# Supplementary material for: Transcriptome sequencing assisted discovery and computational analysis of novel SNPs associated with flowering in Raphanus sativus in-bred lines for marker-assisted backcross breeding
Source: Hortic Res. 2019 Nov 1;6:120. doi: 10.1038/s41438-019-0200-0 (PMC6823433; doi:10.1038/s41438-019-0200-0)
Supplement: Supplementary file 2 — Supplementary data [file 41438_2019_200_MOESM2_ESM.xls]

## Sheet: SNPs in all the accessions
											Transcriptome sequencing assisted discovery and computational analysis of novel SNPs associated with flowering in Raphanus sativus in-bred lines for marker-assisted backcross breeding
											Jin-Hee Kim1￥,Abinaya Manivannan1￥, Do-Sun Kim1, Eun-Su Lee1, and Hye-Eun Lee1*
											1Vegetable Research Division, National Institute of Horticultural and Herbal Science, Rural Development Administration, Jeonju-55365, Republic of Korea.
Supplementary data 2. The SNPs discovered in 33 radish accessions.											*Correspondence: helee72@korea.kr; Tel.: +82-63-238-6674
Chr	Pos	REF	ALT	K01	K31	K12	K15	K19	K14	K23	K20	K32	K33	K34	K35	K36	K37	K38	K40	K41	K42	K43	K44	K45	K46	K47	K48	K49	K50	K51	K52	K53	K54	K55	K56	K57
R1	8621	T	C				CC			CC		TT			TT	TT			CC		CC				CC		CC	TT	TT					CC
R1	10564	A	G						AA											GG							GG		GG	AA					GG	AA
R1	106694	G	T		GG	GG			GG			TT	TT			GG		GG	TT	TT		TT	GG		GG						GG			TT
R1	231303	A	C				AA		GG	AA					AA															GG			AA
R1	306994	A	C	CC	CC	AA	CC	CC	CC	AA	CC	CC	AA	AA	CC	CC						AA	AA	CC	AA	AA	AA	AA	AA	AA	CC	CC				CC
R1	308805	G	C				CC		CC	GG	CC					CC											GG	GG		GG	CC					CC
R1	311137	G	A		AA	GG							GG		AA	AA						GG						GG	GG	AA				AA
R1	311325	C	G						GG	CC		GG						CC											CC	GG
R1	329510	G	C		CG	CG			CG							CG		CC				CC
R1	361678	G	C	CC		CC	GG		GG	CC		GG	CC	GG	CC	CC	CC	CC	CC	GG	GG	GG	CC	GG	GG			GG	GG	GG	CC	CC		GG		CC
R1	369112	T	A	AA	AA	TT	AA	AA	TT	TT				TT	TT									AA				AA		TT	AA	AA
R1	369896	G	C	CC		GG		CC	GG	GG				GG	GG													CC		GG	CC	CC	CC	CC
R1	405181	A	G							AA				AA	AA							GG								AA	GG
R1	427543	A	G				GG							AA	AA							GG								AA		GG
R1	501083	A	G	GG		GG	GG	GG	AA		GG	AA		AA	AA		AA		AA	GG	AA		AA	AA	GG	GG	GG			AA	GG	GG		AA	GG	GG
R1	630200	A	G		GG		AA	AA	GG			GG					AA				GG													GG
R1	814288	A	T			AT			AT		AT			TT												TT	TT			AT			AT			TT
R1	941189	A	G				GG		AA	AA			GG		GG		GG			AA
R1	1021777	G	A						AA		AA			GG	GG													GG		GG
R1	1022040	G	A					GG	AA	GG	AA																	GG						GG
R1	1022528	A	G						GG						AA	AA			AA												GG	GG		AA
R1	1149057	A	G	GG	GG		AA	AA	AA					AA																GG
R1	1343813	T	C	CC			CC	TT						TT	TT							TT	TT		CC		CC	TT	TT	CC						CC
R1	1362051	G	A	GG		AA		GG	GG	AA	AA					GG						AA	AA							GG	GG			AA		GG
R1	1363958	A	G	AA	GG			AA	AA	GG	GG	GG	GG	GG	AA	AA	AA		AA		GG				AA					AA		AA	GG	GG		AA
R1	1375930	G	A	GG		AA			GG		AA		AA			GG		GG				AA	AA							GG	GG	GG	AA	AA		GG
R1	1376011	C	C	CC	TT			CC	CC	TT	TT	TT										TT	TT				TT			CC		CC		TT		CC
R1	1486613	A	C				CC	CC	AA	AA									AA																AA
R1	1496849	T	C		TT				CC	TT						CC	TT				CC		CC								TT
R1	1518491	T	C	CC	CC	CC	CC	TT	TT		CC	CC	CC	TT	TT	TT	CC		CC		CC	TT	TT	TT	CC	CC	CC	TT	TT	TT	TT	TT	CC	CC		TT
R1	1523987	G	C	CC		CC			GG	CC				GG		GG	CC	CC	CC	GG		GG	GG	GG			CC	GG	GG	GG	CC	CC			CC	GG
R1	1524301	G	A	AA		AA			GG	AA				GG		GG	AA	AA	AA	GG		GG	GG	GG			AA	GG	GG	GG	AA	AA			AA	GG
R1	1650215	T	C		TT	CC			TT				TT			CC	CC	CC	CC	CC	CC	TT			TT						TT
R1	1650710	A	T		AA	TT	AA		AA			TT	AA			TT	TT	TT	TT	TT	TT	AA	AA	TT	AA						AA	AA
R1	1652282	C	T		CC	TT			CC	TT			CC			TT	TT	TT		TT	TT	CC			CC						CC
R1	1652674	A	C		AA				AA				AA			CC	CC	CC	CC	CC	CC		AA		AA						AA
R1	1711882	T	C			CC		TT	TT	CC																	CC		TT	CC						CC
R1	1722208	A	G	AA				AA	GG			AA						GG	GG		AA			GG				GG						AA
R1	1813878	C	T			CC			TT	CC	TT		CC			TT				CC		CC		TT							TT	TT	TT
R1	1878078	A	T													TT	AA	AA	AA			TT	TT													TT
R1	1878347	T	C	TT												CC	CC		CC				CC				TT							TT
R1	1881509	C	A	CC					AA		AA					AA	CC	CC	CC			AA	AA			CC		AA						CC	CC	AA
R1	1985386	C	T	CC	CC	CC	TT	TT	TT	CC	CC	CC	TT		TT	TT	CC	CC	CC	TT	CC	CC	CC	CC				TT		TT	TT	TT	CC			TT
R1	2084152	T	G	TT	TT	TT		TT	GG	TT	GG	GG	TT	TT	TT					GG	GG	GG						GG		TT		GG	GG	GG		TT
R1	2085205	A	G	AA	AA	AA		AA	GG	AA	GG	GG	AA	AA	AA		GG			GG		GG		AA	GG					AA	GG	GG	GG	GG
R1	2139003	C	G					GG	GG			GG			CC															CC	GG
R1	2144571	C	A				CC		AA		AA		AA			AA	CC						CC					AA
R1	2168115	C	G				CC	CC							CC		GG			GG		CC
R1	2202055	A	G	AA	AA	AA	AA	AA	GG	GG	AA	GG	GG	GG							GG	AA	GG	AA	AA	GG	GG	AA	AA	GG	AA	AA	GG	GG	GG	GG
R1	2213659	G	A	GG	GG	GG	GG	GG	AA	AA	GG	AA	AA	AA	AA	AA	AA		AA	AA		GG	AA	GG	GG		AA	GG	GG	AA	GG	GG				AA
R1	2214663	T	C	TT	TT	TT	TT	TT	CC	CC	TT		CC	CC	CC		CC	CC	CC	CC	CC	TT		TT	TT		CC	TT	TT	CC	TT	TT	TT	CC	CC	CC
R1	2225274	A	C		CC	CC	AA	AA	AA			CC	AA			AA	CC			CC	CC	AA	AA		CC			AA	AA		CC
R1	2310554	A	G	AA	GG	AA	AA	AA	AA				AA	AA			GG	GG	GG	GG			GG	GG							GG	GG	GG			AA
R1	2311706	T	G	TT	GG	TT	TT	TT	TT				TT	TT			GG	GG	GG	GG			GG	GG	TT						GG	GG	GG		TT	TT
R1	2312499	G	A	GG	AA	GG	GG	GG	GG				GG	GG			AA	AA	AA	AA			AA	AA	GG						AA	AA	AA		GG	GG
R1	2348909	T	G	TT	GG	TT			GG				TT	GG		GG						TT	TT								TT
R1	2354009	C	T						TT					CC								CC								CC		TT				CC
R1	2356071	C	T		TT	CC	CC	CC	TT	CC	TT			TT	CC						TT	CC		TT	CC	TT		CC		CC		TT				CC
R1	2430520	C	T	CC		CC													CC									CC			TT	TT	TT
R1	2474602	C	T					TT	TT						CC	CC	TT					TT								CC		CC
R1	2537448	T	C				TT						TT				CC	CC	CC			TT	CC
R1	2598124	T	C		TT		CC	CC	TT								TT			CC
R1	2678896	C	A	CC	AA				AA					AA	CC															CC		AA
R1	2681915	C	A	CC	AA				AA					AA	CC															CC		AA
R1	2713383	G	A	AA	AA	AA	AA	AA	GG	GG	AA	GG	AA	AA	GG	GG		GG	AA	GG	GG	GG	AA	AA	GG	GG	AA	AA	AA	AA	GG	GG	GG	GG	GG	GG
R1	2716915	G	A											GG	AA															GG	AA			AA		AA
R1	2725564	A	A	GG	AA	GG	AA	AA	GG	GG	AA	GG	GG	AA	AA	AA	AA	AA	AA	AA	GG	AA	GG	AA	GG	GG	AA	AA	AA	AA	GG	GG	GG	GG	GG	GG
R1	2748104	A	C		AA		AA	AA	CC	CC											CC	AA	CC
R1	2811132	C	T			CC						TT		CC	CC				CC			TT	CC							TT	TT			TT
R1	2811667	T	C			TT	TT	TT	CC				CC	TT	TT				CC										TT	CC	CC			CC		CC
R1	2822960	T	C	TT	CC	TT	TT	TT	CC	CC	TT	CC	CC	TT	TT	CC		TT	TT	TT	CC	CC	TT	CC	TT		CC	TT	TT	CC	CC	CC		CC	CC	CC
R1	2841408	A	T				AA	AA									TT	TT	TT						AA
R1	2920856	T	A	AA		AA	AA	AT							AT			AA	AA				AT
R1	2942582	T	A			AA										AT			AA					AA							AA	AT
R1	3002836	A	G						GG	GG					AA				GG				AA	GG					AA		GG
R1	3030167	C	G	GG	GG	GG	GG	GG	CC	CC	GG	CC	GG	GG	CC	CC	CC	CC		GG	CC	CC	CC	GG	GG		GG	CC	GG	GG	CC	CC	CC	CC		CC
R1	3041656	C	T		CC	CC			TT	TT	TT	CC	CC			CC	CC			CC					TT						TT
R1	3042651	T	C			TT			CC	CC			TT			TT	CC	CC	TT		TT	TT	TT		CC						CC	CC
R1	3043910	C	T	CC		CC			TT	TT	TT		CC					CC				CC						CC			TT	TT
R1	3045052	A	G	AA	GG	AA		AA	GG	GG	GG		AA		AA	GG	AA					AA		GG	GG			AA			GG	GG
R1	3146960	A	G			GG			AA				AA			GG				GG	GG	AA			AA						GG
R1	3179505	C	C				TT		TT							CC	TT	TT		CC		TT									CC
R1	3179955	C	T		TT		TT		TT									TT		CC	CC
R1	3192715	A	G	GG	GG	GG			AA				AA		AA							AA			GG						GG	GG
R1	3232973	G	C	GG	GG	GG	CC	CC	GG	CC	GG	CC	CC	GG	CC	GG	CC	CC	CC	CC	CC	CC	GG	GG	CC	CC	CC	GG	GG	GG	GG	GG	GG	CC	GG	CC
R1	3269146	C	A						CC				AA						CC	CC	CC	AA
R1	3272492	C	T		TT	CC		CC	TT		TT		CC				TT	CC						TT					CC		TT
R1	3280731	C	T						TT														CC					CC		CC	TT	TT
R1	3281140	G	A	GG	AA			GG	AA						GG										GG						AA					GG
R1	3281912	T	C	TT					CC						TT								TT							TT		CC		CC
R1	3283956	G	C	GG	CC		GG		CC				CC		GG			GG				CC						GG		GG	CC	CC				GG
R1	3284260	C	A	CC		CC	CC			CC	AA	AA			CC	CC		CC		AA		AA		AA	CC			AA		AA	AA	AA				AA
R1	3284776	T	A	TT		TT	TT	TT		TT			AA		TT	TT	TT		TT			AA			TT	AA		AA		AA	AA				AA	AA
R1	3304288	G	A													AA	GG	GG	AA	AA	AA	GG
R1	3400426	A	G	GG	AA	GG			AA					GG		GG						AA		AA				GG		AA	GG	GG	AA
R1	3430970	C	T			TT				CC					CC				TT				TT							TT	TT			CC
R1	3445464	T	C			CC			TT	TT			TT				TT				CC										CC
R1	3452137	G	A	AA		AA		AA	GG	AA			GG		GG	AA	AA				GG	GG	GG					GG	GG	GG	AA	AA				GG
R1	3589198	G	A	AA		AA			GG								GG		GG												GG
R1	3744604	A	G			AA	GG	GG	AA				AA		GG		GG			AA		GG							AA		AA		AA
R1	3756966	A	G	GG	AA	GG	AA	AA	GG	AA	GG	GG	GG		AA	GG	AA	AA	AA	GG	GG	AA	AA	GG	AA		GG	GG	AA	AA	AA	AA	AA	GG		GG
R1	3827834	T	C		TT														TT							CC				CC		TT		CC		CC
R1	3882582	C	T				CC		TT	TT			CC	TT	TT		CC	CC				CC
R1	3899480	C	T				CC	CC	TT	TT					TT	TT	CC	CC				CC	CC													TT
R1	3903921	T	G								GG					GG						TT							TT						TT	TT
R1	3925710	G	A		GG					AA					GG		AA	AA		AA	AA	GG	GG	GG				AA		AA	GG	GG				AA
R1	3935370	C	T		CC	CC	CC	CC	CC	TT					CC		TT	TT		TT						TT		TT		TT	CC	CC	TT	TT	CC
R1	3939773	A	C												AA							AA			AA	CC				AA				CC		CC
R1	3960878	A	T	AA	AA	AA		AA	AA	TT	AA	TT	TT	TT	TT		TT					TT	TT		TT		TT	TT		TT	AA	AA	AA	AA
R1	4031316	G	C				GG		GG		CC	GG	GG			CC					CC	GG			GG											CC
R1	4083499	G	A		AA	AA			AA	GG	GG		GG			AA	GG	AA	AA	GG	AA	AA	GG	AA			GG				GG
R1	4122213	A	T	AA	TT	AA	TT	TT	TT	TT	AA	AA	AA	AA	AA	TT	TT	TT	TT	AA	TT	AA	TT	TT	AA	TT	AA	TT	AA	AA	AA	AA	TT	TT	TT	AA
R1	4132998	G	A			AA	AA	AA	GG	GG	GG		GG			GG		GG	GG	AA	AA	AA		GG	AA	GG	AA			GG		AA	GG	AA	GG
R1	4134943	T	A						AT			AA	AA							AA	AT				AA
R1	4189683	G	A	GG			AA		GG	AA																GG			GG	GG	AA	AA
R1	4259232	T	C	TT	CC	TT	CC	CC	TT	TT	CC	TT	TT	CC	CC	TT	CC	TT	CC	CC	TT	TT	CC	CC	CC	TT	CC	CC	TT	TT	CC	CC	TT	TT	TT	CC
R1	4283392	T	C	TT	CC	TT	CC	CC	TT	TT	CC	TT	TT	CC		TT	CC	TT	CC	CC	TT	TT	CC	CC		TT	CC	CC	TT	TT	CC	CC	TT	TT	TT	CC
R1	4423641	T	A			TT			TT			AA	TT				AA			AA	TT	TT	AA
R1	4526970	G	T		TT				GG	GG		GG	TT	GG	TT							TT	GG	TT	TT	TT	TT	GG	GG	GG			TT	TT	GG	TT
R1	4532795	A	G	AA	AA	AA	AA	AA	GG	GG	AA	GG	GG	GG	GG	GG	GG	GG	GG	GG	AA	GG	GG	AA	AA	AA	GG	GG	GG	AA	AA	AA	AA		GG	AA
R1	4603839	G	A	AA	GG	AA			GG		AA	AA	GG		GG		GG				AA	GG	GG	GG						AA	AA	AA		AA		GG
R1	4605292	A	G	AA	GG	AA			GG		AA	GG	GG				AA				AA			GG						GG
R1	4926577	T	A	AA	AA						AA				TT		TT					AA								TT
R1	4954814	A	C	AA	CC		AA		CC	AA								CC
R1	4974121	T	C		TT				TT				TT				TT		CC												CC	CC				TT
R1	5087811	C	T	TT										CC	CC							CC				TT				CC		TT		TT		TT
R1	5090922	C	T	TT	CC				TT	CC	TT	CC	TT		CC	TT	TT			CC	TT	CC		CC	TT			CC		CC						TT
R1	5115555	A	T					TT	AA	AA	AA	AA	AA															TT						TT
R1	5172759	C	A	CC	CC	AA	AA		CC			CC	CC	CC	CC	CC	CC	AA	AA	AA		AA		AA	AA				AA	CC						AA
R1	5186211	T	C		CC	TT	TT	TT	CC	TT					CC	TT						TT				TT		CC		CC		TT				CC
R1	5220858	A	G								GG	AA		GG									AA		AA		GG			AA			GG
R1	5229885	T	C	CC	CC			CC		CC					TT															TT				TT
R1	5230634	T	C		CC			CC		CC					TT															TT				TT
R1	5337568	C	T	CC	CC	CC	TT	TT	CC	TT	TT	CC	TT	CC	CC	CC	TT	TT	TT	CC	TT	CC	CC	CC	TT	TT	TT	TT	CC	CC	TT	TT	TT	TT	CC	CC
R1	5363263	T	C	TT	CC	CC	CC	CC	TT	CC	TT	TT	CC		CC	CC	TT	TT	TT	CC	TT	CC	CC	CC	CC	TT	TT	TT	CC	TT	TT	TT	TT	TT	TT	CC
R1	5390200	C	T			TT			TT	CC					CC				CC											CC	TT
R1	5550212	G	C	GG	CC	GG	GG		GG		GG		CC		GG	GG	GG	GG	GG	CC		CC						CC	GG	CC	CC	CC	CC	CC
R1	5602117	T	A	AA								AA														TT					AA	AA		TT
R1	5603813	T	G	GG								TT	TT															GG			GG	GG		TT
R1	5605564	T	C	CC		TT						CC	TT									TT	TT	CC	CC	TT		CC		TT	CC	CC	CC	TT		TT
R1	5623477	T	A			AA								TT																TT	AA	AA		TT
R1	5623759	A	T			TT								AA																AA	TT	TT		AA
R1	5627560	A	G			GG								AA																AA	GG	GG		AA
R1	5628021	T	C			CC								TT												TT				TT	CC	CC		TT
R1	5628431	C	T	TT		TT								CC																CC	TT	TT		CC		CC
R1	5628744	G	A	AA		AA								GG																GG	AA	AA		GG		GG
R1	5629103	C	A			AA								CC	CC											CC				CC	AA	AA		CC
R1	5629362	T	A			AA								TT												TT				TT	AA	AA		TT
R1	5691815	G	A	AA											GG				GG									AA	GG					GG
R1	5700807	C	T		TT		CC										TT					CC		TT	CC				CC			TT				TT
R1	5730432	G	T	GG	TT				TT	GG			TT	GG								GG
R1	5802578	C	T		CC				CC							CC		TT	TT		TT		CC								TT	TT	TT	TT		CC
R1	5847839	G	A				AA		GG				AA			GG				AA	GG
R1	5876893	C	T			TT										CC	TT		TT		CC			TT	TT	CC		TT			CC	CC	CC	CC
R1	5914812	G	T	TT	GG	TT	TT			TT	GG	GG	GG	TT	GG					GG		GG			TT		TT		GG	GG	TT	TT	TT	TT		GG
R1	5914924	T	C	CC	TT	CC	CC	CC		CC	TT	TT	TT		TT					TT		TT			CC		CC		TT	TT	CC	CC	CC	CC		TT
R1	5917627	A	T	TT	AA	TT				TT	AA	AA	AA		AA							AA										TT		TT
R1	5918230	C	G	CC	GG			GG		CC	GG	CC	GG		CC					CC		CC			CC		CC			CC		GG	GG			GG
R1	5985612	T	C		TT				CC	CC	TT		TT			CC	CC	CC	CC	TT	TT	CC	TT	TT	CC			CC			CC			TT
R1	6108168	C	T		TT				TT	CC	TT	CC	CC	CC	CC		CC	CC	CC	CC	TT	CC	CC	TT	TT	TT	CC	CC	CC	CC	TT	TT	TT	TT	TT	TT
R1	6271283	G	A	GG		GG			GG	AA	GG			AA	AA						GG	AA	AA	GG	GG	GG	AA	GG	AA	AA	AA	AA		GG	GG	GG
R1	6272375	T	C	TT			TT		TT	CC	TT			CC	CC		CC					CC	CC	TT	TT	TT	CC	TT	CC	CC	CC	CC		TT	TT	TT
R1	6280596	T	G					GG	TT	GG							GG		GG			GG	GG					TT		GG		TT		TT		TT
R1	6283930	A	C	AA	CC	AA	CC		AA	CC	AA	CC	CC			CC	CC	CC		CC	AA	CC	CC	AA	CC			AA			AA	AA	AA	AA		CC
R1	6310610	C	G		GG				GG	CC			GG			CC		CC		CC	CC	CC	GG	GG							GG
R1	6322466	T	G		GG		TT		GG		GG							TT			TT	TT								TT	GG
R1	6409284	C	T	CC	TT	CC	TT	TT	CC	CC	CC	CC	TT	CC	CC	CC	TT	TT	TT	CC	TT	CC	TT	CC	CC	TT	TT	TT	CC	CC	TT	TT	TT	TT	CC	TT
R1	6488047	T	C						CC		CC		TT	TT	CC		TT						TT	CC												CC
R1	6571989	T	A	AA			AA							GG					AA			GG						GG
R1	6577000	T	C	CC													TT		TT	CC		CC	TT				CC						CC
R1	6590928	T	C		CC	CC	TT	TT		CC					CC										TT
R1	6736258	C	G				CC	CC		GG			GG		CC	CC	GG
R1	6755104	C	T	TT	CC	CC	CC	CC	TT		CC	TT	TT	TT	TT	TT	CC	TT	TT	TT	CC	TT	TT	CC	CC	CC	CC	TT	TT		CC	CC	TT	CC	CC	CC
R1	6840922	A	C	AA			AA			AA	CC			CC	CC	AA							CC			CC	AA			AA						CC
R1	6970201	C	T	TT	CC	CC	TT	TT	CC	CC	CC	TT	TT	CC	TT	TT	CC	CC	CC	TT	CC	TT	TT	CC	TT	TT	CC	TT	TT	TT	CC	CC	CC	CC	TT	TT
R1	6974686	T	G		TT	TT			GG			GG	GG	TT	GG	GG				GG	TT	GG									TT	TT		TT		GG
R1	7141788	C	T	TT	CC	CC	TT	TT	CC	TT	CC	TT	CC	CC	TT	TT	CC		TT	TT		TT	TT	CC			TT	TT		TT	CC	CC	CC			CC
R1	7145296	C	T	TT	CC	CC	TT	TT	CC	TT	CC	TT	CC	CC	TT	TT	CC	CC	TT	TT		TT	TT	CC	TT	CC	TT	TT	CC	TT	CC	CC	CC	CC
R1	7153348	T	G				GG		TT	TT	GG								TT												TT
R1	7351693	C	T	CC	CC	TT	TT	TT	TT	TT	TT	TT	CC	CC	CC	CC	CC	TT	TT	CC	CC	TT	TT	TT	TT	CC	TT	TT	TT	TT	CC	CC	CC	CC	CC	CC
R1	7430769	C	C	TT		TT			CC				TT									CC								CC	TT	TT
R1	7430851	G	T			TT			GG	GG									GG									TT		GG	TT
R1	7433025	G	C	GG	GG	GG		GG	CC	GG		CC	CC	GG	CC		CC	CC	CC			GG		CC				GG		GG	CC	CC	GG	GG		CC
R1	7454962	A	T	AA		TT	TT	TT		TT	TT	AA	AA		AA	AA								AA	TT	AA		TT		TT	AA	AA	TT		AA
R1	7463629	C	T		CC	TT	TT	TT	CC	TT	TT						CC	CC	CC	CC	CC	CC	CC		TT		TT	TT	CC	TT			TT	CC		CC
R1	7463691	C	A		CC	AA	AA	AA	CC	AA	AA						CC	CC	CC	CC	CC	CC	CC		AA		AA	AA	CC	AA			AA	CC		CC
R1	7514523	A	G	GG		AA	AA	AA	GG		GG		AA	AA	GG														AA	AA	GG	GG
R1	7547291	G	T	TT		TT	GG	GG		TT		GG	GG					TT	TT	TT	GG	TT		TT	TT	GG	TT		TT	TT	GG	GG		GG	GG	GG
R1	7791252	C	T	CC										CC	CC			TT	TT			CC							CC	CC			TT	TT
R1	7791457	C	G	CC	CC			GG						CC	CC			GG	GG			CC		GG					CC	CC	GG		GG	GG
R1	7947942	G	T				TT		GG				GG		TT							GG								TT	TT			TT		GG
R1	7951950	T	G					TT							TT				GG									GG		TT						TT
R1	8153995	T	A		TT	AA				AA			TT			TT	AA	AA	AA								AA	AA					TT		TT
R1	8156672	C	G			GG				GG			CC			CC	GG		GG									GG					CC		CC
R1	8157277	G	A					AA					GG			GG	AA		AA														GG		GG
R1	8192873	T	T	TT	CC	CC	TT	CC	TT	CC	CC	TT	CC	CC	CC	CC	TT	TT	TT	CC	CC		CC	TT	TT		CC	TT	CC	TT	TT	TT	TT	CC		CC
R1	8203941	A	T	TT	AA	TT	AA	AA	TT	TT	AA	AA		AA	AA					AA	TT	AA	AA	TT	AA	TT	TT	AA	AA	AA	TT	TT		TT		TT
R1	8213546	G	C										GG			GG	CC		CC														GG		GG
R1	8215424	A	G	GG	AA	GG	AA	AA	GG	GG	AA	AA	GG	AA	AA	GG	AA	AA	AA	AA	GG	AA	AA	GG	AA	GG	GG	AA	AA	AA	GG	GG	GG	GG		GG
R1	8383294	T	C		CC		TT				TT			CC			CC					CC				TT
R1	8386034	A	G		AA	GG	AA	AA															GG								AA
R1	8386124	T	A		TT	AA	TT	TT		AA													AA								TT	TT
R1	8386219	C	T		CC	TT	CC	CC		TT			CC							TT			TT	CC			TT				CC	CC			TT
R1	8420335	T	C	TT	CC		CC		TT	CC	TT	TT				TT	CC	CC	CC	CC		CC	TT	TT		TT		CC			CC					TT
R1	8440322	T	C			CC	CC		TT	CC	TT	TT	TT			TT	CC	CC	CC	CC		CC	TT	TT				CC			CC					TT
R1	8498733	T	A	TT		AA	AA	AA	AA	AA					TT						TT				TT			AA						TT
R1	8703341	G	C		CC	CC	CC		GG			CC	GG				GG			CC									GG		GG
R1	8802756	C	A	AA	CC	CC	CC	CC	AA	CC	AA	CC	CC	AA	CC	AA	AA	AA	AA	CC	AA	CC	CC	CC	CC	AA	CC	CC	CC	CC	AA	AA	AA	AA		AA
R1	8803219	T	C	CC	TT	TT	TT	TT	CC	TT	CC	TT	TT	CC	TT	CC	CC	CC	CC	TT	CC	TT	TT	TT	TT		TT	TT	TT	TT	CC	CC	CC	CC	CC	CC
R1	8803327	G	T	TT	GG	GG	GG	GG	TT	GG	TT	GG	GG	TT	GG	TT	TT	TT	TT	GG	TT	GG	GG	GG	GG	TT		GG	GG	GG	TT	TT	TT	TT	TT	TT
R1	8835676	G	A	GG	GG	AA	GG	GG	AA	AA	AA	GG	GG	AA	GG	AA	AA		AA	GG	AA	GG	GG	GG	GG	AA	AA	GG	GG	GG	AA	AA	AA	AA	AA	AA
R1	8837979	T	A	TT	TT	AA	TT	TT	AA	AA	AA	TT	TT	AA	TT	AA	AA	AA	AA	TT	AA	TT	TT	TT	TT	AA	AA	TT	TT	TT	TT	TT	AA	AA	AA	AA
R1	9017233	T	G		TT	TT			GG				TT					GG		TT	GG	TT								TT		GG		GG		GG
R1	9017302	T	C		TT	TT			CC			TT	TT		TT	CC				TT	CC							TT	TT	TT		CC	CC	CC	CC	CC
R1	9023017	C	A			CC									CC										CC	TT	CC			CC		TT				TT
R1	9117214	A	G	GG	GG			AA			GG								AA				GG					AA			GG	GG		AA	AA
R1	9219981	T	G			TT	GG	TT	GG		TT		TT					TT				GG		TT				GG	GG	GG				TT		TT
R1	9242637	C	A	CC	AA	CC	AA	AA	CC	CC	AA	AA	AA	AA	AA	AA	AA	CC		CC		CC	CC		AA	AA	CC	CC	CC	CC	AA	AA	CC	CC		AA
R1	9246808	G	C					CC	GG			CC			CC					GG										GG	CC
R1	9260162	C	T		CC											CC					CC		TT	TT						CC
R1	9290138	C	T	TT	TT	CC		CC	TT		CC		CC			CC													TT		TT
R1	9290201	A	C		CC	AA			CC	AA		AA	AA		AA	AA	CC			CC					CC					CC	CC	CC
R1	9422689	T	C				CC	CC				TT	CC									CC						TT
R1	9482507	T	A						TT						TT			AA	AA									AA		TT
R1	9653996	C	T		TT	TT	TT	CC	CC			CC	TT			TT	CC			CC		CC	TT	CC				CC			TT	TT	CC		CC
R1	9665574	A	G			GG		AA	AA					AA	GG				GG					AA						GG					GG
R1	9666174	G	C	GG					GG					GG	CC				GG											CC
R1	9674401	G	A					GG	GG					GG	AA				AA											AA
R1	9865165	A	G								GG			GG	AA			AA	AA	AA		AA				GG	AA		AA	GG		GG		AA		GG
R1	9902995	G	C								GG					GG		GG	GG	CC	CC	GG	CC
R1	9958327	G	A	AA	AA	AA		GG	AA	AA	GG	AA	AA	GG	GG			GG	GG			GG		GG	GG				AA	GG	AA		AA			AA
R1	9958472	A	G	GG	GG	GG	AA	AA	GG			GG	GG		AA			AA	AA			AA		AA	AA			GG	GG	AA	GG					GG
R1	9959621	T	A	AA	AA	AA			AA		TT	AA	AA	TT	TT	TT			TT			TT								TT	AA			AA		AA
R1	10418363	G	T	TT	TT	TT	GG	GG	TT	TT	GG	GG	TT	GG	GG	TT	GG	GG		GG	GG	GG	GG	TT	TT	TT	TT		TT	TT	GG	GG	TT	TT	GG	TT
R1	10514620	G	C		CC				CC				GG			CC	CC					GG
R1	10568381	T	C	CC	CC		TT	TT			CC														TT	TT	TT				CC		CC	CC	CC
R1	10650247	G	T	TT	TT	TT	GG	GG	TT	TT	TT	GG	GG	TT	GG	TT	GG		GG	GG	GG	TT	TT	GG	GG		TT	TT	GG	TT	TT	TT	TT	GG	GG	GG
R1	11270190	G	A									GG						GG	AA			AA	GG						AA
R1	11310131	A	G	GG	AA		AA	AA	GG	AA	GG	AA	GG	AA	GG		AA	AA		AA	AA	GG		GG	AA	GG		AA	AA	GG	GG	GG	GG	GG
R1	11418985	T	C	CC	TT	CC	TT	TT	TT	CC	CC	CC	CC	TT	TT	TT		TT	CC	CC	TT	TT		CC	CC	CC	CC	CC	CC	TT	TT	TT	TT	TT	CC	CC
R1	11494426	G	A	GG	GG		AA	AA	GG	GG		GG	AA		GG	GG	AA			GG	AA	GG	GG		AA		GG	AA	AA		AA	AA	GG	GG	AA
R1	11554699	T	C			TT	TT				CC				CC				TT		CC		CC	CC	TT			CC		TT				TT	TT
R1	11578882	T	G			TT		TT	TT	TT	GG		TT		GG						GG	GG	GG	GG			TT	GG	GG	TT	TT	TT	TT	TT		GG
R1	11600715	C	G		CC	CC			CC	CC	GG	GG	GG	GG	GG	CC	GG	GG	GG	CC	GG	GG	GG	CC	GG	CC	CC	GG	GG	CC	CC	CC	CC	CC		GG
R1	11869736	A	G	GG					GG	AA			AA			AA	AA		GG	AA	AA	AA	GG	AA						GG	GG		GG	GG		GG
R1	12364767	C	A								AA			AC			AC	AA		AC					AC	AA									AC
R1	12553730	T	C	CC	TT	TT		CC	TT	CC	TT	TT	CC	CC	CC	TT	CC		CC	CC		CC	CC	TT	CC		CC	CC	TT	TT	TT	TT	TT	TT		CC
R1	12759181	A	G	GG	AA	GG	AA		GG	AA	GG	AA	AA	GG	AA	AA		AA				AA		GG	GG	GG	AA	AA	AA	GG	GG	GG	GG	GG	GG	AA
R1	12759279	T	C	CC	TT	CC	TT	TT	CC	TT	CC	TT	TT	CC	TT	TT		TT	TT			TT		CC	CC	CC	TT	TT	TT	CC	CC	CC	CC	CC	CC	TT
R1	12802763	A	G	AA	GG	GG	AA	AA	GG	GG	GG	AA	AA		AA	AA	AA	AA		AA		AA	AA	GG	GG	GG		AA	AA	GG	GG	GG	GG	GG	GG	GG
R1	12973188	G	T	GG		GG			GG			TT			TT		GG					TT								GG			GG	TT
R1	13193126	A	G	GG			GG								GG	AA			GG															AA
R1	13193946	A	C	CC			CC								CC	AA	AA		CC		AA						AA
R1	13476722	T	G		TT												GG	GG	GG	TT	TT										TT
R1	13485605	A	G				AA							AA			GG	GG	GG		AA
R1	13485855	C	G	CC	CC									CC			GG	GG	GG												CC					CC
R1	14234536	A	G		AA	GG			GG	GG			AA		AA	GG	AA	AA	AA	AA	AA	AA	GG	GG							GG	GG				GG
R1	14234625	C	A	AA	CC				AA	CC			CC		CC		AA		AA	CC	CC	CC	AA						AA	AA	AA
R1	14246513	A	G		AA				GG	GG			AA		AA	GG	AA	AA	AA	AA	AA	AA	GG		GG			GG			GG	GG		AA
R1	14260185	A	C	CC	AA	CC	CC	CC	CC				AA	CC	CC	CC	AA		AA					AA			AA	AA	AA	CC	AA	AA	CC	AA
R1	14355636	A	G		GG		AA	AA									GG		GG			GG
R1	14526859	A	G			AA		GG	AA		GG											GG							GG			AA	AA	GG		AA
R1	14527261	G	T			GG			GG		TT										TT	TT					TT		TT	GG	GG	GG		TT	TT
R1	14588830	T	A	TT	AA	TT	TT	TT	TT	TT	TT	AA	AA	TT	AA	AA	AA	AA	AA	AA	TT	AA	AA	AA	TT	AA	TT	AA	TT	TT	AA	AA	TT	TT	TT	TT
R1	14589102	A	G	AA	GG	AA	AA	AA	AA	AA	AA	GG	GG	AA	GG	GG	GG	GG	GG	GG	AA	GG	GG	GG	AA	GG	AA	GG	AA	AA	GG	GG	AA	AA	AA	AA
R1	14598479	G	A	GG	AA		AA	AA			GG		AA		GG	AA	GG		AA	AA	GG	AA	GG	GG	AA	GG	AA	AA		GG	AA	AA	GG	GG
R1	14601081	G	A		AA				GG								GG	GG				AA								GG		AA
R1	14631270	C	G		GG		GG		GG		CC								GG			CC				CC									CC
R1	14860993	C	T											CC			CC	CC				TT								CC						TT
R1	14936171	T	C		CC	TT	CC	CC	TT	CC			CC	TT	TT				CC		TT									TT	CC			TT
R1	14936300	C	T		TT	CC	TT	TT	CC				TT		CC	CC			TT	TT	CC									CC	TT
R1	14971514	G	C		CC	CC	CC	CC	CC	GG	GG		CC				GG										GG									GG
R1	15115588	T	C				TT	TT				CC			CC													TT	CC
R1	15122167	T	C	TT	TT		TT	TT	TT			CC	CC		CC	CC	TT		TT			CC	CC			CC	TT	CC	CC	TT	TT		TT		CC
R1	15387469	C	A	AA		AA	CC				CC	AA					CC			CC	CC	AA	CC	CC	AA	AA	AA	CC		AA	CC	CC	AA		CC	AA
R1	15501288	A	G		GG		GG		GG				AA			AA	AA	AA			GG										GG
R1	15656753	G	T		GG		TT	TT		GG	TT						GG						TT				GG	TT							GG
R1	15680324	T	G		TT			TT	TT				GG									GG						GG			GG
R1	15737856	G	A							GG			GG		AA	AA							AA					AA
R1	15796527	C	T	CC	CC	CC			CC		TT			CC		TT	TT				CC			TT		CC				CC	TT	TT	CC	CC	TT	TT
R1	15846091	G	A	GG	GG	GG	AA	AA	GG	AA	GG	AA	AA	GG	AA	AA		AA	AA		GG	AA	AA	AA	GG	GG	AA	AA	AA	GG	GG	GG	GG	GG	GG	GG
R1	15919047	G	T	TT			GG	GG									GG															TT	TT
R1	15919114	G	A	AA			GG	GG									GG	GG	GG							AA	GG				AA	AA	AA
R1	16350200	T	C	CC	CC	CC	TT	CC	CC	TT	CC	TT	CC	TT	TT	TT	TT	TT	TT		CC	TT	TT	CC	TT	CC	CC	TT	TT	CC	CC	CC	CC	CC	TT	CC
R1	16399595	A	T				TT		AA		AA				TT							TT								AA				TT
R1	16554594	T	C	TT	CC			CC						TT	TT	TT	CC			CC	CC		CC							TT
R1	16579833	A	G				AA		AA			GG	GG									AA									AA
R1	16612439	C	T						CC				TT									TT	TT			CC				CC		CC
R1	16833364	C	T	CC			TT				TT				TT		CC					TT									TT			TT	CC	CC
R1	16905643	C	G	CC	GG	CC			CC					CC																CC	GG	GG
R1	16907807	T	T		CC	TT			TT															TT						TT	CC	CC
R1	16907938	C	A	CC	AA				CC		CC																			CC	AA	AA
R1	17107618	G	A	GG	GG								GG		GG											AA		AA			AA			AA		AA
R1	17524237	G	A	AA		AA									AA					GG								GG		GG			AA
R1	17619329	C	A		CC				AC							AC						CC									AC					AC
R1	17755812	A	T				TT	TT		TT	AA	AA																					AA
R1	17756436	T	A	TT		TT	AA			AA	TT																		AA
R1	17975011	A	T			AA	AA	AA				TT					TT					TT											AA
R1	18022075	T	G	GG	TT	GG		TT	GG	TT	GG						TT		TT								TT		TT		GG	GG	GG
R1	18937260	T	C		CC	CC	TT			TT																	TT						CC			CC
R1	18937961	C	A			CC	AA			AA																	AA						CC			CC
R1	19121164	G	C	GG		GG			CC	CC	GG		GG	GG	CC			CC	CC			CC	CC	GG	CC	CC	CC		GG	CC	GG	GG	GG	GG	GG	CC
R1	19427097	A	G		GG	GG	AA	AA	GG	AA	AA	AA	AA			AA	GG	GG	GG	GG	AA	AA	GG	GG	AA				GG		AA	AA	GG	AA
R1	19736557	T	C	TT	CC	TT	CC	CC	TT	TT	TT	CC	CC	TT	CC	CC	TT	CC	CC	CC	TT	TT	CC	TT	CC	TT	TT	TT	CC	TT	CC	CC	TT	TT		CC
R1	19874221	G	A	AA	AA	AA	AA	GG	GG	GG	AA		GG	GG	GG	AA	AA	GG	GG	AA	GG	AA	GG	GG	GG		GG	AA			AA	GG	AA			AA
R1	19947692	T	C				CC						CC		TT		CC		TT	CC	CC									TT
R1	19948589	C	T		TT	TT	TT		CC				TT		CC		TT	CC	CC	TT										CC
R1	20396395	A	G									AA	GG							AA		AA		GG				GG	AA
R1	20791596	C	T						TT		CC																			TT	CC	CC				CC
R1	21212976	C	A	CC	AA	CC	AA	AA	AA	CC	AA	CC	CC	CC	CC	CC	AA		AA	CC	AA	CC	AA	AA	AA	CC	AA	CC	AA	AA	CC	AA	CC	AA	CC	AA
R1	21309935	C	T				TT		TT			CC							CC											TT						TT
R1	21327239	G	A				GG			GG		GG				GG	AA			AA	AA	AA		AA	AA			GG	GG						GG
R1	21486822	C	T																CC				TT		CC	CC				TT				TT
R1	22193246	A	G						GG				AA						AA		GG									GG				GG
R1	22197183	A	C	AA	CC	AA	CC	CC	CC	CC	CC	AA	CC		AA	CC	CC		CC	AA	CC	AA	AA	AA	CC		AA	AA	AA	CC	AA	AA	AA			CC
R1	22297617	A	G	AA	AA	AA	AA	GG	GG	GG	GG	GG	AA	AA	GG	AA	GG	AA	AA	AA	GG	AA	AA	AA	GG	AA	AA	GG	AA	GG	GG	GG	AA	GG	GG	GG
R1	22345157	G	A		GG	AA	AA		AA	GG	AA	GG	GG		AA	GG														AA	AA
R1	22583755	C	A					CC	CC	AA						AA							AA								CC
R1	22611076	T	C	TT	TT										TT					CC		CC								TT	TT			CC
R1	22654494	G	A	AA	AA	AA			AA	AA		GG	GG	AA	GG	GG		GG		GG	GG	GG		AA	GG			AA		AA	AA	AA		GG		GG
R1	22662907	A	C			AA		CC	AA	AA				AA	CC			CC
R1	22663219	C	A	CC		CC		AA	CC				AA		AA	AA												CC		CC	CC	CC				AA
R1	22896320	G	G		GG	TT		GG	TT				GG		GG							TT									GG
R1	22897050	A	C			CC			CC	AA			AA		AA	CC	CC					CC								CC	AA	AA	CC
R1	22918593	T	C			TT			CC				TT	TT				TT												CC
R1	22928213	G	T					GG	TT				GG		GG															TT	GG
R1	22928841	T	C						CC						TT							TT								CC		TT		TT
R1	22928943	A	C			CC			CC	AA	CC		AA		AA						AA									CC	AA					AA
R1	22980495	G	A		GG	GG		GG	AA						AA		GG		GG			AA						GG		AA
R1	23130597	G	A	GG	AA	GG	GG	GG	GG								AA	AA	AA		GG	AA		AA							GG
R1	23255828	T	C							TT					CC						TT	TT									CC			TT		CC
R1	23256020	G	A							GG					AA						GG	GG									AA			GG		AA
R1	23287022	T	C												TT		CC	CC	CC	CC	TT													TT	TT	TT
R1	23303754	T	C												TT		CC	CC	CC	CC	TT													TT		TT
R1	24024159	C	A		CC	AA			AA					CC		AA	CC									CC										AA
R1	24055739	G	C	CC	CC									GG							CC	GG											CC
R1	24081393	T	C		CC		TT		CC	TT			CC			CC			TT						TT
R1	24121172	T	C			TT	TT		CC						TT						TT	TT						CC		CC			CC			CC
R1	24192333	G	C	GG	CC	GG	CC	CC	GG	CC	CC	CC		CC		GG			GG	GG	GG			GG		CC	CC	GG		GG	CC	GG	GG	GG		CC
R1	24303041	A	C	CC	AA		CC	CC	CC	AA			AA			CC	CC	AA			AA	CC		CC			AA	CC	CC		AA	AA				AA
R1	24384789	G	A			GG	AA			AA						AA								GG								AA
R1	24385480	T	G		TT	TT	GG	GG	TT	GG			TT	TT		GG					GG	GG			TT						GG	GG
R1	24464204	A	G			GG											AA			AA					AA		GG		AA		GG
R1	24464365	A	C			CC											AA			AA					AA				AA		CC
R1	24547264	T	G								TT		GG					TT		TT	GG		TT
R1	25019045	G	T		GG	TT	GG	GG			TT		GG						GG			TT								TT		TT	TT
R1	25169050	C	T	CC	CC	TT		TT	CC	TT	CC	TT	CC	CC	CC	CC	TT	TT	TT	CC	CC	TT	TT	TT	TT	TT		CC	TT	CC	TT	TT	CC	CC		TT
R1	25300729	C	T						CC					CC	TT		TT	TT			CC									CC		CC
R1	25343920	T	C		CT		CC	CC								CC			CC		CT
R1	25466298	C	G	GG	CC	CC			GG		GG	CC	CC		GG	CC				GG	CC	GG			GG				CC	GG	CC	GG				GG
R1	25497791	A	G	AA	AA		GG										AA									GG		GG					GG			AA
R1	25546372	T	G	TT	TT	TT	GG	GG		TT	GG		TT	TT	TT		GG	GG	GG	TT		GG		TT	GG		GG	GG	TT	GG	TT	TT	GG		TT	TT
R1	25546672	T	C	TT	TT	TT	CC	CC		TT				TT	TT		CC	CC	CC	TT		CC		TT	CC	CC	CC	CC	CC		TT	TT	CC		TT
R1	25626292	A	C								CC		AA		CC		AA		CC															AA
R1	25653403	A	T	TT	TT	AA	TT	TT	AA	AA	TT	TT	TT	AA	TT	AA	TT	TT	TT	TT	AA	TT		TT	AA		AA	TT	AA	AA	TT	AA	AA	AA		AA
R1	25809674	C	G	GG		GG	CC	CC	GG	CC	GG	CC	GG	GG	CC	GG	CC		CC	CC	GG	CC	CC	CC	CC	GG	CC	CC	CC	GG	GG	GG	GG	GG	CC	GG
R1	25810447	T	C	CC		CC	TT	TT	CC	TT	CC	TT	CC	CC	TT	CC	TT	TT	TT	TT	CC	TT	TT	TT	TT	CC	TT	TT	TT	CC	CC	CC	CC	CC	TT	CC
R1	25838803	C	G					CC	GG	CC			GG		CC	GG	CC					CC						CC		GG	GG	GG		GG		GG
R1	25842413	A	G	GG	GG	GG	AA	AA	GG	AA	GG		GG	GG	AA	GG	AA		AA	AA	GG	AA	AA	AA	AA			AA	AA	GG	GG	GG	GG	GG		GG
R1	25844365	A	T	TT	TT	TT	AA	AA	TT	AA	TT	AA	TT	TT	AA	TT	AA	AA		AA	TT	AA	AA	AA	AA			AA	AA	TT	TT	TT		TT	AA	TT
R1	25861336	A	G	GG	GG	GG	AA	AA	GG	AA	GG	AA	GG	GG	AA	GG	AA	AA	AA	AA	GG	AA	AA	AA	AA	GG	AA	AA	AA	GG	GG	GG	GG	GG	AA	GG
R1	26083119	G	T	TT							GG				GG						TT	TT				GG		GG	GG	TT	TT	TT				TT
R1	26083189	C	T	TT					TT		CC	CC			CC							TT				CC		CC	CC					TT
R1	26124831	T	A												TT		AA		AA			TT			TT	TT			AA	TT	AA	AA		TT		TT
R1	26198069	G	T	TT		GG	GG	GG	TT	GG	TT	TT	GG	GG	GG	TT		GG	GG		TT	GG	GG	TT	GG			GG		TT	TT	TT	TT	TT	TT	TT
R2	677185	G	C			CC				GG	GG	CC			GG										GG			GG		CC	CC	GG		CC		GG
R2	886558	T	C	CC				CT	CT											CC			CC	CT
R2	1067114	T	C					TT	TT	CC	TT											CC							CC
R2	1090005	A	T	AA		TT	AA	AA	AA		AA	TT	AA		AA	TT	AA		TT			TT	TT	AA	TT	TT		TT		AA	TT	AA	TT	TT	TT	AA
R2	1111767	C	A	CC		CC			CC																	TT							TT	TT		CC
R2	1130359	G	A		GG		GG	GG												AA		AA							AA
R2	1130988	C	T		CC	TT	CC	CC												TT	TT	TT	CC						TT
R2	1328079	G	A	AA	AA	GG		AA	AA	GG	AA	AA		GG	GG	GG	GG	GG	GG									GG		AA	GG	AA	AA	AA		AA
R2	1329008	C	A	AA		CC			AA	CC	AA							CC						CC				CC		AA	CC	AA		AA		AA
R2	1412500	T	C	CC	TT				CC										CC											CC	TT
R2	1484369	T	A						TT	TT									AA	TT	TT	TT		AA							AA
R2	1606210	C	T						CC	CC	CC		CC				TT	TT										TT			TT
R2	1641271	G	A	AA		AA			AA		AA				GG	GG		GG	GG			GG									GG		AA
R2	1667052	T	C	CC	CC	CC	TT	TT	CC	TT	CC		TT	CC	TT	TT	TT	CC		CC		TT	TT		TT		CC	TT	TT	CC	CC	TT	TT	CC		CC
R2	1669217	A	G		GG		AA		GG	AA						AA	AA				GG			AA	AA						GG
R2	1732247	A	G		GG	GG	AA	AA	GG	AA			AA	GG	AA	AA	GG					AA	AA	GG	GG				AA	GG	GG	GG	GG	AA		GG
R2	1733486	A	T			TT			TT	AA	TT	AA			AA	AA	TT					AA	AA						AA	TT	TT	TT				TT
R2	2038000	A	C		CC	CC	AA	AA	AA	AA	CC	AA	AA		AA	CC	CC	CC	CC	AA	AA	CC	AA	CC	AA				CC		AA	CC			AA	CC
R2	2159535	C	A						CC				CC									AA			AA					CC	CC
R2	2573521	G	T		GG			TT									TT						GG					GG							GG
R2	2958360	C	T								CC			CC	CC							TT				TT				TT				TT
R2	3006694	C	T	TT		TT			CC	CC	CC	CC			CC					CC		CC								CC	TT	TT	TT			TT
R2	3007280	A	G	GG					AA	AA				AA	AA						AA			GG						AA			GG	GG		GG
R2	3441550	T	G	TT		GG			TT	TT				GG								GG	GG		GG					TT	TT	TT		TT	TT	GG
R2	3453027	G	T	TT										TT								GG							GG	TT				GG
R2	3523931	A	C		AA							CC	CC		CC									CC						AA		AA
R2	3566482	C	T		TT	TT			TT						TT				CC		CC				CC					TT	CC			CC
R2	4224916	G	A	GG					GG						AA				GG							AA	GG		GG	GG	GG	AA		AA		AA
R2	4289369	C	G	GG					GG		CC																			GG	GG		CC
R2	4418051	A	C	CC	AA	AA	CC	CC		AA	CC	AA					AA		AA	AA		CC				CC		AA		CC	AA			CC	AA
R2	4440383	A	G			GG			AA	AA			GG			GG			GG				AA		AA			GG		AA	GG		AA		GG	AA
R2	4440719	G	A			AA							AA				GG		GG									GG			GG				AA
R2	4731351	A	G	AA	AA	GG	GG	GG								GG	AA	AA	AA					GG	GG				GG	AA	AA	AA		AA		GG
R2	4731557	C	T	CC	CC		TT	TT								TT		CC	CC				TT		TT	TT			TT	CC	CC	CC	TT	CC		TT
R2	4926534	T	G	GG	GG	GG			GG	TT	GG	GG	TT											TT				TT			TT	GG
R2	5044960	G	A	GG	AA	GG	AA	AA	GG	GG		GG	AA						AA	GG			GG		AA		AA	GG	GG	GG	AA	AA	GG	AA
R2	5252243	A	T				AA	AA							AT											AA				AA	AT		AT
R2	5450665	A	G		GG	AA	GG	GG	AA	AA			AA		GG	GG		GG			GG				AA					AA			AA
R2	5477163	T	G		GG				TT	TT	GG	TT	TT	TT	GG	GG		GG			GG								GG	TT	TT
R2	5735020	G	C		GG				GG			CC										CC							CC	CC		GG
R2	5887399	C	T	CC	CC				TT		CC																				TT			CC
R2	6114327	C	T	TT	TT	CC		TT	CC	TT	TT	CC	CC	TT	TT	CC		CC	CC	CC		TT	CC	TT	CC		TT	TT	TT	CC	TT	TT	CC	TT		CC
R2	6118053	G	C	CC	CC	GG		CC	GG	CC	CC	GG	GG	CC	CC	GG		GG	GG	GG		CC	GG	CC	GG		CC	CC	CC	GG	CC	CC	GG	CC		GG
R2	6141505	T	C		CC											TT					TT		TT		TT							CC				CC
R2	6535703	C	G	CC	CG								CC	CC								CC	CG							CC	CG	CG		CC
R2	6562930	A	G			GG			GG	AA	GG	AA			AA													AA	AA				GG
R2	7144273	T	A	AA				AA						TT	AA				AA			AA				AA	TT	TT	AA	TT				TT	TT	TT
R2	7144340	A	G	GG											GG				GG			GG				GG	AA	AA		AA				AA	AA	AA
R2	7144418	G	T	TT															TT							TT	GG	GG		GG				GG
R2	7179488	C	G	GG	GG	CC	GG	GG	CC	CC	CC	CC	GG	CC		GG						GG	GG	GG	GG			GG	GG	CC	CC	CC	CC	CC	CC	CC
R2	7230839	C	A	AA	AA	CC	CC	CC		CC	CC	AA		CC	AA				CC			AA			CC	CC		AA		AA	AA			AA		CC
R2	7636538	G	A					AA							GG		GG								AA		AA	GG
R2	7645564	C	A	AA	AA	CC	CC	CC	CC	CC	CC	AA	AA	AA	CC	CC	AA	AA		CC	CC	AA	AA	CC	AA	AA	AA	AA	CC	AA	CC	CC	CC	CC	CC	AA
R2	7765684	T	A	TT	TT	TT	TT	TT	TT	AA		AA	TT	TT	AA	AA	AA					AA	AA					AA	TT	AA	TT			AA	TT
R2	7791392	G	A		AA	GG			GG	AA	GG	AA	GG			AA				AA	AA	GG		GG	GG				AA	AA	GG	GG	GG	AA		GG
R2	7794128	G	C		CC	GG			GG			CC	GG			CC				CC	CC	GG							CC	CC	GG	GG	GG	CC		GG
R2	7798678	T	C	TT	CC	TT			TT	TT	CC	CC	TT	TT	CC	TT		CC	CC	CC	CC	CC	CC	TT	CC	CC	CC	CC	CC	TT	TT	TT	TT	CC	TT	TT
R2	7888918	T	C		TT	CC	TT		CC	TT	TT		TT				TT						CC	CC									CC		CC	CC
R2	7889437	C	T		CC				TT				CC			CC	CC																			TT
R2	7889576	T	A		TT	AA			AA		TT				AA																	AA
R2	7907370	T	A		TT				TT									TT	TT			AA					AA
R2	7940789	T	C	CC		CC			CC	TT	CC		CC			TT	TT	TT		TT			TT		TT			TT			CC	CC	CC
R2	7946924	G	A	GG		GG			GG	AA	GG		GG			AA	AA	AA		AA		AA	AA					AA			GG	GG	GG
R2	7949789	A	T	AA	AA	AA			AA	TT	AA	TT	AA	AA		TT	TT	TT	TT	TT		TT	TT	AA	TT			TT	TT		AA	AA	AA			AA
R2	8276204	A	C	CC				AA			AA			AA												AA						CC		AA		CC
R2	8421068	C	T		CC	CC			CC	CT				CT		CT				CT				CT						CC			CC
R2	8421582	C	T				CT	CT	CC	CT																				CC		CC
R2	8475954	A	G	AA	AA	GG	GG	GG	GG	GG	AA	GG	AA	GG	AA	AA	AA	AA	AA	AA	AA	GG	GG	AA	GG	AA	GG	AA	GG	GG	GG	AA	GG	AA	GG	GG
R2	8476043	A	C	AA	AA	CC	CC	CC	CC	CC	AA	CC	AA		AA	AA		AA	AA	AA	AA	CC	CC	AA	CC	AA	CC	AA	CC	CC	CC	AA	CC	AA		CC
R2	8476532	G	A	GG	GG		AA	AA		AA	GG		GG	AA	GG	GG		GG	GG	GG	GG	AA	AA	GG	AA		AA	GG	AA	AA	AA	GG	AA	GG	AA	GG
R2	8524906	G	C		CC		CC	CG	CC										CC					CG
R2	9087888	C	A	CC				AA							CC			CC											CC	AA	AA
R2	9511419	A	C	AA	AA	AA				CC		CC	AA						CC					AA			CC	CC					AA
R2	9513849	G	C				CC			GG										CC								GG			GG	CC
R2	9521925	C	T	CT		CT	CC	CC						CC										CT		CC		CC				CC	CT	CT
R2	9533383	A	C	AA		CC				AA	AA	CC		CC	AA				AA			CC	CC		CC	CC		AA		AA	AA	CC	CC	CC
R2	9735145	C	G	GG	GG	GG	GG	GG	CC	CC	GG	CC	CC	GG	GG	CC			CC	CC	CC	GG	GG	GG	GG	GG	CC	CC	GG	GG	CC	CC	GG	CC	CC	CC
R2	9963653	T	C	TT	TT				CT	CT	CT		TT				TT	TT	TT	CT		TT	CT	CT	CT	CT	CT		TT	TT	TT	TT
R2	10054674	C	T			CC	CC	CC	TT							TT	CC		TT										CC
R2	10084002	C	T		CC					TT		TT					TT	TT		CC	CC			TT			TT			CC	CC
R2	10502556	C	T		TT					CC	TT							CC				CC						TT		TT	TT	CC				TT
R2	10569561	C	T		TT	TT	CC			CC																	CC						TT			TT
R2	10569786	A	C			CC	AA			AA																	AA						CC			CC
R2	10595768	C	A				CC		CC									CC	TT											CC		TT
R2	10898597	G	T	TT	TT	TT	GG	GG	GG	TT	TT	TT	GG	TT	TT	GG	GG	GG	GG	GG	GG	TT	GG	GG	GG	GG	GG	TT	TT	TT	TT	TT	TT	GG	GG	TT
R2	10918779	G	C	CG		CG								CG			GG	GG				GG		CG
R2	11029215	G	C	GG		CC					GG			CC	GG			GG	CC			GG			CC	CC	GG	GG	GG	CC	CC	CC		GG		GG
R2	11199458	T	A												AA		TT		TT			AA							AA							TT
R2	11201817	G	A		GG		AA					GG			GG	AA			AA										AA	AA		GG		AA
R2	11489712	G	C	CC											CG		CG		CC				CC				CC			CG
R2	11511295	T	C		TT	CC							TT	TT								TT						CC				CC	CC
R2	11588287	G	A	AA	AA		GG	GG	GG	AA	AA	GG	GG		GG		GG		AA	AA			GG	GG		GG	AA	GG	AA	GG	AA	AA		AA		AA
R2	11725813	A	G			GG	AA		AA	GG												AA	GG								AA		GG		AA	AA
R2	11739509	G	C			GG					GG	CC	GG		CC	CC	CC		CC				GG				GG	GG	CC	CC	GG		GG			GG
R2	12044502	C	T	CC		CC		TT	CC	CC	TT	TT	CC	CC	TT							TT		TT		TT	TT	TT	TT	TT	CC	CC		CC		CC
R2	12101258	T	A		TT										TT														AA	AA	TT			AA	TT
R2	12327917	A	T			AA		TT						TT	AA				AA											TT	AA	AA	AA	TT
R2	13343666	A	C	AA	AA	AA	CC	CC	AA	AA	AA	AA	AA		CC	CC		CC	AA	CC		CC	CC	AA	AA		CC	CC	CC	CC	CC	AA	AA	AA	AA	CC
R2	13658211	G	A		AA		GG	GG						AA	AA	AA			AA			AA									GG	GG		GG
R2	13688261	T	G	GG		TT	GG	GG	TT	GG				GG	GG													GG	TT	TT	TT	TT				TT
R2	14475290	C	T										CC		TT	TT		TT	TT					CC								CC				CC
R2	14922171	G	A	AA	AA		AA	AA		AA	AA	GG	GG			GG				GG			GG		AA		GG		GG	GG	AA	GG
R2	14922414	T	C	CC			CC	CC			CC	TT				TT						CC		TT	CC			TT	TT	CC	CC	TT
R2	15023001	G	A				GG	GG			AA			AA			GG		GG						GG	GG					AA			AA
R2	15160523	A	G	AA				AA	AA		GG			GG	AA			GG				GG				AA	AA	AA	AA	GG	GG	AA		GG
R2	15511361	C	T					CC																		CC	CT	CT		CC						CT
R2	16414015	C	T	TT	TT	TT		CC	TT			CC	CC					CC	CC	CC								TT	CC	TT	TT					CC
R2	16578086	C	G		CC								CC				GG	GG		GG		CC			CC
R2	17420407	T	C												CC					CC	CC		CC		TT	TT	TT	TT	CC
R2	17442269	A	G				GG		AA	GG						AA							AA								AA
R2	17471252	C	T	TT	CC					CC					CC	TT			TT											TT	CC
R2	17509346	G	A												AA		GG			AA	AA	GG	AA		GG	GG		GG	AA
R2	17538442	G	A		GG	AA	GG	GG		AA	AA				AA				GG			AA			AA	GG			GG	AA	GG			AA		AA
R2	17693710	G	A			GG	GG		GG								AA			AA			AA	GG							GG
R2	17696685	C	T		TT				TT							CC				CC		CC		TT						CC	TT
R2	18260883	T	C	TT	CC	CC	TT	TT	CC	CC	TT	TT	TT		CC	TT	CC	CC	TT	TT		CC		CC			CC				TT				CC	CC
R2	18345107	C	T		TT		TT	TT	CC	CC	CC																			TT	TT	CC
R2	18530239	C	T	CC	TT	TT	TT	TT	TT	TT	CC	TT	CC	TT	CC	CC	CC	CC	CC	TT		TT	TT	CC	CC	CC	TT	TT		CC	TT	TT	TT	CC		CC
R2	18530733	G	A	GG	AA	AA	AA	AA	AA	AA	GG	AA	GG	AA	GG	GG	GG	GG	GG	AA		AA	AA	GG	GG		AA	AA	GG	GG	AA	AA	AA	GG		GG
R2	18532654	G	A	GG	AA	AA		AA	AA	AA	GG	AA	GG	AA	GG	GG	GG	GG	GG	AA		AA	AA	GG	GG			AA	GG	GG	AA	AA	AA	GG
R2	18543246	T	C	TT	CC	CC		CC	CC	CC	TT	CC	TT	CC	TT	TT	TT	TT	TT			CC	CC		TT			CC	TT	TT	CC	CC	CC	TT		TT
R2	18547737	C	T	CC		TT		CC	TT		CC			TT	CC				CC				TT					CC		CC	TT	TT	TT	CC		CC
R2	18549336	C	T	CC					TT		CC		CC		CC		TT	TT					TT					TT	CC	CC		TT	TT	CC
R2	18564041	C	A		CC	CC		CC	CC				AA									AA
R2	19208619	G	T							TT			GG						GG			TT					TT			TT
R2	19379766	T	C	CC			TT	TT		CC		CC		CC	TT		TT	TT				TT	TT			CC	CC		CC							CC
R2	19395340	A	T	TT			AA	AA		AA							TT										AA
R2	19396586	C	T	TT			CC	CC		TT					CC	TT		TT		TT	TT				CC		CC
R2	19588782	A	G										AA		GG														AA		AA	GG		AA
R2	19778841	C	G	CC	CC	CC	GG	CC	CC	CC	GG		CC	CC	CC	GG	GG	GG	GG	CC	GG	GG	CC	GG	GG	CC	CC	GG	GG	GG	CC	CC	GG	GG		CC
R2	19880438	A	T	TT	TT			AA			TT		AA			TT	AA					AA	AA		AA		AA			AA		TT	TT
R2	19989997	A	G							AA	GG	GG	AA												AA	AA		AA								GG
R2	20378753	C	T														TT	CC	CC			TT	CC							CC
R2	20806818	C	G	CC		CC		CC	CC	GG					GG	GG			CC			CC									GG
R2	20821738	A	G	AA		AA	AA	AA	AA	GG	GG	GG	AA	AA	GG	GG				AA	GG	GG	GG	GG		GG	AA		AA	AA	AA	AA	AA	GG	GG	GG
R2	20891765	A	C	CC			AA				AA		CC	AA	AA	CC	AA	AA		CC	AA	CC			CC	CC			CC	CC		CC	CC	AA		AA
R2	21059607	T	A	AA	AA			TT	TT				TT			TT	AA				TT	AA			TT						AA		AA			TT
R2	21171062	G	C							CG		CC						CC	CC				CC							CG
R2	21256260	C	T				CC	CC		TT							CC	CC				TT
R2	21271311	T	G		GG										TT		TT					GG									GG	GG
R2	21289271	C	T						CC			CC							CC		CC								TT		TT	TT
R2	21545407	T	C				TT		CC					CC			CC								TT					TT
R2	21626203	G	C	CC	CC	CC	CC	CC	CC	CC	GG		GG	CC	GG	GG		GG		CC	GG	CC	GG	CC	CC			CC	GG	GG	GG	GG	CC	GG	GG	GG
R2	21951696	T	C	TT									TT		TT							CC	CC							CC				CC
R2	21962332	T	C			CC		TT		TT			CC		CC		TT					TT		CC				TT		TT	CC	CC
R2	21962689	T	A	AA					TT		AA		AA		AA	AA						TT							TT	TT	AA
R2	22185727	C	T	TT		TT			TT				CC														CC			TT
R2	22185825	A	T	TT		TT			TT		AA					AA			AA								AA			TT
R2	22186344	T	C	CC		CC			CC				TT			TT			TT								TT		TT	CC
R2	22275006	A	T	TT	AA	AA	TT	TT	TT	TT	TT	TT	AA				AA		AA		TT	AA							TT			AA	AA
R2	22386521	G	A	GG				GG	GG	GG			GG	AA	AA	AA	GG	GG	GG			GG	AA	AA						GG	AA	AA				AA
R2	22532222	T	C				CC		CC	TT			TT						CC										TT		TT	TT		CC
R2	22542190	G	A		GG	AA	GG	GG	AA			GG	GG					AA	AA		AA		GG	GG	GG			GG					AA	AA	GG	AA
R2	22559933	T	A						AA				TT					TT	TT															AA		AA
R2	23244728	C	G										CC				CC	GG				GG			CC					GG						CC
R2	23409197	G	A		GG	GG		GG	AA	GG	AA		GG				AA				AA		GG							AA		AA				GG
R2	23504475	A	C				AA	AA															AA					GG		GG				GG		GG
R2	23940674	C	G			CC			GG					CC	CC															CC	GG	GG	CC
R2	23940901	G	C	CC		GG			CC	GG				GG	GG															GG	CC	CC
R2	23972344	G	T			GG					GG			TT	TT														TT				GG
R2	24227120	G	A						AA													GG					GG			AA				AA		GG
R2	24312824	C	G			CC					GG											CC						CC		GG			CC			GG
R2	24317451	C	T		TT					CC		CC					TT		CC						CC											TT
R2	24479083	T	C												CC	TT					TT							CC		TT		TT
R2	24494273	T	A		TT				AA		TT		TT		AA	TT					AA			TT				AA	TT	AA			AA	AA		TT
R2	24558955	T	C	CC	TT	CC	TT	TT	TT	CC	CC	TT	TT	TT	CC		CC	CC	TT	CC	TT	CC	CC	CC	CC	TT	CC	CC	CC	TT	CC	CC	TT	TT	TT	TT
R2	24597355	G	A				GG	GG		AA		AA			GG			AA
R2	24783968	T	C					TT	CC	TT	CC		TT		TT		CC		CC		TT									CC	TT	TT
R2	25185799	G	T	TT	TT	TT		GG	TT		GG	GG		GG	TT				GG			GG		TT			GG	GG	GG	TT	TT	TT
R2	25487434	A	G				GG	GG	AA						GG	GG	AA													AA
R2	25700855	G	C		CC		GG	GG								GG		GG			GG			CC			CC		GG		CC				CC
R2	25984958	C	T	TT	CC	TT	CC			TT	CC		CC	TT		TT	TT					CC	CC	TT		CC				CC	TT	TT
R2	25995441	C	T		CC	TT				CC							CC	CC													TT	TT
R2	26028026	G	A		AA	GG	AA	AA	AA								GG	AA						AA							GG	GG
R2	26029764	C	T				TT									CC	CC	CC		TT	TT	TT			TT
R2	26179373	C	A	CC	AA	CC	CC	CC	AA	AA	AA	AA	CC	AA	CC	CC	AA	AA	AA	CC	CC	CC	CC	AA	AA	CC	CC	AA	AA	AA	CC	CC	CC	AA	AA	CC
R2	26191046	T	C	TT	CC	TT	TT	TT	CC	CC	CC	CC	TT	CC	TT	TT	CC	CC	CC	TT	TT	TT	TT	CC	CC	TT	TT	CC	CC	CC	TT	TT	TT	CC	CC	TT
R2	26417192	A	G					AA	AA							GG	GG				AA	GG	AA		GG						AA
R2	26498837	G	C		GG				GG							GG						GG									AG		AG
R2	26514314	G	C					CC				CC	GG						GG	CC		GG		GG					GG
R2	26647183	T	C	CC						CC	TT									CC		CC							CC					TT		TT
R2	26647532	A	G		AA						AA								GG			GG							GG					AA
R2	26699268	C	T			TT								CC	TT		CC		TT										CC		TT		TT
R2	26757227	C	T					CC		CC									CC				TT			TT						CC
R2	26796201	T	C	CC	CC	CC		TT	TT			CC	TT			CC		TT		TT	TT	TT		TT	TT			CC		TT	CC	CC	CC			CC
R2	26843764	G	A		GG			AA	GG	AA						AA	GG			GG			AA				GG								GG
R2	26928796	A	T			AT	AA		AA														AT						AA	AA			AT		AA
R2	27031864	C	A	CC	AA	CC		AA	CC	CC	CC	AA	CC	CC	AA	AA	AA	AA	AA	AA	AA	AA	AA	AA	CC		CC	CC	AA		CC	CC	CC	CC
R2	27163376	T	C		TT	TT			CC		CC	CC	TT	CC								TT								CC	TT	TT	TT	CC		CC
R2	27176883	C	A				AC	AC			AA		AA		AC		AA							AC					AC
R2	27259627	C	T	CC		CC		TT							TT															CC				CC
R2	27287300	T	C	CC	TT	CC		CC	TT		TT		TT		CC	TT		CC	CC	CC	CC	CC		TT			CC	TT	TT	TT	CC			CC	TT
R2	27308424	G	T			TT	GG		GG	TT	GG	GG	GG			TT	GG					GG						GG			TT	TT				TT
R2	27463115	G	A			AA	AA	AA			GG	GG	GG	AA	GG	GG		GG				GG		AA	GG		GG	AA	GG	AA		AA		AA
R2	27467127	T	C		TT	CC	CC	CC	TT	TT		TT	TT			TT	CC	TT	CC	CC	CC	TT	TT		CC						CC
R2	27574918	A	G		GG		AA	AA		GG	AA	GG	AA	GG			AA	AA	GG			AA		GG		AA	GG									AA
R2	27585607	A	G		AA			AA	GG				AA				GG					AA	GG								GG
R2	27654706	C	T	CC	TT	CC	CC	CC		TT	TT	TT	CC	TT		TT	TT	TT	TT		CC		TT	TT	TT		CC	TT	CC	CC	CC	CC			CC	CC
R2	27666315	T	C		TT				CC				CC			CC	CC			TT	TT	TT		TT
R2	27666596	G	A		GG			GG	AA				AA			AA	AA	AA	GG	GG	GG		GG	GG					AA
R2	27668995	C	T			TT			TT		CC	CC	TT			TT		TT	CC	CC		CC									TT		TT
R2	27669997	T	C		CC	TT		CC	TT	CC			TT			TT	CC	TT		CC	CC	CC									TT	TT
R2	27677214	C	T	TT	TT	CC			CC	TT	TT			TT			TT	CC	TT				TT	TT			TT			TT	CC	CC	CC	CC	CC	CC
R2	27702054	C	A	CC				CC											CC			CC					AA				AA					AA
R2	27741393	T	G	GG	GG	GG	TT	TT	GG	TT			TT		TT															GG	GG	GG
R2	27741586	T	C	CC			TT		CC	TT					TT															CC	CC
R2	27789198	A	G	AA	AA		GG	GG		AA	AA		AA		AA	GG	GG	GG	GG			AA	GG		GG		GG	GG	GG	AA						AA
R2	28055065	T	C		TT				CC		TT		TT																				CC	TT
R2	28327597	G	A		AA			AA	GG		GG						AA		AA			AA	GG							GG	GG
R2	28332784	C	T	CC	TT	CC	CC	CC	CC	CC	CC	TT	CC	TT		TT	TT	TT	TT	TT	TT	TT	CC	CC	CC	TT	TT	TT	TT	CC	CC	CC	CC	TT	TT	CC
R2	28351271	A	C		CC				CC		AA		AA									CC	AA
R2	28363633	C	T	CC	TT	CC	CC	CC	CC	CC	CC	TT	CC	TT		TT	TT	TT	TT	TT	TT	TT	CC	CC	CC	TT	TT	TT	TT	CC	CC	CC	CC	TT	TT	CC
R2	28396405	A	T	AA		TT		TT	AA	TT	TT		TT		TT								AA						TT		AA	AA		AA
R2	28467068	T	C	CC	TT	CC	TT	TT	CC	CC	TT	TT	TT	CC			TT	TT						CC			TT			CC	CC	CC
R2	28468049	G	T	GG	TT	GG	TT	TT	GG	GG	TT	TT	GG	GG		TT	TT		TT			TT		GG	GG		TT	TT		GG	GG	GG		TT
R2	28468531	A	C	AA		AA		CC	AA	AA							CC					CC									AA	AA		CC
R2	28468942	C	G	CC	GG				CC		GG								GG					CC							CC	CC
R2	28500851	T	C											CC	TT			CC				TT						TT		CC						TT
R2	28533514	A	G		GG		AA	GG	AA			AA	AA		AA													GG		AA	GG	GG		GG
R2	28544997	T	C				TT							CC	TT			CC				TT							TT	CC			CC
R2	28561627	C	T					TT					CC	CC	TT				CC				CC	CC	TT	TT								CC		TT
R2	28565516	A	G					GG						AA	GG				AA				AA			GG			AA	GG		GG	GG	AA
R2	28985037	T	C	CC					CC					CC	TT					TT						CC		TT	TT	CC		CC	CC	TT
R2	29078982	G	T				TT				GG								TT								GG					TT		GG
R2	29111254	G	T				GG										GG	GG		TT	TT						TT
R2	29213616	A	C		AC			CC	AC																								AC	AC	CC
R2	29255251	A	G	GG	GG				GG	GG			AA		AA							AA								GG	GG	GG		AA		AA
R2	29363219	G	A		AG	GG		GG	GG	AG									AG											GG			GG
R2	29394356	C	T		CC	CC	TT	TT	CC	CC	CC	TT	CC		TT	TT				TT	TT	CC	TT	CC	TT			TT	TT	CC	CC	CC	CC			CC
R2	29397712	C	G	GG	GG	GG		CC	GG				CC									CC										GG				CC
R2	29481621	G	T	TT	TT	TT	TT			TT	GG			GG													GG			TT		TT	TT	GG	GG	GG
R2	29521017	G	C						GG													CC						CC	CC	GG	GG
R2	29594209	C	T	CC	CC		TT	TT	CC		TT												TT			CC	CC	CC			CC			TT	TT	TT
R2	29778253	G	C								GG						CC		CC			GG		GG					GG
R2	29778419	A	G				GG	AA			AA								AA										AA				GG	GG
R2	29862731	A	T				AA								AA		TT	TT	TT				AA
R2	29938679	A	G		GG	GG	GG	GG	AA	GG		GG	AA		AA	AA	AA		GG			AA		AA						AA		GG	AA	GG
R2	29957250	C	A					AA	AA							CC	CC					CC														CC
R2	29977327	G	A	AA	AA	AA	GG	GG		AA	AA		GG	GG	GG				GG											GG	AA	AA		AA	AA	GG
R2	30165645	A	G				AA	AA								AA	GG	GG				AA
R2	30165762	T	A				TT	AA								TT	AA	AA				TT
R2	30227932	G	A		GG		AA	GG	GG	GG					AA	AA	GG					AA	AA		AA	AA		GG	AA					GG	GG	AA
R2	30258547	T	C														TT			TT	TT	CC	CC	CC
R2	30527421	T	C				CC	CC	CC	TT		CC					TT					TT								CC
R2	30557495	G	C					CC	GG		CC																			GG	CC		GG
R2	30563074	C	A	AA	AA	AA	CC	CC	AA		CC		CC	CC	CC				AA	AA	AA	CC					CC			AA	CC		AA	AA		CC
R2	30783786	A	G	GG	GG	GG	AA	AA	GG	GG	GG		AA	GG		AA	AA		AA	AA	AA	GG	AA		AA	AA	GG	AA		GG	GG	GG	GG	GG
R2	31222293	A	G				GG	GG								AA	AA																GG	AA
R2	31342715	C	A		CC	CC	AA	AA	AA	AA		CC	AA			AA	CC	CC	CC	CC	CC	AA	AA	CC	CC						AA	AA
R2	31356307	G	A	AA	AA	AA	AA	AA	GG	AA	GG	AA	GG		GG	GG		AA							AA					GG			AA	GG	GG
R2	31385693	G	A	AA	AA	AA							GG	GG	GG					GG	GG	GG		GG			AA		GG		AA	AA	AA	GG		AA
R2	31386045	T	C	CC	CC	CC							TT	TT	TT		CC			TT	TT	TT		TT			CC		TT		CC	CC	CC	TT		CC
R2	31411312	G	A	AA	AA	AA							GG	GG	GG			GG		GG	GG	GG		GG			AA		GG		AA	AA	AA	GG		AA
R2	31411664	T	C	CC	CC	CC							TT	TT	TT		CC			TT	TT	TT					CC		TT		CC	CC	CC	TT		CC
R2	31644052	T	G	GG	GG	GG	TT	GG	TT	GG	TT	TT	TT	GG		GG	TT	TT		TT	GG	GG	TT	GG	GG		TT	GG	GG	TT	TT	TT	TT	GG	GG	GG
R2	31661682	C	T				CC	TT	CC		CC						TT	CC		CC		TT	CC		TT
R2	31759575	G	C	CC				GG						GG	CC		GG					GG									CC			CC		GG
R2	31815697	A	T	TT	TT		AA	AA	TT	AA			AA		TT	AA	AA		TT	TT	AA									TT	AA		TT
R2	31925760	C	T	TT	TT	TT	CC	CC	TT	CC	CC	CC	CC	CC	CC	TT	TT	TT	CC	CC	TT	CC		TT	CC	CC	TT	TT	TT	TT	CC	CC	TT	CC	CC	TT
R2	31938669	A	T			TT	AA		AA														TT	AA			TT			AA			AA			TT
R2	32005990	T	C						TT		CC		TT		TT	CC			CC		CC	TT		TT	TT			CC	TT	TT	CC	CC		CC
R2	32082484	G	A	GG	GG	GG	AA	AA	GG	GG	GG	GG	GG	AA	AA	AA				AA	AA		AA		GG	GG	AA	GG		GG	AA	AA	AA			AA
R2	32130690	C	T	TT	TT	TT	CC	CC								CC
R2	32188691	C	T				TT					TT					CC	CC	CC					TT		TT	CC									TT
R2	32188780	T	A				AA					AA					TT	TT	TT					AA		AA	TT									AA
R2	32211101	C	A	AA	AA	AA	CC	CC	AA	AA	CC		CC		AA					CC	CC	CC	CC		CC				AA	AA	AA
R2	32263412	G	A	AA	AA	AA	GG	AA			AA		GG	GG		GG	GG	AA	GG	AA	GG	GG	GG		GG					AA	AA	AA	AA			AA
R2	32418161	T	C	CC	CC	CC	CC	CC	CC	CC	TT	TT	TT	TT	TT	TT	CC	CC	CC	TT	TT	TT	TT	TT	TT	TT	CC	CC	TT	CC	TT	CC	CC	TT	TT	CC
R2	32440659	G	A	AA	AA	AA	GG	GG	AA	AA	AA	GG	GG	GG	AA	AA	GG	GG	GG	AA	AA	GG	AA	AA	GG	AA	GG	GG	AA	AA	GG	GG	GG	GG	GG	AA
R2	32447318	T	C	CC	CC	CC	TT	TT	CC	CC	CC	TT	TT	TT	CC	CC	TT	TT	TT	CC		TT	CC	CC	TT		TT	CC	TT	CC	TT	TT	TT	TT		CC
R2	32448191	C	G		GG	GG	CC	CC	GG	GG	GG	CC	CC		GG	GG	CC	CC	CC	GG	GG	CC	GG	GG	CC			GG	CC	GG	CC	CC		CC		GG
R2	32459013	A	T	AA		AA		AA	TT	TT	AA	AA	AA	TT	TT	TT				AA	TT	AA	TT	TT	TT				TT	TT	AA	AA				TT
R2	32474453	A	C	AA	AA	AA	CC	CC			AA	CC	AA				CC	CC	CC	AA		CC					AA	CC			CC	AA	AA	CC	CC
R2	32631644	A	T	TT	TT	TT	TT	TT	TT	AA	AA		AA	AA	AA	AA	AA	AA	AA	AA	AA	AA	AA	AA	TT			TT	AA	TT	TT	TT	TT	TT		TT
R2	32938873	G	A		GG	GG	GG	GG	GG								AA			AA	AA				AA			AA				GG
R2	32939068	C	G		CC	CC	GG	GG	CC			CC					GG		CC	GG	GG		CC		GG
R2	32940901	T	A	TT	TT	TT			TT		AA					AA								AA			AA			TT	AA	TT	TT
R2	32966173	T	C	CC	CC	CC				TT		CC	TT		TT	TT	TT	TT	CC	TT		CC	TT	TT	CC				TT			CC	CC			CC
R2	33103311	T	A	AA	AA	AA	TT	TT	AA	TT	TT	AA	TT	TT	TT	AA				TT	TT	TT	AA	AA	TT	TT	TT	TT	TT	AA	AA	AA	AA	AA	AA	TT
R2	33107878	A	G	GG	GG	GG	AA	AA	GG	AA	AA	GG	AA	AA	AA	AA	GG	GG		AA	AA	AA	AA	GG	AA	AA	AA	AA	GG	GG	GG	GG	AA	GG	GG	GG
R2	33130029	T	A		AA	AA		TT	TT			TT	TT			AA	TT	TT		AA	AA	TT		TT								AA
R2	33135204	G	C	GG				CC	GG		GG		GG		GG					CC		CC			CC				CC		GG					GG
R2	33427064	T	C	CC	CC	TT	TT	TT	TT	CC	CC	CC	TT	TT	TT	CC	CC	CC	CC	TT	CC	TT	TT	CC	TT	TT	CC	CC	TT	TT	CC	TT	TT	CC	CC	TT
R2	33437352	C	G	CC	CC	CC	GG	GG	CC	GG	GG	CC	CC	CC	GG	CC	GG	GG	GG	CC	CC	CC	GG	GG	CC	CC	GG	CC	GG	CC	GG	CC	GG	GG	GG	CC
R2	33437619	A	G	AA	AA	AA	GG	GG	AA	GG	GG	AA	AA	AA	GG	AA	GG	GG	GG	AA	AA	AA	GG	GG	AA	AA	GG	AA	GG	AA	GG	AA	GG	GG	GG	AA
R2	33589897	C	G			CC			CC													GG			CC				CC		GG
R2	33617803	T	C						TT		TT	TT		CC	CC		CC	CC	CC	CC	CC		TT	CC	TT	CC	TT			TT	TT		CC	TT	TT	TT
R2	33661010	C	T	CC	CC	CC		CC	TT	TT	TT	TT	CC	TT		CC	TT	TT	TT	CC	CC	CC	TT	CC	CC			CC	TT	TT	TT	CC	TT	TT
R2	33661190	T	G		TT	TT	TT	TT	GG	GG	GG	GG	TT	TT		TT	GG	GG	GG	TT	TT	TT	GG	TT	TT			TT	GG	GG	GG	TT		GG		GG
R2	33747220	A	G	GG		GG			AA	GG			AA		AA													AA		AA	GG	GG				AA
R2	33747347	A	G	GG	GG				AA		AA		AA															AA		AA	GG		GG			AA
R2	33750151	T	C	CC					TT							TT	CC					TT						TT		TT	CC
R2	33750259	A	G	GG		GG			AA						AA							AA						AA			GG
R2	33751763	G	A			AA		GG	GG													GG									GG	AA
R2	33875821	C	G						CG	CC	CC					CG						CG										CG
R2	33953703	T	A			TT			TT						AA				TT		AA										AA
R2	34003573	A	G	GG	GG	AA	GG	GG	AA	AA	GG			GG		AA		AA	AA	AA	GG	AA		AA	GG	GG	GG			AA	GG	AA		GG
R2	34036215	A	T	TT	TT	TT	TT	TT	AA	AA	AA		TT	TT	AA	TT					AA	AA	AA	AA	TT	TT	TT	AA	TT	AA	AA	TT	AA	AA		AA
R2	34103954	T	A	AA					TT	AA		AA			AA	AA	TT				TT										TT		TT			TT
R2	34199709	G	A						GG							GG	AA	AA			GG		GG
R2	34240400	A	G				GG	GG	AA					AA		AA														AA
R2	34244727	C	T	CC	CC	CC	TT	TT	CC		TT	CC		CC	CC		CC		CC	TT			CC	CC	TT	TT	TT	TT	TT	CC	TT	CC	TT	TT	TT	CC
R2	34453844	G	A	AA			AA			AA				GG	AA				AA			GG				AA	GG	GG	GG	AA		GG		GG	GG	GG
R2	34465317	C	T	CC	TT	CC	TT	TT	CC	TT	CC	CC	TT	CC	TT	CC		CC	CC	TT	TT	TT	TT	TT	TT		TT	TT	CC	CC	TT	CC	CC	TT		CC
R2	34830275	G	A		AA	GG	AA	AA	GG	GG	GG	GG	GG		AA	GG	AA	AA		AA	GG	GG		GG	AA			AA	AA		GG	GG
R2	34837327	T	C	CC	TT	CC	TT		CC	TT		TT				TT	TT	CC					TT	TT								CC				CC
R2	35073426	C	G		GG				CC	CC						GG		CC				GG	GG								CC
R2	35073796	T	C		TT				CC				TT			TT	CC	CC				TT	TT
R2	35073979	C	T		CC				TT				CC			CC		TT				CC
R2	35075072	G	A		GG	AA		GG	AA	AA			GG			GG	AA	AA			AA	GG	GG	GG	GG						AA
R2	35251630	T	C	TT					TT			CC				TT				TT	TT		CC					CC								CC
R2	35289479	C	T		CC	CC										CC		CC		TT		TT			TT
R2	35290644	T	C						CC	CC		TT				TT	TT			CC		CC								CC	CC		TT
R2	35318503	C	T		TT	CC			CC	TT		TT							TT									TT	CC		CC
R2	35380071	T	G						GG			GG				TT	GG			TT			TT								TT
R2	35380157	A	G						GG			GG				AA				AA	AA		AA
R2	35406664	A	G						GG			GG				AA				AA	AA		AA
R2	35452521	A	G	GG	AA	GG	AA	AA	GG	GG	AA	GG	AA	GG	AA	GG	GG	GG			AA	AA	AA	AA	GG				GG	GG	AA	GG	GG	AA	AA	AA
R2	35519485	A	C	CC		CC	CC	CC	CC					AA	AA		CC	AA	CC			AA						AA		CC	AA	AA				AA
R2	35625267	G	A					GG	AA					AA	GG			AA	AA									AA					AA	GG	GG
R2	35769319	A	C				CC	CC							AA	AA		AA	CC	AA		AA	AA	CC	AA	CC		AA	AA		CC		CC
R2	35774181	T	A				TT						AA	AA	AA		TT		TT			TT						TT	AA	TT	TT	AA		AA		AA
R2	35837341	A	T						TT				AA			AA	TT		TT		TT
R2	35839381	T	A			AA			AA				TT			TT	AA	TT	AA		AA		TT								AA
R2	35843530	C	T		TT				TT				CC							CC	TT	CC
R2	36027525	T	A	AA	AA	AA											TT	TT	TT
R2	36120064	G	A		AA		GG	GG		AA	GG	GG	GG	AA	AA				GG	AA		AA	GG			GG		AA		AA	AA	GG	AA	AA		GG
R2	36128262	A	T						TT			AA	AA			AA	TT		TT										AA
R2	36150273	G	A		AA	AA	GG	GG	AA		GG	GG	GG	AA	AA				GG	AA		AA	GG		AA	GG		AA		AA	AA	GG	AA			GG
R2	36197555	C	A			AA			AA	AA	AA		CC			CC	CC	AA				CC	CC	AA
R2	36433075	T	G												TT				GG		GG					GG		GG	TT					GG		TT
R2	36564212	C	T	TT	TT	TT	TT	TT	TT	CC	CC	TT	TT		CC	CC	CC	CC		CC	TT	CC	CC			CC	CC	CC	CC		TT	TT	TT	TT		TT
R2	36713393	G	A								AA				GG								AA						AA	GG				GG
R2	36800337	G	A	GG	GG	GG	GG	GG	GG	GG	GG	AA	GG	AA	AA	AA	GG	GG	GG	AA	AA	AA	AA	AA	AA			AA	AA	GG	AA	GG	GG	AA	AA	GG
R2	36800431	T	C		TT	TT	TT	TT	TT	TT	TT	CC	TT	CC	CC	CC	TT	TT		CC	CC	CC	CC	CC	CC			CC	CC	TT	CC	TT		CC		TT
R2	36899217	A	T	TT	TT	TT	AA	AA	TT	TT	AA	AA	AA	AA	TT	AA	AA	AA	AA	AA	AA	TT	AA	TT	TT	AA	AA	TT	TT	TT	TT	TT	TT	AA	AA	TT
R2	36912501	T	C	CC		CC	TT		CC	CC	TT	TT		CC	CC		TT	TT	TT		TT	TT		CC	TT		CC		TT	CC	CC	CC	CC	TT		CC
R2	36987270	G	A			GG			GG			GG		GG				AG						AG		GG							AG
R2	37028524	C	T					CC		TT			TT		TT	TT			CC	TT		CC									CC			CC		CC
R2	37095045	C	T		CC		TT		TT			CC				TT					CC				TT				TT
R2	37179249	G	A	AA		AA	GG	GG	AA				GG					GG		AA								GG			AA	AA
R2	37179620	C	T	TT			CC	CC	TT				CC			TT	CC											CC			TT	TT	TT
R2	37180578	A	C			CC	AA	AA	CC	AA			AA			CC							AA								CC	CC				CC
R2	37241997	A	G				AG		AA	AA	AA				AA	AG
R2	37242095	C	G	CC						CG						CG								CC								CC			CG	CC
R2	37300172	A	G	GG	GG	GG	AA	AA	GG	AA	GG	GG	AA	AA	AA	AA		GG	AA	AA	GG	AA	AA	AA	AA	AA	GG	GG	GG	GG	GG	GG	AA	GG	GG	AA
R2	37342086	T	C	CC		CC		CC		TT	CC	TT	CC	TT	TT	TT				TT		CC	TT		CC	TT		TT	TT	CC	TT	CC	CC
R2	37395894	G	A		AA		AA		AA	GG		AA	GG			GG					AA	AA	GG					GG		AA	GG				AA
R2	37406344	A	G			GG	AA	AA	GG	GG	AA		GG		GG	GG			AA	GG	AA	AA					AA			GG	GG	AA
R2	37408617	G	T	TT		TT		GG	TT		GG				TT				GG		GG	GG						TT		TT				GG		TT
R2	37409175	C	A						AA				AA								CC	CC	CC							AA				CC
R2	37414244	A	G		AA		GG	GG		AA	GG	GG		AA	AA		AA	GG		AA		GG			AA		GG	AA	AA			GG	AA	GG	GG
R2	37423226	A	C	CC	AA	CC	AA	AA	CC			AA			AA		AA		AA					CC		CC				CC	CC	AA		AA		CC
R2	37447199	C	T	CC		CC		TT	CC		TT	TT	TT		CC	CC				CC	TT	TT	TT	CC			TT	CC	CC		CC	TT		TT		CC
R2	37452812	C	T	CC	CC	CC	TT	TT	CC	CC	TT	TT	TT	CC	CC		CC		TT	CC	TT	TT	TT	CC	TT	CC	TT	TT	CC	CC	CC	TT	CC	TT	TT	CC
R2	37835679	G	A				GG	GG							GG												AA							AA		AA
R2	37836025	G	C					GG																		GG	CC					CC		CC		CC
R2	37871725	G	C	GG	GG		CC	CC	GG		GG	GG	GG			CC				GG	CC	CC	GG	CC	CC						CC	GG
R2	37970764	G	A						GG						AA		GG					AA								GG	AA	GG		AA
R2	37971993	C	T	CC	CC	CC	TT		CC	TT					TT	TT	TT		CC								TT		CC	CC	TT			TT		TT
R2	38098256	T	C					TT	CC						CC				TT		TT		CC			CC				CC				TT		CC
R2	38178298	C	T			TT	CC		TT	CC		TT																			TT
R2	38292162	T	C			CC					CC	TT										TT	CC		TT	TT		TT		CC				CC
R2	38293509	T	C				TT			CC			TT				CC	TT	TT
R2	38295725	A	G		GG		GG	GG	GG	AA	GG		AA			AA	AA	AA	AA	AA	GG	GG	GG		AA				AA		GG				GG
R2	38418880	C	T	CC	CC	CC	TT		TT		TT		TT		CC	TT	CC		CC		TT		CC	TT		TT		CC	CC	TT		CC	TT	TT	TT	CC
R2	38522295	A	G		AA	AA	GG		GG	AA			GG			AA	AA			AA	GG	AA	AA		GG						GG
R2	38571249	C	T		CC		TT		CC	CC			TT	TT									TT							CC			CC
R2	38823396	T	C		TT	TT	TT										CC									CC		CC	CC
R2	38860561	A	T	TT	TT	TT	AA		TT	AA	TT	AA		AA		AA			AA	AA	TT		AA	AA	AA		TT			TT	TT	AA	TT	TT	TT	TT
R2	39008624	C	T	TT	TT	TT	CC	CC	CC	TT	CC	TT	TT	TT	TT	TT	TT	TT	TT	TT	CC	TT	TT	CC	CC	CC	CC	TT	TT	CC	CC	CC	CC	CC	CC	CC
R2	39010122	C	G	CC	CC	CC	GG	GG	GG	CC	GG	CC	CC	CC	CC	CC	CC		CC	CC	GG	CC	CC	GG	GG		GG	CC	CC	GG	GG	GG	GG	GG	GG	GG
R2	39012714	T	C	CC	CC	CC	TT	TT	TT	CC	TT	CC	CC	CC	CC	CC		TT	TT	CC	TT	CC	CC	TT	TT		TT	CC	CC	TT	TT	TT	TT	TT		TT
R2	39016678	A	C	AA	AA	AA	CC	CC	CC	AA	CC	AA	AA	AA	AA	AA	AA	AA	AA	AA	CC	AA	AA	CC	CC	CC	CC	AA	AA	CC	CC	CC	CC	CC	CC	CC
R2	39027469	T	C	TT	TT	TT	CC	CC	CC	TT	CC	CC	TT	TT	TT	TT	TT	TT	TT	TT	CC	TT	TT	CC	CC	TT	CC	TT	TT	CC	CC	CC	CC	CC	CC	CC
R2	39167862	G	A		AA	AA	GG		AA	GG	AA	GG	GG								AA	GG	AA		GG		AA	GG	GG				AA	AA	AA
R2	39187252	A	G	AA	AA	AA	AA	GG	GG	AA	GG	AA	AA	AA	AA	AA	GG	GG		AA	GG	AA	AA	AA	AA	GG	GG	AA	AA	GG	GG	GG	GG	GG	GG	GG
R2	39215787	T	C					CC		TT		CC		TT	TT		CC	CC	CC	TT						TT						CC
R2	39216412	A	T					TT		AA		TT			AA		TT	TT	TT	AA						AA						TT
R2	39231806	T	C					CC		TT		CC		TT	TT		CC	CC		TT						TT						CC
R2	39232431	A	T					TT		AA		TT		AA	AA		TT	TT	TT	AA						AA						TT
R2	39413433	C	T	TT	TT	TT	CC	CC	TT	CC	TT	TT	CC	CC	CC	TT	CC		CC	CC	TT	CC	CC	TT	CC	TT		TT		TT	CC	CC	TT	TT	TT	CC
R2	39446851	G	T	TT	TT			TT	GG		TT										GG	GG								GG	TT	TT		GG
R2	39505681	T	C								CC		TT			TT	CC			TT		CC										TT
R2	39508669	G	C		GG	GG	CC		CC		CC		GG				CC	CC		GG	CC	GG	CC		GG						GG	GG			CC	CC
R2	39535686	A	G	GG	GG	GG	GG	GG	AA	GG	GG	AA	GG		AA	AA	AA	GG		AA	AA	AA	GG		GG			AA	AA	AA	GG	GG		AA		AA
R2	39603830	C	T				TT	TT							CC		CC		CC	CC		TT
R2	39612609	G	T				GG	GG					GG	TT	GG	TT				GG		TT
R2	39612802	A	G				AA	AA					AA	GG	AA	GG				AA		GG
R2	39612974	A	G				AA	AA					AA	GG	AA	GG				AA		GG
R2	39619237	T	C				TT	TT					TT	CC	TT	CC				TT		CC
R2	39756322	G	C	GG	GG	GG	CC	CC	GG	GG	CC		CC	CC	CC						GG	CC		CC				GG	CC	GG	CC	CC	GG	GG	GG	GG
R2	39844114	C	T	TT	TT	TT	CC	CC	CC	TT	TT	CC	TT	TT	TT	CC	TT	TT	TT	TT	CC	CC	CC	TT	TT	CC	CC	CC	CC	CC	TT	TT	CC	CC	CC	CC
R2	39860598	T	C	CC	CC	CC	TT	TT	CC	TT	CC	CC	TT	TT	CC									TT						CC	TT	TT	CC
R2	39862822	T	C	CC	CC	CC	TT	TT	CC	TT		CC	TT	TT	CC									TT						CC	TT	TT	CC
R2	39893804	A	C	AA	AA	AA			CC			AA	AA	CC		AA		AA		AA		CC		AA			CC	AA	CC	CC	CC	CC	CC	CC		CC
R2	39900781	G	A	AA	AA	AA		AA	GG	GG	AA	AA	AA	GG	GG	GG			AA	GG		GG		AA	AA			GG		GG	AA	AA	GG	GG		GG
R2	39915680	T	C	CC	CC	CC	CC	CC	TT	CC	CC	CC	CC	TT	CC	TT	TT	TT	TT	TT	TT	TT	CC	CC	CC	CC	TT	TT	TT	TT	CC	CC	TT	TT	TT	TT
R2	40046795	A	T	TT	TT	TT	AA		TT		AA	AA	TT			AA		AA		AA	TT	AA	AA	TT				AA		TT	AA		TT			TT
R2	40152842	C	G		CC			GG	GG				CC																		CC			GG
R2	40195351	A	G	AA	AA	AA			GG		AA				GG				AA			GG						GG	GG	GG		AA		GG		AA
R2	40199680	C	T	CC	CC	CC		TT	TT			TT	TT	TT	TT	CC		CC	CC	TT		TT		CC			CC	TT	TT	TT	CC	CC	TT	TT		CC
R2	40202326	T	C	TT	TT	TT	CC		CC	CC				CC	CC					CC				TT						CC	TT					TT
R2	40411575	G	A	AA			GG	GG	AA	GG	AA	AA		GG								AA				GG	GG		AA	AA	GG	GG		AA	GG
R2	40448626	T	G	TT	TT	TT	GG	GG	TT	GG	GG	TT	TT	GG	GG	TT	GG	GG	GG	GG	TT	TT	TT	GG	TT	GG	GG	TT	TT	TT	GG	GG	TT	TT	GG	TT
R2	40483948	A	C	AA	AA	AA	CC	CC	CC	CC	CC	CC	AA	AA	CC	AA	AA	AA	AA	CC	CC	AA	AA	AA	CC	CC	CC	CC	AA	CC	AA	AA	CC	CC	CC	AA
R2	40487115	T	A	TT	TT	TT	AA	AA	AA	AA	AA			TT	AA	TT	TT		TT	TT	AA	AA		AA	TT	AA	AA	TT	TT	AA	TT	TT	AA	AA	TT	TT
R2	40641169	G	A		GG		GG	GG	AA	AA				GG	GG					GG	AA	GG					AA			AA		AA			AA
R2	40653600	C	T	TT	TT	TT	TT	TT	CC	CC	CC	CC	CC	TT	TT	TT					CC	TT	TT	CC	TT	TT	CC	TT	TT	CC	CC	CC	CC	CC		CC
R2	40675091	A	G	GG	GG	GG		AA	GG	GG	GG	AA	GG	AA	AA	AA	AA	AA	AA	AA	GG	AA	AA	GG	AA		GG	AA	AA	GG	GG	GG	GG	GG		AA
R2	40757841	C	G			CC	CC		GG				CC								GG													GG
R2	40812033	C	T	CC		CC		TT	TT	TT			TT		CC	CC	CC			CC		CC	TT	CC			TT			TT	TT	TT
R2	40815663	C	A	CC					AA	AA	AA		AA							CC		CC									AA
R2	40846206	A	G																AG		GG		AG	GG									GG			GG
R2	40877372	A	C	AA	AA	AA	AA	AA	CC	CC	CC	AA							CC	CC	CC	AA			AA		CC	AA				AA	CC	CC		CC
R2	40892908	C	T								TT		CC			CC	CC												CC	TT
R2	40894247	G	C	GG					CC		CC							GG	GG											CC
R2	40981397	C	T	CC	CC	CC	CC	TT	TT	TT	TT	CC	TT	CC	CC	CC	TT			CC	TT	TT	TT						CC	TT	TT					TT
R2	40990613	C	T				CC	CC	TT	TT	TT	CC	CC		CC	CC	TT	CC	CC	CC	TT	CC	TT	CC	TT			CC	CC	TT	TT	CC	TT	TT		TT
R2	40997850	T	G	TT	TT	TT	TT	TT	GG	GG	GG	TT	TT	TT	TT	TT	TT	GG		TT	GG	TT	GG	GG	GG		GG	TT	TT	GG	GG	TT	GG	GG	GG	GG
R2	41015831	C	T				CC	CC	TT	TT	TT	CC	CC	CC	CC	CC	TT	CC	CC	CC	TT	CC	TT	CC	TT			CC	CC	TT	TT	CC	TT	TT	TT	TT
R2	41066912	C	G	GG	GG	GG	CC		GG	CC			GG		CC	GG	CC	CC		CC	GG						CC			GG	GG
R2	41068881	G	T						TT	GG		GG	TT	GG	GG	TT						GG						GG		TT
R2	41078869	C	T	TT	TT	TT			TT	CC		CC	TT	CC	CC	CC	CC	CC	CC	TT	TT	CC	CC	CC				CC	CC	TT	TT	TT	TT	TT
R2	41079923	A	G	GG	GG	GG		AA		AA		AA	GG	AA	AA	AA	AA	AA	AA	GG	GG	AA	AA		AA				AA	GG	GG	GG	GG	GG
R2	41080399	T	A	AA	AA	AA			AA	TT		TT	AA		TT	TT	TT	TT	TT	AA	AA	TT	TT		TT			TT	TT	AA	AA	AA	AA	AA
R2	41149147	G	A	GG	GG	GG	GG	AA	AA	AA	AA	GG	AA	GG	GG	GG	AA	AA		GG	AA	AA	AA	GG	GG	AA	AA		GG	AA	AA	GG	AA	AA		GG
R2	41499841	C	T	TT	TT	TT	TT	TT	CC	CC	CC	TT	TT	CC	TT	TT	TT	TT	TT	CC	TT	CC	CC	CC	TT	TT	CC	CC	CC	CC	CC	CC	CC	CC	CC	TT
R2	41500363	A	G	AA	AA	AA	AA	AA	GG	GG	GG	AA	AA	GG	AA	AA	AA	AA	AA	GG	AA	GG	GG	GG	AA	AA	GG	GG	GG	GG	GG	GG	GG	GG	GG	AA
R2	41527546	T	C	CC	CC	CC	CC			TT	TT			TT			CC					TT		CC						TT	TT	CC		TT
R2	41545785	G	A	AA	AA	AA							GG			GG	GG			AA	AA	GG	AA								GG
R2	41587036	T	G		TT	TT		GG	GG	TT						TT				TT												GG
R2	41604854	A	G		GG	GG		AA		GG			AA						GG
R2	41635684	T	A		TT		TT		TT							TT	AA														AA					AA
R2	41640562	C	T		CC			TT		CC						CC	TT	TT				CC					TT				TT
R2	41770993	A	T	TT	TT	TT	TT	TT	AA	AA	AA	AA		AA	TT	AA						TT			TT	TT		TT	AA	AA		AA		AA		TT
R2	41823690	T	C									TT			CC				TT											TT	CC			TT
R2	42093792	C	T		TT	TT	TT					CC			CC		TT					CC						TT		TT	CC	TT	CC	TT	CC
R2	42112753	G	T	GG	GG	GG		TT	GG	TT	TT	GG	TT	TT	GG	GG	TT	TT	TT		GG	GG	GG	GG	TT		TT	GG	GG	GG		TT	TT	GG		TT
R2	42112821	T	A	AA	AA	AA		TT	AA	TT	TT	AA	TT	TT	AA	TT	TT		TT	AA	AA	AA	TT	AA			TT	AA	TT	AA		TT	TT			TT
R2	42114599	A	T	AA	AA	AA	TT	TT	AA	TT			TT	TT	AA	AA	TT	TT	TT	AA		TT	AA		TT			AA	AA	AA	TT	TT	TT
R2	42124167	T	A	TT	TT	TT	AA	AA	TT	AA	AA		AA	AA	TT	TT	AA	AA	AA	TT	TT	AA	TT	TT	AA		AA	TT	TT	TT	AA	AA		TT	AA	AA
R2	42124388	A	T	AA	AA	AA	TT	TT	AA	TT	AA		TT	TT	AA	AA	TT		TT	AA	AA	TT	AA	AA	TT			AA	AA	AA	TT	TT	TT	AA	TT	TT
R2	42183481	T	C			CC	CC		CC				TT		TT	TT						CC		TT						CC	TT	CC	TT			TT
R2	42187348	A	C		CC				CC	AA			AA		AA															CC	AA
R2	42187857	C	T								TT		CC		CC	CC		CC												TT	CC	TT
R2	42233426	C	G			GG				CC			CC		CC							CC								GG
R2	42234711	G	C							CC			CC		CC			GG				CC			GG					GG
R2	42288814	T	C	CC										TT	TT	TT						TT								CC		CC
R2	42288970	T	G	GG										TT		TT						TT								GG		GG
R2	42289444	T	G	GG										TT	TT	TT				TT		TT								GG		GG
R2	42553750	G	T	GG		GG	GG	GG		TT	GG				TT				TT			GG		TT						GG		TT	GG	TT
R2	42612604	G	T				GG		GG				GG			GG	TT	TT	TT	GG										GG		TT
R2	42636904	T	G	TT	TT	TT	GG	GG						GG					GG							GG	TT		GG		TT
R2	42644412	T	G		GG				GG							TT				TT												TT				TT
R2	42645192	A	G		GG	GG			GG			AA	AA							AA		GG
R2	42666557	T	G	TT		TT	GG	GG					GG	GG													TT		GG		TT
R2	42751410	T	C		CC	CC			CC	TT			TT		TT		CC	TT		TT	CC		TT							CC
R2	42946623	G	T				GG			GG	TT	GG					GG	TT			TT	GG				GG				GG	TT		TT		TT	TT
R2	43114596	A	T				AA		TT				AA				TT	TT		AA	AA										AA
R2	43182970	A	C			AC											AA	AA	AC		AA			AA
R2	43183103	G	T			GG											TT	TT	GG		TT			TT
R2	43304285	G	T		TT			GG		TT		TT		TT	TT		GG	GG	GG		TT			TT				GG	GG
R2	43331370	T	C						CC				TT			TT	TT			TT	CC	CC	CC								CC
R2	43331595	T	C		CC	CC	CC	TT	TT	TT		CC	TT		TT	TT	TT	TT		TT	CC	CC	CC	CC	TT			CC			CC	TT		CC
R2	43331706	A	G		GG	GG			AA	AA		GG	AA		AA	AA	AA	AA		AA	GG	GG		GG							GG	AA				GG
R2	43332056	A	T	TT	TT	TT	TT	AA	AA	AA		TT	AA		AA	AA	AA	AA		AA	TT	TT	TT	TT	AA						TT	AA	TT			TT
R2	43332294	C	A		AA	AA	AA	CC	CC	CC	AA	AA	CC		CC	CC	CC	CC	CC	CC	AA	AA	AA	AA	CC			AA	AA		AA	CC	AA			AA
R2	43332988	G	A		AA	AA	AA	GG	GG			AA	GG		GG	GG	GG	GG	GG	GG	AA	AA	AA	AA	GG						AA	GG	AA			AA
R2	43373913	G	A		AA								AA			GG	GG	AA	GG													GG
R2	43394994	G	T	GG	GG	GG				TT								TT														TT
R2	43525907	C	C	GG	GG	CC		CC	GG	CC	GG	CC	GG	CC	CC	CC	GG	GG		CC	CC	GG	GG	CC	CC		CC	CC	CC	GG	GG	GG	GG	CC		GG
R2	43545361	T	G		TT	GG	GG	GG	GG	TT		TT		GG		TT			TT										TT			GG	TT
R2	43628711	A	T	TT	TT						TT		TT	AA	AA				TT			AA	TT						AA	AA		AA	TT
R2	43706819	A	G						AA		GG			AA	AA			GG		GG									AA			AA
R3	52997	G	C	CC	CC	CC	CC	CC	GG	CC	CC	CC	GG	GG	CC	GG	GG		GG	CC	GG		GG	GG		CC		GG	GG	CC	CC	CC		GG	GG
R3	57857	C	A	AA	AA	AA	AA	AA	CC		CC	AA	CC	CC		AA	CC		CC				CC	CC	AA	AA		CC	CC		AA	AA	AA	CC	CC	AA
R3	149252	G	T	TT		TT		TT	GG				GG	TT			TT	TT	TT	GG		GG	TT	GG				TT		GG	GG	GG		GG		GG
R3	177140	C	T						CC	CC	CC		CC				TT	TT	TT	TT		TT		CC				TT			TT	TT		CC		CC
R3	190540	A	C					AA	AA	AA	AA				CC				AA		CC	CC	CC	CC			AA	AA		CC						AA
R3	246458	T	G	TT	TT	TT	GG	GG						GG							GG				GG					TT			TT
R3	364008	G	A	AA	AA			GG						GG	AA															GG
R3	367258	G	C	CC		CC	GG	GG						GG	CC												CC			GG	CC		CC	GG
R3	445498	G	C	CC	CC						GG				CC															GG				GG	GG
R3	468028	C	T		TT				CC				CC							CC				CC							TT
R3	501254	T	A						AA	TT	TT		AA							TT				AA			AA				TT	TT		AA	AA
R3	510191	C	G						GG	CC	CC		GG											GG							CC	CC			GG
R3	534624	T	C						CC	TT			CC		TT				CC					CC				TT		TT				CC	CC	TT
R3	781900	A	G	GG	AA	GG	AA	AA	GG	GG	GG	AA	GG	AA	AA	AA	GG	GG	GG	AA	AA	AA	AA	GG	AA	AA	AA	GG	AA	AA	GG	GG	GG	GG	GG	AA
R3	796767	A	T	AA		AA			TT		AA		TT				TT							TT									AA		TT	AA
R3	997145	C	A						CC	CC		AA	CC								AA											CC
R3	1296793	C	T	TT		TT					CC		TT	CC				CC	CC				TT	CC									TT	TT	TT	CC
R3	1316703	G	A	GG				AA						AA	GG										AA	AA			AA	AA			GG	GG		GG
R3	1316886	T	C					CC					CC	CC	TT														CC	CC				TT		TT
R3	1316958	G	A					AA			GG			AA	GG									GG	AA				AA	AA				GG		GG
R3	1317027	A	G	AA		AA		GG						GG																GG				AA		AA
R3	1355659	C	A	CC	AA	CC					CC		AA				AA							AA							AA	AA	CC	CC	CC	CC
R3	1367450	C	T		CC						CC													TT							TT	TT				CC
R3	1367963	C	A		CC						CC		AA											AA							AA	AA				CC
R3	1419962	C	T		TT							CC			CC	CC	TT	TT	TT			CC					TT	CC	CC	CC
R3	1423447	T	A	AA	TT	AA	AA		AA			TT			TT	TT				AA		TT		AA				TT	TT	TT	AA	AA	AA
R3	1663104	G	A	AA	GG	AA	AA	AA	GG	AA	GG	GG	GG	GG	GG	AA	GG	GG	GG	AA		AA		GG	GG	AA	GG	AA	AA	AA	AA	AA	AA	GG	GG	GG
R3	1663251	T	C		TT	CC	CC		TT	CC	TT	CC	TT	TT	CC		TT	TT	TT	CC		CC		CC	CC				CC	CC	CC			TT		TT
R3	1685436	G	A	AA	GG	AA	AA	AA	GG	AA	GG	GG	GG	GG	GG	AA	GG	GG	GG		AA	AA		GG	GG	AA	GG	AA	AA	AA	AA	AA	AA	GG		GG
R3	1685583	T	C	CC	TT	CC	CC	CC	TT	CC	TT	CC	TT		CC		TT	TT	TT					CC			CC			CC	CC			TT	TT	TT
R3	1901709	G	A																			AA	AA					AA	AA		GG	GG
R3	2091625	C	T					TT	CC	TT			CC			CC				TT		CC
R3	2209877	G	A				AA			GG	GG							AA					GG		GG						AA	AA
R3	2422498	T	C	TT	CC	TT	TT	CC	TT	CC	TT		TT			CC	CC	CC	CC	TT	TT	CC	CC	TT	TT		CC	CC			CC	CC	TT			TT
R3	2770726	A	G	GG	AA	GG	GG	AA	AA	GG	AA	GG	AA		AA	GG	AA	AA	AA	GG	AA	AA	AA	GG	AA		GG	AA	AA	GG	GG	GG	GG	GG		AA
R3	3279905	G	A	AA	AA	AA	GG	AA	GG	GG	GG	GG		GG	AA				GG	AA		AA		AA	GG	AA	AA	AA	AA	AA	GG	GG				GG
R3	3367332	A	C	AA	AA	AA		CC						CC				AA	AA				CC			AA		CC	CC		CC					AA
R3	3367397	C	G	CC		CC		GG						GG				CC	CC				GG			CC			GG	GG	GG			CC
R3	3900093	A	G	GG	AA	GG	AA							AA	GG			GG	GG	AA		AA	AA		GG	GG		GG	AA	GG	AA	AA		GG
R3	3930734	A	G	GG	AA	GG								AA	GG			GG		AA		AA	AA					GG	AA	GG	AA	AA		GG	GG	GG
R3	4161706	G	A				GG					GG	AG									GG						GG	AG
R3	4189868	T	A	TT	TT	TT	TT	TT	TT	AA	TT	AA	AA	TT	AA	TT	AA	AA	AA	TT	AA	AA	AA	TT	AA		AA	AA	AA	AA	TT	TT	TT	TT		TT
R3	4447511	A	T				AA	AA		GG	GG	AA	AA	AA	GG	GG				GG	AA	GG	GG	GG	AA	AA			GG	AA	AA	AA		GG
R3	4486628	G	T		TT				GG			GG	GG			TT	TT	TT	GG		GG	GG	GG			TT	GG	GG		GG			TT	TT	TT
R3	4511438	T	A	AA		AA				AA	TT			TT	AA	TT	TT	AA	TT	TT			TT			AA	TT		AA	TT	AA	AA	AA			AA
R3	4871503	C	G	CC	CC	CC	GG	GG	CC	CC		GG	CC		GG	GG	CC	CC			GG	GG	GG	CC	CC		CC		GG	GG	GG	GG
R3	5037186	T	C	CC		TT				TT	TT			CC									CC								TT		TT
R3	5445707	G	A			AA			GG								GG							GG			AA	AA	GG		GG	GG		AA	AA
R3	5446637	C	G			GG			CC		GG						CC		CC	CC		GG		CC				GG			CC				GG
R3	5619906	A	G					GG			GG	GG	AA	AA	GG				AA						AA			GG		AA				GG		GG
R3	5841257	A	G	GG	GG	GG	AA	AA	AA	GG	AA	GG	AA	AA	AA	AA	GG	GG	GG	GG	GG	AA	AA	AA	AA		AA	GG	AA	AA	GG	GG	GG	GG	GG	GG
R3	5878788	T	C	CC							CC			TT	TT					TT		TT				TT				CC
R3	5946534	C	T		CC		TT	TT																		TT		CC			CC	CC			TT	CC
R3	5997848	C	T			TT	CC		CC				CC	CC	TT													CC	CC	CC		TT		TT	TT
R3	6296633	G	A		GG	AA	AA		GG			AA					GG					GG	AA
R3	6338801	A	G		AA		AA		AA			AA					GG	GG							AA						GG
R3	6338869	A	G		AA				AA	GG		GG			GG		GG	GG		GG	AA				AA
R3	6339232	T	A		TT		AA	AA	TT	TT		AA			TT	AA	TT	TT	TT		AA				TT					AA
R3	6390708	G	A		AA	AA			GG		AA	GG				AA	GG																			GG
R3	6391686	A	G	GG	GG	GG	AA	AA	AA	GG	GG	AA	AA	AA	AA	GG	AA		GG	AA	AA	AA	AA	GG	GG			AA	GG	AA	GG	GG	GG		GG	AA
R3	6679968	C	T				CC				TT				CC	TT				TT			CC
R3	6680173	G	A								AA			GG	GG	AA	GG			AA		GG	GG
R3	6861949	G	A		AA	GG	GG	GG	GG	AA	GG	AA	GG	GG	AA	GG	AA	AA	AA	AA	AA	AA	GG	AA	AA	GG	GG	AA	GG	AA	AA	AA	GG	GG	GG	GG
R3	7350858	T	C			CC						TT	CC		TT													CC		TT				CC
R3	7442291	A	G	GG	GG	AA	GG	GG	AA	AA			GG			GG				AA	GG	GG	GG					AA			AA	AA
R3	8025904	T	C	CC	CC	CC		TT	TT	TT	TT		TT		TT	CC	CC	CC	CC		TT	TT	TT		TT				TT	TT	CC	CC	CC	CC		CC
R3	8200110	C	C	CC	GG	CC	GG		CC	CC	GG	GG	CC	CC	CC		CC					CC		GG						GG	GG	GG		CC
R3	8223364	T	C	CC						TT				TT	TT		CC	TT			TT			CC	TT				TT					CC	CC	CC
R3	9542587	A	G						AA		AA					AA	GG					GG	GG							GG	GG
R3	9606464	C	T		TT		CC						CC								CC	CC								CC		TT		TT
R3	10056366	G	A	AA	GG	GG	GG	GG	GG	AA		GG	AA	AA	AA	GG		GG	GG	GG	GG	AA	AA		AA		GG	AA	AA	AA	AA	AA	GG	AA
R3	10187877	A	G	GG	GG	GG	AA	AA		GG	GG	AA	GG	AA	AA		AA		AA	GG	GG	AA	AA	GG	AA	AA	AA	AA	GG	GG			GG			AA
R3	10424330	T	C			CC						TT			CC	TT				TT		TT							TT				CC			CC
R3	10722788	G	T						GG							TT	TT	TT			TT										GG	GG
R3	10943550	C	A		CC										CC	AA					AA									CC						AA
R3	10957877	A	G	GG												AA	GG					AA	AA											GG
R3	11095518	G	A	GG	GG	AA	AA	AA	GG	GG				GG	AA	AA	GG		AA			GG	GG							AA	GG	GG	AA
R3	11480649	A	C		AA				AA				CC					AA		CC			CC	AA
R3	11513743	T	G					TT	TT						GG				TT		TT							GG
R3	11556120	A	G			GG	AA	AA	AA	AA	GG					GG	GG	AA		GG	AA			GG	AA			AA	AA	AA	AA	AA	GG	GG	GG	GG
R3	11592125	A	G	AA	AA				AA	AA		AA	AA	GG	AA			GG			GG	AA					GG		GG	GG	GG	GG
R3	11614487	A	T									TT			TT				AA			AA	AA							TT
R3	11615493	G	C										GG		CC				GG			GG				GG				CC
R3	11644381	A	G		GG	GG	AA	AA	GG	GG			AA	AA	GG	AA	AA			GG	AA	AA	AA	GG	AA				AA	GG		GG
R3	11754041	T	G											GG	TT				TT						GG				TT	TT				GG
R3	12040182	A	C		AA	CC	CC		AA	CC	CC	AA					AA	AA		AA	AA	AA	AA		CC			AA		CC	CC	CC	CC			CC
R3	12049876	A	G				GG						AA		AA			AA			GG			AA	GG
R3	12186797	C	G	GG	CC	GG	GG	CC	CC	CC	GG	CC	CC	CC	GG	CC		GG		CC		CC	CC	GG	GG		CC	CC	CC	CC	GG	GG	GG	GG		GG
R3	12187156	C	A	AA	CC	AA	AA	CC	CC	CC	AA	CC	CC	CC	AA	CC	AA	AA	AA	CC	AA	CC	CC	AA	AA	CC	CC	CC	CC	CC	AA	AA	AA	AA	AA	AA
R3	12190587	G	G	AA	GG	AA		GG	GG		AA			GG			AA		AA	GG		GG	GG					GG	GG		AA	AA	AA		AA	AA
R3	12190666	A	T	TT	AA	TT		AA	AA		TT	AA	AA	AA		AA	TT		TT			AA	AA					AA	AA	AA	TT	TT	TT		TT	TT
R3	12319061	G	A	AA	AA		GG	GG	AA	GG	AA	GG	GG	GG	GG	AA	AA		AA	GG	GG	GG	GG	AA	GG	AA		GG	GG	GG	AA	AA		AA	AA	AA
R3	12504371	C	A		CC		CC		CC		AA								AA			AA							AA		CC				CC
R3	12698915	T	A	AA	AA	AA	TT	TT	AA	TT	TT	TT	TT			AA	AA	TT		TT	AA	TT	TT	AA	TT		TT	TT			AA	AA	AA	AA		TT
R3	12765825	T	A	AA	AA				AA		TT				TT	AA			TT		TT			AA				TT	TT		AA	AA	AA			TT
R3	12871291	T	G				GT			GT					TT	TT				TT			TT		TT					GT
R3	13258694	C	T	TT	CC	TT	CC	CC	CC	TT	TT	CC	TT	CC	TT	TT	CC	TT	TT	TT	CC	CC	CC	TT	CC	TT	CC	TT	CC	TT	CC	CC	TT	TT	TT	CC
R3	13327699	T	A	AA	AA	AA	TT	TT	AA	AA	TT	AA	TT	TT	TT		AA					TT		AA		TT	TT	TT	AA	TT	AA	AA	AA	AA	AA	TT
R3	13328564	C	T	TT		TT			TT	TT	CC			CC	CC															CC		TT
R3	13363778	G	A	GG	AA	AA	AA	AA	AA	GG	GG	GG	GG	GG	AA	GG	GG	GG	GG	AA	AA	AA	AA	AA	AA	GG	AA	GG	AA	GG	GG	GG	AA	AA	AA	GG
R3	13526553	G	C	CC	CC	CC	GG	GG	CC	GG	CC	GG			GG	CC	CC	CC			GG		GG	CC	GG	GG		GG	GG		CC	CC				CC
R3	13567933	A	C	AA	AA	AA	CC	CC	AA	CC	AA	CC	AA	AA	CC	AA	CC	CC	CC	CC	AA	AA		AA	CC	AA	CC	CC	AA	AA	CC	CC	AA	CC	CC	AA
R3	13576293	G	A		GG		GG		GG												AG	GG					AG						GG		AG
R3	13577222	A	G	AA	GG	GG	GG	GG	GG	GG	AA	GG	GG	AA	AA	GG	AA	AA	AA	AA	AA	GG	GG	GG	AA	AA	GG	GG	AA	GG	AA	AA	GG	AA	AA	AA
R3	13616810	A	G		AA				AA	GG		AA				AA	GG	GG		GG	GG										AA
R3	13855794	A	G			AA	AA	GG			GG			AA	AA				GG			AA				GG	GG	GG				AA			AA	AA
R3	13856873	A	G			AA			AA		GG				AA		GG		GG		GG		GG					GG	AA		GG			AA		AA
R3	13952704	G	A	AA	AA	GG		GG	AA	GG	AA		GG	GG		GG	AA	AA	AA	GG	GG	AA	GG		AA		GG	AA	AA	GG	AA	AA	GG	GG		GG
R3	14091409	A	G									AA		AA		AA	GG	GG										AA
R3	14092315	A	G				GG		AA			GG				GG			AA		GG
R3	14107248	A	G				AA	AA								AA	GG	GG	GG															AA
R3	14114264	A	G									AA		AA		AA	GG	GG										AA
R3	14115003	A	G	GG		AA	AA		GG							AA	GG			AA	AA
R3	14124608	A	G									AA		AA		AA	GG	GG										AA
R3	14945049	T	G		TT	TT	TT	TT	TT	GG	TT	GG	TT	GG	GG	GG	GG			GG	TT	TT	TT	GG	GG				TT	TT	GG	GG	TT			GG
R3	14950349	A	G		GG				GG	AA	GG		AA		AA	GG	AA		GG	AA		GG									AA	AA
R3	15008521	A	G		AA	AA		AA	AA				AA	GG		AA	GG			GG		AA									GG					GG
R3	15163052	C	A			CC					AA				CC						CC									CC				AA
R3	15164937	T	A	AA		AA	TT							AA	AA						AA	AA					TT			AA				TT	TT	TT
R3	15167483	G	C		CC	CC	GG	GG	CC	CC												GG
R3	15183062	A	C	CC	CC				CC	AA				AA	AA	CC				CC	AA		AA	CC	AA	AA	CC		AA		CC	CC				CC
R3	15188739	T	A	AT	AT		AA											AA			AA								AT						AA	AT
R3	15221989	T	C		TT		TT												TT	CC	CC														TT
R3	15584226	A	C	AA	AA					CC												AA						CC			AA
R3	15585278	C	T	TT	TT	TT	CC	CC	TT	CC	TT	TT	CC	CC	CC	TT	CC	CC	CC	CC	CC	CC		TT	CC	CC	TT	TT	CC	CC	TT	TT	TT	TT	TT	TT
R3	15634037	A	T	TT					TT		TT		AA															AA	TT			AA
R3	15634112	T	A	AA					AA		AA		TT																	TT		TT
R3	15634304	G	T	GG			GT						GG	GG	GG				GT	GT		GT							GG	GG
R3	15799106	G	C		GG	CC		CC		CC					CC		GG		GG
R3	16026235	T	A	AA	AA	TT	TT	AA	AA	TT	TT		AA		AA	TT		TT		TT		AA								AA	AA			AA	TT	TT
R3	16026573	T	C	CC	CC	TT	TT	CC	CC	TT	TT	CC	CC	TT	CC	TT		TT		TT	CC	CC	CC	TT	TT	TT	TT	CC	CC	CC	CC	CC	TT	CC	TT	TT
R3	16074996	G	A	AA	AA	GG	AA	AA	AA	AA	AA	AA	GG	GG	GG	AA	AA	AA	GG	AA	GG	GG	GG	AA	GG		AA	GG	GG	GG		AA	GG		AA	GG
R3	16080162	A	G	GG		GG		GG	AA	GG	GG	AA	AA	AA	AA	GG		GG	GG	GG	AA	AA	AA	AA	GG		AA	AA	AA	GG		GG	GG	AA		GG
R3	16099228	T	A				AA							TT	TT												TT		TT			AA
R3	16138421	C	G	CG	CG				CG	GG	GG			GG		GG						GG		GG		CG			CG					CG
R3	16244528	G	A	AA											GG												AA			GG			AA	AA
R3	16262194	C	G				GG			GG					CG	GG							GG	CG									CG			GG
R3	16352314	A	T		TT		TT						AA				AA					AA		TT				AA		AA	TT	TT
R3	16482316	T	A		AA			TT						TT	TT														AA				AA
R3	16544346	C	T		TT		CC	CC	TT							CC			TT			CC	CC									TT		CC		TT
R3	17065648	T	C		TT	TT			TT							CC	CC			CC	CC	CC
R3	17101186	T	C		TT	TT			TT				TT			CC	CC	CC		CC	CC	CC
R3	17367230	A	T	AA	TT	AA	TT	TT	AA	TT	AA	AA	AA	TT	TT	TT	AA	TT	TT	AA	AA	TT	TT	AA	TT	AA	TT	TT	TT	TT	AA	AA	AA	AA	AA	AA
R3	17602649	G	A	GG	AA	GG		AA	GG	AA	GG	GG	GG	GG	AA	AA	AA	GG	GG	AA	AA	AA		GG	AA			AA	AA	AA	GG	GG	GG	GG		GG
R3	17605697	C	T	CC	TT	CC		TT	CC	TT	CC	CC	CC	CC	TT	TT	TT	CC	CC	TT	TT	TT		CC	TT			TT	TT	TT	CC	CC	CC	CC		CC
R3	17607164	T	C	TT	CC	TT		CC	TT	CC	TT	TT	TT	TT	CC	CC	CC		TT	CC	CC	CC		TT	CC			CC	CC	CC	TT	TT	TT	TT		TT
R3	17608011	G	C	GG	CC	GG		CC	GG	CC	GG	GG	GG	GG	CC	CC	CC	GG	GG	CC	CC	CC		GG	CC			CC	CC	CC	GG	GG		GG		GG
R3	17744866	A	T	TT			AA								AA											AA				TT					AA
R3	17781958	A	T	AA	AA	AA		TT	TT	TT	TT	TT	AA	AA	TT	TT		AA		AA	AA	TT		TT	AA			AA	AA	TT	TT	TT	AA	TT		TT
R3	17796050	A	T		TT	TT	AA	AA	AA	AA	AA	AA	AA			AA	TT				TT	AA							TT		TT	TT	TT			AA
R3	18112587	C	T	CC	CC		TT	TT		TT	CC	CC			TT		TT					TT			TT		CC	TT	CC	TT				CC
R3	18146471	C	T				TT	CC					CC		TT	TT			CC		TT
R3	18294086	A	T		AA	TT			TT		AA								TT				AA	TT		AA					AA			AA
R3	18466691	A	C		AA		CC												AA	CC										CC	CC
R3	18518331	G	C		CC				GG																					GG	CC		GG	CC
R3	18625289	G	T	GG		GG	TT	TT	GG	GG			TT			TT	TT			TT	TT		GG					GG			TT		GG			GG
R3	18682236	C	A										CC			CC	AA	AA		CC													CC
R3	18710488	T	C								TT				CC	CC	TT	TT	TT			CC	CC	TT
R3	18767267	A	C				AA	AA					AA				GG			GG								AA
R3	18767741	C	C				CC	CC					CC				TT			TT								CC
R3	19119511	A	C			CC					AA													AA			CC					CC		CC
R3	19188731	A	C			CC		CC	CC				AA		AA																CC
R3	19205591	T	C	TT	TT		CC	TT	TT	CC	TT			CC		CC	TT	CC	CC	TT	CC	CC			CC	CC	CC	TT	CC	TT	TT	TT		TT		TT
R3	19227300	T	C			CC	TT	TT													TT	CC							CC		CC
R3	19227649	A	G	GG			AA	AA	AA		GG	GG			AA		GG														GG
R3	19447933	T	C			CC			CC				TT		TT	CC					TT		TT					TT		TT			CC
R3	19495360	A	C		CC		AA	AA						AA		CC	CC	CC	CC	AA					AA
R3	19624747	T	C	CC				TT	CC		TT		TT			TT						TT						CC			CC	CC
R3	19746462	T	C					CC		CT							CT	CT	CT										CT		CC		CC			CC
R3	19781214	G	C								GG								GG					TT			GG			TT						GG
R3	19793225	T	C	TT			TT																				CC			TT	CC	CC		TT		CC
R3	20083818	A	G	AA	AA				GG		GG	GG	AA			GG	AA	AA	AA	GG	GG	AA		GG	GG				AA	AA	AA	AA		GG		GG
R3	20157905	T	G				TT			GG			TT		GG							TT								TT
R3	20626167	C	T	TT	TT	CC	TT	TT	TT	TT	CC	TT	CC	CC	CC	CC		TT	CC	CC	CC		CC	TT		TT	CC	TT		CC	TT	TT	CC	TT	CC	TT
R3	20700363	G	C				CC				CC				GG														GG					CC		CC
R3	20832921	C	T	TT	TT	CC	CC	CC	CC	TT	TT	CC	CC	TT	TT	TT	CC	CC	CC	TT	TT		TT	CC	TT		CC		TT	TT	CC	CC	CC	CC	CC	TT
R3	20839048	C	T		TT		TT		CC	TT	TT		CC		TT		CC	CC	CC		TT		TT					CC					CC	CC	CC
R3	20857127	G	A				AA						AA					GG	GG			GG									AA	AA
R3	20990923	A	T	AA	AA	TT	TT	AA	AA	TT	TT	AA	AA	AA	TT		AA	AA	AA				TT	AA		TT	TT	TT		TT	TT	TT	TT	AA		AA
R3	21032469	T	G				GG	TT	TT	TT		TT	TT	GG	GG						TT		GG			GG		TT	GG	GG	TT	TT		TT	GG
R3	21353617	A	C	AA									AA	CC			CC					AA	CC				CC			AA						CC
R3	21711190	A	C	CC	CC	AA	AA	CC	CC	AA	AA	CC	AA	AA	AA	AA	CC	CC	CC	AA	AA	CC	CC	CC	CC	CC	AA	CC	CC	AA	AA	AA	AA	CC	AA	CC
R3	21747025	A	T		TT				TT		AA				AA	AA						AA						AA		AA	TT	TT		TT		AA
R3	21779223	T	C						TT				TT		TT				CC											CC	CC			TT
R3	21795995	A	T	TT	TT		AA			AA	AA	TT	AA	TT				TT		TT	AA	TT	AA		AA	AA			TT	AA				TT
R3	21864839	C	T	TT			TT							TT					CC			TT								CC
R3	21891360	C	A	AA	AA	AA	CC	CC	CC	CC	AA	AA	CC	CC	AA	CC	AA	CC	CC	CC	AA	CC	CC	CC	CC		CC	CC	AA	CC	AA	AA	AA	AA	AA	AA
R3	21891567	C	T	TT	TT	TT	CC	CC	TT	CC	CC	TT	CC	CC	TT	TT	TT	CC	CC	CC	TT	CC	CC	CC	CC	CC	CC	CC	TT	CC	TT	TT	TT	TT	TT	TT
R3	21904199	T	A				TT				AA						TT					TT	AA				AA	TT				AA	AA			AA
R3	21932729	C	T		CC	CC		TT	CC	TT	CC	CC	CC			TT	TT	TT	TT	TT	TT	CC	CC	TT	CC						TT	TT	CC			TT
R3	21936459	A	G	AA	AA	AA	GG	GG	AA	GG	AA	AA	AA			GG	AA	GG	GG	GG	GG	AA	AA	GG	AA			GG	GG		GG	GG	AA	AA	AA	GG
R3	22016518	C	T		TT	TT		CC	CC	CC	CC				CC		TT	TT	TT			TT						CC	TT	TT	CC	CC		CC		CC
R3	22269536	G	T	TT				GG																		TT			GG	GG			GG
R3	22270817	T	C	CC				TT																		CC			TT	TT			TT	CC
R3	22325877	G	A					AA	GG				GG					AA				GG						AA	GG		GG
R3	22333215	A	G	GG	GG	GG	AA	AA	GG	AA			AA		AA	GG	AA		AA	GG	GG	AA	GG		AA				AA	AA	AA			GG		GG
R3	22584037	C	A			AA	CC		CC						CC															CC			AA
R3	22688661	C	T		CT	CT			CT		CT		CC																		CC			CC
R3	22776598	T	C		TT		CC	TT		TT					TT															CC
R3	22789411	G	A			AA			AA				GG			AA						AA			GG
R3	22882658	A	C				AA	CC						CC	CC				CC																	AA
R3	22926086	A	C	AA		CC			CC		CC			CC								CC	CC				AA	AA	CC			AA		AA		AA
R3	22978600	C	A	CC	CC					AA	AA				CC						CC			CC	CC					AA	AA	AA		CC
R3	22978826	T	C	TT	TT		TT	TT	TT	CC	CC	TT		CC	TT							CC	CC	TT			CC		TT	CC	CC	CC		TT		TT
R3	23128443	C	G		CC	GG	GG		CC						CC		GG														CC
R3	23188350	G	C						CC		CC			GG	GG												GG			GG	CC	CC	GG	GG
R3	23363627	A	G												GG										GG			AA	AA	AA						GG
R3	23422362	G	A		GG	GG			GG	GG	GG						AA	AA		GG		AA		AA							AA	AA				AA
R3	23422918	A	G		AA		AA		AA		AA					GG	GG					GG									GG	GG				GG
R3	23426757	G	G	AA	AA	GG	GG	GG	GG	GG	AA	AA	GG		GG	GG						AA		AA			GG	AA	GG		AA	AA	GG	AA		AA
R3	23494197	T	C			TT			TT				TT			CC		CC			TT				CC
R3	23494477	G	A			GG			GG	AA			GG					AA		AA	GG										GG
R3	23512348	C	T								TT									CC	CC									TT	TT	TT
R3	23761629	C	G	CC																TT		TT	TT	CC						CC
R3	23849393	A	G	AA		AA			AA				AA			GG				AA		GG					GG	GG			GG	GG			AA
R3	23866950	T	C			CC	CC	CC	TT	TT			TT				CC		CC		TT	TT								TT
R3	23881075	C	T	TT	CC	TT		TT	TT	TT	TT	TT	CC	CC	CC	CC	TT	TT	TT	TT	CC	TT	CC	CC	CC	CC	CC	TT	CC	TT	CC	CC	CC	TT		TT
R3	23882590	C	T	TT	CC	TT	CC	CC	TT	TT	TT	TT	CC	CC	CC	CC	TT	TT	TT	TT	CC	TT	CC	CC	CC		CC	TT	CC	TT	CC	CC	CC	TT	TT	TT
R3	23893678	C	T	TT	CC	TT			TT	TT			CC	CC	CC															TT	CC	CC	CC
R3	24047703	C	T				TT	TT			TT					TT		TT		CC		CC	CC		CC					TT
R3	24064895	C	T			CC	CC		TT	CC											CC										TT
R3	24094841	C	T				TT	TT			TT					TT	CC	TT	CC	CC		CC	CC	TT	CC					TT
R3	24149865	A	G								AA		GG			AA					GG	AA												GG
R3	24164289	T	A	AA	TT	AA	AA	AA	AA	TT	TT	AA	TT	TT	TT	AA		TT	TT		AA	AA	AA	AA	AA		AA		TT	TT	TT	TT	TT	TT		AA
R3	24165665	C	T	CC	CC	CC			CC										TT											TT
R3	24195520	G	A		AG	AG		AG	AG	GG	GG	AG	GG			AG					GG	GG	AG	GG				AG		AG			GG
R3	24266502	A	C	CC	CC	CC			AA				AA	AA	AA	AA			CC	AA		AA			AA		CC			CC	CC	CC	CC	AA		CC
R3	24337429	G	T	GG	GG	GG	TT	TT	GG	GG		GG	GG		TT	TT	GG	GG		TT	TT	TT	TT	TT	TT		TT	TT		TT	GG	GG			GG	TT
R3	24337499	A	T	AA	AA	AA	TT		AA	AA		AA	AA		TT	TT	AA	AA		TT	TT	TT	TT	TT	TT			TT	TT		AA	AA	TT	TT	AA	TT
R3	24345136	C	T	CC	CC	CC	TT	TT	CC	CC	CC	CC	CC	TT	TT	TT	TT		TT	TT	TT	TT	TT	TT	TT	CC	TT	CC	TT	TT	CC	CC	CC	CC	CC	CC
R3	24351698	G	T											TT	TT												TT	GG		TT		GG	GG	GG	TT	TT
R3	24413053	G	C	CC					GG				GG			CC		CC													CC
R3	24436003	G	A					GG						AA	AA					AA		AA								GG
R3	24489737	A	T						TT	AA					TT															TT	TT			AA
R3	24500729	A	C	CC	CC	AA	CC	CC	CC	AA	AA	CC	AA	AA	AA	AA	AA	AA	AA	CC	CC	AA	AA	AA	AA		AA		AA	CC	CC	CC	CC	CC	CC	CC
R3	24505462	T	G	GG	GG	TT	GG	GG	GG	TT	TT	GG	TT	TT		TT	TT	TT	TT	GG	GG	TT	TT	TT	TT	TT			TT	GG	GG	GG	GG	GG
R3	24508429	G	A	AA	AA	GG		AA	AA				GG	GG	GG	GG	GG			AA	GG	GG	GG		GG			AA	GG	AA	AA		AA	AA		AA
R3	24599879	C	T		TT																					CC	CC			CC		TT		CC
R3	24605580	G	C				CC	GG		CC												CC	CC				GG	GG
R3	24618221	G	C	CC											CC		CC			CG		CG	CG
R3	24627253	G	A	GG					AA				GG		AA	GG		AA	GG	AA	AA			GG	AA			GG		AA	AA			GG
R3	24633507	A	G	AA	GG				GG			GG	AA	AA		AA				AA			AA	AA	AA			GG			GG	GG	GG	AA	GG	AA
R3	24666509	C	A			AA					AA			AA	AA		CC									AA	CC			CC				CC	CC	AA
R3	24678224	A	T		AA	TT																AA		AA				TT						TT	TT
R3	24861467	A	T	AA					TT		TT	TT	AA									AA		AA										AA	TT	AA
R3	25024674	G	A					GG	AA				GG			GG					AA	AA	GG					AA		GG	AA	AA
R3	25044585	C	A	CC	CC	AA	CC	CC	CC	AA	AA	CC	CC	AA	AA	AA		AA	AA	AA	AA	CC	AA	CC	AA	CC	AA	AA	AA	AA	CC	CC	CC	CC	CC	CC
R3	25068861	T	C	TT				CC	TT																CC		CC	TT						TT
R3	25085616	G	A		GG		AA	AA																			AA			AA	GG	GG		GG
R3	25185950	A	C				CC	CC		CC					CC			AA					AA
R3	25332486	G	A													GG		GG				AA	AA				GG	AA		AA
R3	25335331	A	G											AA		AA					GG		AA						AA	GG
R3	25340919	G	A	AA	AA	AA	GG	AA	GG	AA	GG	GG	AA	GG	GG	GG	GG	GG	GG	GG	AA	GG	GG	AA	AA	AA	AA	GG	GG	GG	AA	AA	AA	AA	GG	AA
R3	25342388	T	A				AA		TT		TT	TT		TT	AA	TT	AA	AA	AA	AA		AA	TT						TT	TT					TT
R3	25353540	G	A						GG		GG				AA						AA							AA		GG
R3	25365661	T	A												AA		TT	TT				AA	TT					TT
R3	25369473	C	T	CC		CC		CC						TT	TT	TT			TT			CC	CC	CC				TT		CC	TT	TT		CC
R3	25384432	A	C	CC							CC						AA	AA					AA		AA					CC	AA					CC
R3	25444522	A	G				GG	GG	GG				AA										GG							AA	AA
R3	25450769	A	G	AA	GG	AA		GG			AA		AA		GG	AA			GG	AA	GG	GG		AA	AA					GG	GG	GG	GG	AA		AA
R3	25453191	G	T	GG		GG	TT	TT	TT		GG	TT	GG	TT	TT						TT	GG					TT	TT	GG	TT	GG	GG		GG		TT
R3	25475159	A	G	GG	AA	GG	AA	AA		AA	GG		AA	GG		AA	GG	GG	AA	GG		GG	GG					AA	GG		AA	AA	AA			GG
R3	25635397	T	A	TT	AA	TT		AA	TT	TT	TT		TT	AA	AA	AA			TT		AA	AA		TT	AA		TT	TT	AA	AA	AA	AA		TT		TT
R3	25649893	A	C		AA				CC	AA																			CC			AA		AA
R3	25663861	T	C	CC	TT	TT	TT	TT	CC	CC	TT	CC	TT		TT		TT		TT	CC	CC	TT		CC	TT	CC	CC	CC		CC	TT	TT	TT	TT	CC	CC
R3	25697393	T	A			AA		TT		TT	TT		TT		AA		AA	AA		AA				TT	AA			TT						TT
R3	25771500	G	C		GG			GG		CC									CC												GG			CC
R3	25799278	T	G	TT	GG	GG	TT		TT		GG		TT										TT	TT	GG		TT			TT	GG	GG	GG	GG		TT
R3	25803598	A	G		GG		AA					AA	AA				AA						AA	AA							GG	GG	GG
R3	25852133	T	C		CC	CC	CC	TT	TT	CC	TT					CC	TT		TT				TT						TT		CC	CC
R3	25852741	G	A		AA	AA	AA				GG	GG				AA	AA		AA			GG	GG
R3	25867057	C	A		AA				AA				CC				CC			AA	AA
R3	25874183	T	C	TT	CC	CC	CC	TT	TT	TT	TT	TT	CC	CC	TT	CC	CC	CC	CC	TT	CC	CC	CC	CC	TT	CC	TT	TT	TT	TT	CC	CC	CC	TT	TT	TT
R3	25907827	C	G		GG				CC				CC								GG	CC									GG
R3	25918380	G	C		CC	CC			GG				GG											GG								CC
R3	25918450	T	A	TT	TT	TT		AA	TT			TT	TT		AA		AA		AA			AA	AA	TT			AA	AA		AA	TT	TT		AA
R3	25919476	C	C	TT	CC	CC			TT		TT		CC			TT	TT										TT	CC		TT	CC
R3	25953905	A	G			GG			GG				GG		AA						AA									AA	GG
R3	25955262	G	C		CC	CC			GG			GG												GG	GG							CC
R3	25955332	T	A	TT	TT	TT		AA	TT	AA		TT	TT			AA	AA					AA			TT		AA	AA		AA		TT		AA
R3	25956358	C	T	TT		CC		TT	TT		TT		CC				TT											CC
R3	25976439	G	C	CC		CC	CC	CC	GG	GG		GG		GG	CC	GG			GG							CC	CC	GG		CC		CC		GG	GG	GG
R3	25977288	C	G	GG	GG	GG	GG	GG	CC	CC	CC	CC	CC	CC	GG	CC	CC				CC		GG	GG		GG	GG	CC		GG	GG	GG		CC	CC	CC
R3	25979290	G	C	CC				CC	GG			GG	GG	GG	CC							CC								CC		CC		CC		GG
R3	26014629	G	A	AA	AA	AA	AA	GG	GG			GG	GG	AA	GG	GG	GG	AA	GG		GG	AA	GG	AA	GG	GG	AA	AA	GG	GG	AA	AA		AA
R3	26020429	G	A	AA	AA	AA		GG	GG		AA	GG	GG	AA	GG		GG		GG	AA	GG	AA						AA	GG	GG	AA	AA		AA
R3	26159368	T	G	GG	TT	TT	GG	TT	TT	TT	GG	TT	TT	GG	GG	GG	GG		TT	GG	GG	GG	GG	TT	GG	TT	GG	TT	GG	GG	TT	TT	TT	TT	TT	GG
R3	26207661	T	G	GG		GT	GG								GT							GG					GG
R3	26229786	C	T										CC			TT	CC	CC	TT		CC
R3	26469848	T	C	CC	TT	TT	CC	CC	TT	CC		TT							TT			CC	CC	TT				TT		CC	TT	TT	CC
R3	26590883	T	G				GG	GG						TT	GG				TT							GG	TT		GG	TT	TT	TT		TT
R3	26673414	A	T									CC	AA	AA				CC	CC		CC		AA					AA		AA				CC	CC
R3	26773342	T	C							TT						CC	CC		CC									CC	TT
R3	26818209	C	A										CC			CC	CC	GG			GG						GG	CC		CC				GG
R3	26954423	A	C	AA		AA		AA									CC	CC		AA		CC						AA	CC	CC
R3	26967131	C	G			GG						CC			GG	CC			CC															GG
R3	27020189	G	A	GG	AA	GG	GG	AA	GG	AA	GG	GG	AA	AA	AA	GG	AA	AA	AA	GG	GG	AA	GG	AA	GG	GG	AA	AA	AA	GG	AA	AA	GG	GG	GG	AA
R3	27185590	G	C	GG		GG			GG		CC	CC	GG		CC	CC	GG	GG	GG				CC	GG			CC		CC	GG	CC	CC	GG
R3	27200042	C	G	CC	CC	CC	GG	GG	CC	GG	GG	GG	CC	GG	GG	GG	CC	CC	CC	CC	CC	CC	GG	CC	GG	GG	GG	GG	GG	GG	CC	CC	CC	CC	GG	CC
R3	27267092	A	G	AG		AG		AA		AA		AA				AG	AA	AG	AG			AG	AA		AA				AG	AG	AA	AA
R3	27282763	G	A	AA	GG	AA	AA	GG	GG	GG	AA	GG	AA	AA	GG	AA	GG	GG	AA		GG	AA	AA	GG	GG		AA	GG	AA	AA	AA	AA		GG	GG	AA
R3	27287490	T	C	CC	TT	CC	CC	TT	TT	TT	CC	TT	CC	CC	TT	CC	TT	TT	TT		TT	CC	CC	TT	TT	TT	CC	TT	CC	CC	CC	CC	CC	TT	TT	CC
R3	27287927	A	G	GG	AA	GG	GG	AA	AA	AA	GG	AA	GG	GG	AA	GG	AA	AA	AA		AA	GG	GG	AA	AA	AA	GG	AA	GG	GG	GG	GG	GG	AA	AA	GG
R3	27297977	T	G		GG					GG												TT					TT	GG		TT	GG	GG
R3	27315968	G	A	GG	AA	GG		GG	GG	AA	GG	AA	AA		AA	GG	AA		AA			GG		GG	GG					GG	AA	AA	GG
R3	27412130	T	T		TT	GG		GG			TT																			TT	GG	GG		GG
R3	27412213	T	A	AA		AA		AA			TT																			TT	AA
R3	27427038	C	G						CC	CC			GG			GG							CC		CC						GG
R3	27481244	C	T		TT									CC	TT														CC	CC		TT
R3	27613104	A	C												AA		CC	CC	CC			CC				AA										AA
R3	27640730	T	C	CC	CC	CC	TT	TT	TT	CC	CC	CC	TT	TT	TT	CC	CC	CC	TT	TT	CC	TT	TT	CC	TT	TT	TT	TT	TT	TT	CC	CC	CC	CC	CC	CC
R3	27695075	C	T								CC			CC													CC	TT		TT	TT	TT		CC		CC
R3	27984015	G	C					CC	CC										GG	GG							CC				CC
R3	28081766	A	G				AA		GG	AA												AA				AA					GG
R3	28082635	A	T				AA		TT					AA	TT				TT		AA	AA			AA					TT	TT			AA
R3	28121780	G	A	AA				AA						GG	GG							AA			AA			AA	AA	AA	GG	GG		GG
R3	28126400	T	G				GG	TT			TT					GG		GG	GG			GG				GG		TT					TT
R3	28165550	T	C	TT																		TT	TT		CC	CC				TT
R3	28191280	A	G		GG				GG							AA	AA		AA												GG
R3	28256926	A	C				CC	CC		AA		CC				AA							AA
R3	28259354	G	A	AA	AA	AA	AA	AA	AA	GG	GG	AA	GG	GG	GG	GG	GG	GG	GG	AA	AA	AA	GG	GG	GG	AA	GG	GG	GG	AA	AA	AA	AA	GG	AA	GG
R3	28547048	T	C	CC			TT	TT											CC		CC	TT	TT							CC
R3	28624073	G	A	AA									GG		GG															AA	AA			AA
R3	28678924	T	A										TT			AA	AA		TT		TT		AA
R3	28724342	T	G		TT		GG		TT				TT			GG															TT
R3	28724603	G	C		GG		CC	CC	GG	CC			GG			CC	CC					GG		GG							GG	GG
R3	28727196	A	T		TT		AA		TT								AA					TT									TT
R3	28736061	G	A	AA				GG	AA				GG		GG							AA								GG			AA	GG
R3	28757712	T	A		TT		AA	AA	TT	AA			TT			AA	AA					TT							TT		TT
R3	28758061	T	G		TT		GG		TT							GG						TT									TT
R3	28769779	G	A	AA	AA				AA				GG	GG	GG	GG						AA	AA							GG				GG
R3	28856655	A	T		AA		TT		TT					AA	AA		TT																AA
R3	28937627	G	T	TT			GG	GG	TT		TT			GG	GG											GG			GG							TT
R3	28949054	T	A			TT			TT		TT											AA					AA		AA				TT	TT
R3	28949287	A	T	TT					TT			TT					AA		AA			AA					AA		AA				TT
R3	28952187	G	A	AA	AA	AA	AA	GG	AA	GG	AA	AA	GG	GG	GG	GG	AA	AA		GG	GG	GG	GG	GG	GG	AA	GG	GG	GG	GG	AA	AA	AA	GG	AA	AA
R3	28964112	G	A	AA	AA	AA	AA	GG	AA		AA		GG	GG	GG	GG	AA	AA		GG	GG	GG	GG	GG	GG	AA	GG	GG	GG	GG	AA	AA	AA		AA	AA
R3	28984690	T	A	AA		AA	AA			TT	AA				TT					TT		TT				AA		AA	TT	TT			AA	TT		AA
R4	15114	A	C		AA		AA		CC		CC				CC		CC				CC					AA		CC		CC	AA	AA	AA		AA	AA
R4	20594	G	A	AA	GG	GG	GG	GG	AA	AA	AA	AA	AA	GG	AA	GG	AA	AA	AA	GG	AA	GG	GG	AA	AA	GG	AA	AA	GG	AA	GG	GG	GG	AA	GG	GG
R4	25432	G	C										CC						GG			GG	GG							CC				CC
R4	34607	A	C		AA		AA		CC		CC	CC			CC		CC				CC					AA		CC		CC	AA	AA			AA
R4	40088	G	A	AA	GG	GG	GG	GG	AA	AA	AA	AA	AA	GG	AA	GG	AA	AA	AA	GG	AA	GG	GG	AA	AA	GG	AA	AA	GG	AA	GG	GG	GG	AA	GG	GG
R4	50434	A	T		AA	AA		AA					TT		TT	AA	TT			AA	TT				TT					TT	AA	AA	AA	TT		AA
R4	52947	T	C	CC	TT	TT	TT	TT				CC		CC		TT	CC							CC	CC			CC		CC	TT				TT
R4	87867	A	G	GG	GG	AA	AA	AA	GG	GG	GG	GG	GG	AA	GG	AA	GG	AA	AA	AA	GG	AA	AA	GG	GG	AA	GG	GG	AA		AA	AA	AA	GG	GG	AA
R4	115697	C	G	GG	GG	CC	CC	CC	GG	GG	GG	GG	GG	CC	GG	CC	GG	CC	CC	CC	GG	CC	CC	GG	GG	CC	GG	GG	CC	GG	CC	CC	CC	GG	CC	CC
R4	138360	A	T	TT	TT	AA	AA	AA	TT					AA		AA	TT	TT	TT		TT	AA	AA	TT	TT	AA			AA					TT		AA
R4	141652	G	A	AA	AA	GG	GG	GG	AA	AA			AA			GG	AA		AA	GG	AA	GG	GG	AA					GG	AA	GG	GG			GG	GG
R4	143702	A	C					AA						AA								AA							AA		CC					CC
R4	146571	C	A	AA	AA	CC	CC	CC	AA	CC	AA	AA	AA		AA	CC	AA	AA	AA	CC	AA	CC	CC	CC	AA	CC	AA	AA	CC	AA	CC	CC	CC	AA		CC
R4	148911	A	G		GG	AA		AA	GG	AA	GG	GG	GG			AA	GG	GG	GG	AA	GG	AA	AA	AA	GG			GG	AA	GG	AA	AA		GG
R4	150909	A	T		TT	AA			TT		TT		TT			AA	TT	TT		AA	TT		AA	AA	TT						AA	AA
R4	154795	T	C		CC				CC				CC			TT		CC		TT			TT		CC
R4	156827	T	C	CC	CC	TT	TT	TT	CC	CC	CC	CC	CC	TT	CC	TT	CC	TT	TT	TT	CC	TT	TT	CC	CC	TT	CC	CC	TT		TT	TT	TT	CC	TT	TT
R4	191112	G	A		AA	GG			AA					GG			AA					GG					AA								AA
R4	265290	G	A			GG			GG	GG			AA			GG	AA	AA			AA	AA	GG					AA					GG
R4	453284	A	T	TT								AA						TT		AA					TT		TT	TT	AA
R4	455084	C	A		AA							CC					AA			CC						AA			CC		AA	AA
R4	476162	G	A	AA	AA	AA		AA	GG	AA				GG	GG			AA	GG	GG		GG	GG			AA	GG		AA	GG	AA	AA
R4	476538	T	C	CC	CC	CC		CC	TT	CC	CC	TT		TT	TT			CC	TT	TT		TT	TT	CC	TT		TT		CC	TT	CC	CC			TT
R4	477463	A	T	TT	TT	TT		TT	AA	TT		AA		AA	AA			TT	AA	AA		AA	AA		AA	TT	AA	AA	TT	AA	TT	TT
R4	486473	T	G		TT		GG								TT											GG				TT	GG	GG
R4	525883	T	C				TT				TT		CC	TT															CC	TT
R4	678338	G	A	AA		AA				GG			AA	GG	GG		GG				AA	GG								GG		AA
R4	697854	T	A						AA			TT	TT							TT									TT					AA
R4	698739	G	A				AA	AA				GG	GG				AA		AA	GG								AA	GG	AA
R4	718365	G	A			AA							GG								GG	AA	GG										AA
R4	844218	G	T	TT	TT					TT	GG			GG	GG	GG	GG		TT	GG		GG		TT		TT			GG		TT	TT				GG
R4	844397	G	C		CC					CC	CC			GG	GG	GG	GG			GG		GG		CC		CC			GG		CC	CC				CC
R4	1049933	A	G		AA	GG	GG	GG	GG	GG	GG	AA	AA	AA	AA	AA		GG	GG	AA	GG	AA	AA	AA	GG		GG	AA	AA		AA	AA	GG	GG	GG	GG
R4	1176007	C	T			TT									CC															CC	TT		TT	TT
R4	1220019	C	T		CC	CC			CT			CC	CT		CC	CC		CT			CC	CT									CT
R4	1232520	G	T	TT	TT	TT	GG	GG	TT	GG	GG			GG	GG	GG				GG	TT	GG	TT	TT	GG	TT	GG		GG			TT	TT	TT	TT	TT
R4	1296437	G	C	GG	CC	GG		GG	GG	GG	CC						CC	CC	CC		GG		CC	GG	GG			CC			CC	CC	GG	GG		GG
R4	1356807	C	T					CC	TT			CC	CC		CC		CC		CC			TT									TT	TT		TT		TT
R4	1487479	A	G							AA			GG	GG			AA	AA	AA			GG	GG		GG
R4	1633514	C	T	CC		CC	TT	TT	CC		TT		CC	CC				TT				TT	TT					TT		TT	CC	CC		CC		CC
R4	1679861	A	C														CC		CC			AA	AA					AA		AA
R4	1681422	C	A	AA		AA	CC	CC	AA	CC	CC							CC	CC	AA	AA	CC	CC	AA	CC	AA	CC	CC			AA	AA	AA	AA	AA	AA
R4	1682908	C	A	AA	CC	AA	CC	CC	AA	CC	CC						AA			AA	AA	CC	CC	AA	CC	AA	CC	CC		CC		AA	AA	AA		AA
R4	1718426	T	G	GG	GG	GG	TT	TT	TT	TT	TT	GG	TT	TT	TT	TT	GG	TT	TT	TT	GG	TT	TT	GG	GG	GG	GG	TT	GG	TT	GG	GG	GG	GG	GG	GG
R4	1719899	C	A	AA	AA	AA	CC	CC	CC	CC						CC								AA				CC				AA			AA	AA
R4	1720043	T	C	CC	CC	CC	TT	TT	TT	TT	TT	CC	TT			TT	CC	TT	TT	TT	CC	TT	TT	CC	CC	CC	TT	TT	TT		CC	CC	CC	CC	CC	CC
R4	1744502	G	T		GG	TT	GG	GG	GG	GG		TT	GG	GG	GG	TT	TT		GG		TT		TT					GG		GG	TT		TT		TT	TT
R4	1744718	A	G	GG	AA		AA	AA	AA	AA	AA	GG	AA	AA	AA	GG	GG		AA	AA	GG	AA	GG			GG		AA		AA	GG	GG	GG	GG		GG
R4	1816234	T	G	GG	GG		TT	TT	GG	TT		TT		TT	TT		GG											TT				GG
R4	1932578	C	T	TT	CC	CC	CC	CC	CC		CC	TT		CC	TT	TT	TT	TT	TT	TT	TT		TT	CC	CC	CC	CC	TT			CC	CC	CC	TT	TT	CC
R4	1978799	A	G		GG	AA			AA	GG	GG													GG	AA					AA			AA
R4	1993446	T	C		CC				CC	TT	TT							CC							CC
R4	2021899	G	T						GG	TT		TT			GG							GG							GG	TT	GG
R4	2061517	T	C	CC					CC	TT	TT	CC			TT												TT	CC	CC							CC
R4	2112967	A	C	CC	CC		AA	AA	CC				AA	AA	AA	AA	AA			AA	CC	AA	CC								CC	CC
R4	2192511	T	A		AA		AA		AA			AA	TT			TT														TT	TT	TT	AA	AA
R4	2195744	A	G		GG	GG			GG		AA		AA				AA																	GG
R4	2262781	A	G	GG						GG	GG						AA	AA				AA		AA				AA
R4	2264038	A	G	GG						GG	GG						AA	AA				AA		AA				AA
R4	2264106	T	A	AA						AA	AA						TT	TT				TT		TT				TT
R4	2536125	T	A	AA	TT	AA	TT		AA			TT	TT	TT	TT	TT	TT	TT		TT	AA	TT		AA					TT	TT	AA	AA	AA	AA	AA	AA
R4	2662316	A	G	AA	AA	AA	GG	GG								GG		GG	GG	AA		GG	AA	AA	AA		AA	GG	AA	GG			AA
R4	2666184	T	C	TT		TT	CC		CC	CC	CC	TT	CC	TT	TT	CC	CC	CC		TT	CC	TT	TT					TT	TT	TT	CC	CC	TT	CC		CC
R4	2793508	T	A	AA		TT		TT	TT	AA			AA														AA	AA	AA	AA	TT	TT	TT	TT		TT
R4	2795145	A	G	GG	AA	AA		AA	AA	GG	GG	AA	GG		AA				GG								GG	GG	GG	GG	AA	AA	AA	AA		AA
R4	2814685	C	G	GG	GG			GG		GG				CC		CC	CC	CC	CC			GG	GG		CC			GG		GG
R4	2926770	T	A									TT								TT	AA		TT							TT			AA
R4	3016596	A	C	AA	AA	CC	AA	AA	AA	AA	CC	CC	CC	CC	CC	CC	AA		AA	CC	AA	CC	CC	AA	AA		CC	CC	CC	CC	AA	AA	CC	AA	AA	CC
R4	3020654	A	G	AA	AA	GG	AA	AA	AA	AA	GG	GG	GG	GG	GG	GG	AA	GG	AA	GG	AA	GG	GG	AA	AA	AA	GG	GG	GG	GG	AA	AA	GG	AA		GG
R4	3426488	G	A	AA	AA	GG		GG	GG	AA		GG	GG		GG		GG					AA								AA		AA	GG
R4	3587313	A	G							GG				AA			GG			AA			AA						AA
R4	3616849	G	A				GG		AA		GG				GG							AA				GG								AA
R4	3649275	T	A		AA					TT	AA		AA		AA			TT		AA	TT	AA	AA	AA	TT					TT		AA	AA	TT	TT	TT
R4	3649867	A	G						GG	GG				AA				AA	AA		GG				AA					AA				GG	GG	GG
R4	3866971	G	C		GG	GG					CC					GG						GG	GG		CC			GG			CC	CC
R4	3897785	C	A		CC		AA	AA				AA	CC										AA		CC		AA
R4	4002653	A	T	AA					AA	AA	TT				TT									TT					TT	TT
R4	4076924	G	A	AA	GG	AA		AA	AA	AA			GG	GG	GG		AA		AA	AA	AA	AA	GG	GG			GG	AA	GG	GG	GG	GG		AA
R4	4344419	A	G			AA		GG					GG	AA						GG		GG					AA	AA	AA				AA
R4	4345319	G	A			GG		AA					AA							AA		AA							GG				GG
R4	4502963	A	T	TT		TT	TT											TT				AT									AT	AT	TT
R4	4536039	T	A	AA	TT	AA	AA	AA	AA	TT	TT	AA	TT	TT				AA				TT	AA	AA	AA	TT	TT	TT	TT	AA	TT	TT	AA	AA		AA
R4	4536644	T	A	AA	TT	TT	AA	AA		TT	TT	AA		TT					AA				AA	AA	AA	TT	TT	TT	TT	AA	TT	TT		TT		AA
R4	4538199	T	C	CC	CC	CC	TT	TT	CC	TT	TT	CC	TT	TT	TT	TT	TT	TT	TT	TT	CC	CC	TT	TT	TT		CC	CC	CC	CC	CC	CC	TT	CC	CC	TT
R4	4547782	T	C			TT			TT						CC	TT	TT													CC
R4	4832361	T	C							CC							TT		CC	TT	TT	CC	TT
R4	4869774	C	A			AC	AC	AC						CC	CC				CC			CC								CC
R4	4916652	T	C						CC	TT							CC	TT				CC									TT	TT
R4	4981841	G	A			GG							AA			GG	AA			AA	GG							GG					GG
R4	5003821	G	A		GG				GG				AA			GG	AA	GG		AA								GG
R4	5200865	G	T				TT	TT			TT	GG		GG	GG	TT			TT				GG			GG				GG
R4	5205359	A	T					TT						TT		TT	AT		AT										TT				AT	AT
R4	5208233	A	G			GG	GG		GG	GG		AA									GG			AA	GG					AA	AA
R4	5259812	A	T					TT					TT			TT	AT	AT	AT					TT											AT
R4	5262686	A	G		AA		GG		GG	GG	GG	AA	AA												GG					AA
R4	5426582	G	A	GG	GG	AA	AA	AA	AA	GG	AA	AA	GG	AA		GG	AA	GG	GG	AA	AA	GG	GG	GG	AA	GG	GG	GG	GG	AA	GG	GG	AA	AA		AA
R4	5438324	C	G	CC	GG	GG	CC	CC	GG	CC	CC		CC			CC	CC	CC	GG	CC	GG	CC	CC	GG			GG	CC			GG	GG	GG	GG	GG	GG
R4	5530965	C	T			TT	TT		TT		CC			CC	CC	TT		CC	CC		TT							CC	CC					TT		TT
R4	5741864	A	G		AA					GG	AA											GG						GG			AA
R4	5791600	A	G				GG		AA	AA			GG			AA						GG
R4	6122643	A	T	AA	AA				TT						TT	AA	AA				TT										AA	AA	TT	TT		AA
R4	6139321	A	G													AA	AA		AA	GG	GG	AA	AA										GG
R4	6168307	G	A				GG	GG	GG		GG	AA	AA			AA						AA					AA	AA
R4	6430792	G	A	GG	GG	AA	AA	AA	GG		GG	AA	AA			AA	GG	AA			GG			GG		GG		AA	AA	AA	GG	GG	AA	GG	GG
R4	6431026	T	C	TT	TT	CC	CC	CC	TT		TT	CC	CC			CC	TT	CC			TT			TT		TT		CC		CC	TT	TT	CC	TT	TT
R4	6767401	G	A		GG		AA	AA	GG										GG												GG
R4	6768663	G	A		GG		AA	AA	GG				GG				AA													GG	GG
R4	6814534	T	A		TT				TT				TT				AA			AA		TT
R4	6902369	T	C	TT	CC	CC	TT		CC	TT	TT	CC				TT	CC		CC	TT		CC		TT				CC			TT	TT	CC			CC
R4	6902579	G	C	GG	CC	CC	GG			GG	GG	CC					CC					CC		GG				CC			GG	GG	CC			CC
R4	6902758	G	A	GG	AA	AA	GG			GG		AA	GG				AA					AA						AA			GG	GG				AA
R4	6903175	T	C		CC	CC	TT			TT		CC				TT	CC					CC		TT				CC			TT	TT	CC			CC
R4	6903522	T	C	TT	CC	CC		TT				CC	TT				CC			TT		CC		TT				CC			TT	TT	CC			CC
R4	6973519	T	G	TT	TT	GG			TT						GG	GG	TT		TT		TT		TT						GG	TT	GG	GG	GG
R4	6973815	A	G		AA	GG			AA						GG		AA					GG											GG
R4	7152682	C	T	CC	TT	CC	CC	CC	TT	CC	TT	TT	TT	CC	CC	CC		CC	TT	TT	TT	TT	TT	CC	CC	CC	TT	TT	TT	TT	CC	CC	CC	TT	TT	TT
R4	7154722	G	A	GG	AA	GG	GG	GG	AA	GG	AA	AA		GG	GG	GG	GG			AA	AA	AA	AA	GG	GG	GG	AA	AA	AA	AA	GG	GG		AA	AA	AA
R4	7272759	T	C	TT	TT	CC	TT	TT	CC	TT	CC	TT	CC	CC	CC	TT	TT	TT		CC	CC		CC	TT	TT		CC	CC		CC	TT	TT	CC		CC	CC
R4	7462481	G	A				AA	AA			GG		AA			GG									AA						GG
R4	7495492	A	C		AA	AA			AA	AA	CC		CC	CC				CC				CC	CC					CC	CC	AA	AA	AA				AA
R4	7550551	A	T					AA						AA	AA	AA														GG				GG
R4	7552312	T	G					TT			GG			TT	TT							TT				TT				GG					GG
R4	7832956	T	C				TT	TT	CC			TT			TT				CC					TT						CC
R4	7833371	G	A						AA							GG	GG		GG				GG							AA
R4	7859946	C	G		GG		CC	CC	GG	GG		CC		CC		CC	CC	CC	CC			GG				GG			GG	GG	GG			GG
R4	7868864	T	A		AA				AA							TT					AA				TT				TT
R4	7869803	A	G		GG	GG		AA	GG							AA				AA	GG	AA			AA		AA		AA		GG	GG	GG	GG
R4	7901291	C	G				GG	GG	CC											GG	CC	GG						GG		CC
R4	7932375	G	A		AA			GG	AA					GG	AA		GG		GG	GG		GG								AA
R4	7947561	G	C						CC	GG												GG	GG				GG		CC
R4	7954559	T	C	CC			TT	TT									CC							TT						CC		CC
R4	8060122	C	T				CC	CC	CT	CT			CC		CC	CT			CT				CT								CC		CT	CC	CC
R4	8072062	T	C			TT		TT	TT		CC		CC		TT	CC		TT		TT		TT							CC	TT	CC	CC
R4	8093808	C	G	CC				CC									GG	GG		CC								CC
R4	8250113	A	G								AG		GG			GG	AG						GG	AG											GG
R4	8318346	A	C		CC		AA	AA	AA								CC														CC
R4	8318520	T	A	AA	AA	TT	TT		TT	TT			AA		TT	TT	AA			TT	AA		TT	AA	TT			TT			AA			AA
R4	8318592	C	T		TT	CC	CC		CC	CC	CC	CC	TT		CC	CC	TT	TT		CC	TT		CC		CC						TT	TT			TT	TT
R4	8374361	G	C		CC		GG		CC		GG																			CC			CC	GG
R4	8374695	C	A	AA		AA	CC	CC			AA				CC	CC			AA										CC		AA			CC
R4	8439296	A	G				AA										AA												AA	AA	GG	GG				GG
R4	8626354	G	A	GG										GG															GG	AA				GG		AA
R4	8631494	T	C								CC			TT												TT			TT	CC				TT		CC
R4	8631637	G	T	GG		TT	TT							GG												GG			GG	TT				GG		TT
R4	8656657	T	A					TT						TT	AA				TT			AA	AA					AA		TT
R4	8742632	T	C				TT					TT		TT								CC						CC	TT
R4	8742830	T	C				TT					TT		TT								CC						CC	TT
R4	8785233	T	C	CC			TT	TT		CC												TT		TT					TT			CC
R4	8892769	A	G		GG	AA	GG	AA	AA			GG	AA			AA							GG	AA						AA	GG	GG	AA
R4	9023572	A	G		GG	AA	AA	AA	AA	GG			AA				GG				GG			GG
R4	9295949	G	T				TT	TT				GG			GG	GG							GG		TT				GG							TT
R4	9296939	C	A				AA	AA				CC			CC	CC							CC						CC							AA
R4	9297314	A	G				GG	GG				AA			AA	AA	GG					GG	AA		GG				AA							GG
R4	9404539	T	G			GG					TT			TT	TT				TT					GG	TT	GG		TT	TT	GG	GG		GG	GG
R4	9526148	G	A	AA	AA						GG			GG	GG	GG			GG					AA					GG	AA	AA		AA			AA
R4	9627079	A	C							AA									AG						AA			AA	AA			AG
R4	9699536	C	T		TT		CC									CC	TT				TT		TT
R4	9844301	G	A	AA	GG	AA	GG		AA	GG	GG		AA			AA		AA	GG			GG						AA	GG	AA			AA
R4	9850221	A	G	GG		GG	AA	AA	GG	AA		AA															AA			GG					AA
R4	9873554	T	C	CC							TT													CC				CC		TT		TT		CC		CC
R4	9873629	C	T				CC		CC	CC						CC																		TT		TT
R4	9895736	G	C		CC				GG	GG	GG		CC			CC	CC	CC	CC		CC	GG						GG			GG
R4	9921089	G	A			AA			AA		AA		GG			GG	GG		GG										GG		AA		AA
R4	9921641	C	A			AA			AA				CC				CC														AA		AA
R4	10168500	C	G						GG				GG		GG										CC						CC	CC
R4	10170531	A	G	GG	AA				AA		GG		AA		AA													AA		AA	GG	GG
R4	10172431	C	A	AA					CC	CC					CC	CC															AA
R4	10173353	C	T	CC		TT				CC	CC				TT	CC					TT				CC				TT	TT	CC	CC				TT
R4	10174290	G	A					GG	GG	AA	AA				GG							GG					AA	GG	GG	GG	AA	AA
R4	10202357	G	A				GG	GG	AA										GG									GG		AA
R4	10452112	A	T	TT		AA	AA	AA	AA	AA	AA						TT					TT		TT						AA		TT
R4	10452193	C	A	AA					CC				CC		CC							AA		AA					AA			AA
R4	10495304	G	A			AA			AA			AA	GG	GG	GG	GG	AA													AA			AA
R4	10639466	C	A						AC	CC							AC	CC	CC						CC				CC					AC
R4	10728605	C	A	AA	AA			CC	AA			CC	AA		CC					CC		CC							CC	AA		AA	AA			AA
R4	10729188	G	T	TT				GG	TT				TT	GG	GG					GG								GG		TT
R4	10762941	G	T	TT	GG	TT	TT	TT	TT	TT	GG	GG	GG	GG	GG	GG	TT			GG	GG	GG	TT	TT	GG		GG	GG	GG	TT	TT	TT	TT			TT
R4	11077776	A	G				AA	AA		AA					GG		GG					GG	GG		GG	AA	AA	GG	GG					AA
R4	11139861	T	G			GG		TT	GG					GG	TT	TT	GG	GG	GG			TT			TT					GG	TT			TT
R4	11281389	A	G	GG	GG	GG	AA	AA	GG	GG	AA	GG	AA		GG	AA				AA	GG	GG	AA				GG	AA	AA	GG	AA	AA	GG		GG	AA
R4	11323867	G	T				TT			GG					GG		GG		TT			GG							TT			GG
R4	11372015	A	G	GG	AA	GG	AA	AA	GG	GG	GG	GG	AA	AA	AA				AA					AA	AA	GG	GG	AA		GG		GG	GG	AA	AA	AA
R4	11420803	G	G		GG												CC	CC		GG	GG					GG
R4	11471021	A	C		CC	CC			CC								AA	AA	AA				AA					CC		CC		CC
R4	11509800	T	C		CC	CC			CC		TT		CC		CC	TT	TT	TT	TT	CC		CC		TT	TT			CC	TT	CC	TT			TT		TT
R4	11518000	C	T		TT		CC		CC								CC	TT			TT										TT
R4	11694423	G	T		TT	TT	TT	TT	TT	GG	TT	GG	GG	GG	GG	GG	GG	GG	GG	TT	TT	GG	GG	TT	TT	GG	GG	GG	GG		TT	TT	TT		TT
R4	11713989	G	A							GG		GG	GG		AA	GG	AA	AA	AA			GG							GG
R4	11764516	G	T			TT					GG				TT		GG																	TT	GG
R4	11871050	G	A		AA	GG	GG		GG	AA			AA			GG	GG				AA			GG						GG	AA
R4	11871122	C	T			TT			TT				CC			CC						CC	CC							TT
R4	11908045	G	T		GG	GG							TT		GG	TT		TT				TT												GG
R4	11956210	A	G														GG		AA			AA							GG	AA						AA
R4	11956380	A	G											GG	AA		GG		AA									AA	GG	AA						AA
R4	11956938	G	A											AA			AA		GG				GG					GG	AA	GG			GG
R4	12056245	G	T					GG							AA										AA	GG		AA				GG	GG	AA		GG
R4	12057004	A	T	TT					AA		TT	TT										AA				AA			TT	AA	AA			TT
R4	12064232	A	G			GG		AA	GG				AA		AA	AA						GG						GG			AA	GG		GG
R4	12065898	A	T			TT		AA	TT				AA	AA	AA	AA							TT	AA						TT	AA	TT	TT
R4	12072818	C	G			GG	CC		GG			GG	CC				CC					CC								GG						CC
R4	12329242	A	C	AA			AA					CC			AA	AA					CC			CC								AA		CC
R4	12330197	A	T	AA			AA					TT			AA	AA					TT			TT								AA		TT
R4	12330406	G	C	GG			GG					CC												CC								GG		CC
R4	12427120	C	T	TT	TT	CC	CC	CC	CC		CC	CC					TT	TT	TT		TT	CC	CC		CC					CC		TT	CC	TT	TT	TT
R4	12439959	A	G	GG		AA			AA	GG	AA							GG				AA						GG		AA		GG
R4	12570530	C	A		CC	CC								AC			CC					AC	AC					CC
R4	12747986	A	G				AA	AA										AG						AA	AG	AG
R4	12854516	T	C	CC	CC	CC	TT	TT	CC	CC	CC	TT	TT	TT	TT	TT	TT	TT	TT	TT	CC	CC	CC	TT	TT		TT	CC	TT	CC	CC	CC	CC	CC		CC
R4	12962362	T	C		CC		CT			CC		CT				CT	CT
R4	12998076	C	A	CC	AA	CC	AA	AA	CC	CC	AA	AA	CC	AA	CC	AA	AA	AA	AA	AA	CC	CC	CC	AA	AA	CC	AA	CC	AA	CC	AA	AA	CC	CC	CC	CC
R4	13027747	G	A	GG	AG	AG			AG						GG							GG					GG				GG	AG
R4	13478747	T	C				CC		TT	CC					CC							CC				CC				TT	TT		TT			TT
R4	13515920	T	C	TT			TT			CC	TT													CC								TT
R4	13644922	A	T	TT	TT		AA	AA			AA											AA	AA			TT				AA		TT
R4	13743883	T	A	AA	AA	AA		AA	AA	AA	AA	AA		TT	TT	TT		TT		TT	TT	TT	TT	TT	AA		TT	TT	TT	AA	TT	TT	AA	AA	AA	AA
R4	13811890	G	A	GG										AA												GG				GG				GG		AA
R4	14090047	C	T		TT				CC	TT	CC		CC			CC		CC	CC			TT				TT			TT							CC
R4	14279904	C	T		CC				TT	CC	TT		TT			CC			TT							TT	CC		CC	TT						TT
R4	14282234	A	T		AA				TT				TT			AA	AA	AA											AA	TT
R4	14299298	G	A		AA						AA	GG	AA			GG	GG			GG			GG	AA		AA			GG
R4	14365206	T	C		CC	CC	TT	TT	CC		TT		CC			TT	CC				CC	TT		CC			TT	TT			CC
R4	14388801	T	C	TT														CC	CC	TT					TT				TT
R4	14501083	G	A	AA	GG		GG	GG		AA	AA					GG	GG	AA	AA	GG		GG				GG	GG				AA	GG			AA	AA
R4	14636308	T	C	TT							TT			TT		CC	TT	TT				CC	CC	TT				CC			CC	TT	CC			TT
R4	14762377	C	G								CC					CC		CC						GG						GG				GG
R4	14818457	C	T	CC		TT		CC	TT		CC		CC			CC	CC						CC						CC	TT	TT			TT		TT
R4	14820344	A	T	AA		TT			TT						AA							AA						TT		TT		AA
R4	14857084	T	C		TT	CC	TT																					TT					CC		CC
R4	14868327	T	A		TT	AA			AA	AA	AA					TT			TT		AA							TT		AA
R4	14868819	A	T	AA	AA	TT	AA		TT	TT	TT	AA	AA		TT	AA				AA	TT	AA		AA				AA		TT	TT	AA	TT
R4	14869154	G	C		GG	CC	GG		CC	CC			GG			GG			GG	GG	CC	GG								CC
R4	14869786	C	T			TT	CC		TT		TT				CC		CC													TT			TT
R4	14870455	A	G		AA	GG	AA		GG	GG	GG	AA	AA		GG	AA	AA		AA	AA	GG	AA							AA	GG	GG	AA	GG	GG	GG	AA
R4	14990059	C	A	CC		AA		CC	AA		CC		CC		AA				AA			AA			CC					AA	CC
R4	14990790	A	G	AA		GG			GG				AA		GG							GG									AA	GG
R4	14990932	G	A	GG		AA			AA				GG		AA	GG		GG		GG		AA									GG
R4	14992163	G	A	GG		AA			AA							GG					AA	AA									GG
R4	15045482	C	T		TT			CC						CC			CC	TT	CC	CC				TT
R4	15068228	C	T				CC	CC	TT		TT				CC	TT	TT			TT			CC							TT
R4	15081091	C	A	AA	CC		CC		AA	CC	AA	CC	AA		CC	CC									CC					AA	CC		AA	AA
R4	15085427	C	T				CC																			TT		CC		TT		TT			TT
R4	15163882	A	C	CC	CC	AA	CC	CC	AA	AA	AA	AA	AA	CC	CC	AA		CC	CC	CC	AA	CC	CC	CC	AA	CC	AA	AA	CC	AA	CC	CC	AA	AA	AA	CC
R4	15298293	G	A		AA		AA			AA				AA		GG	AA	GG			GG			GG										GG	GG
R4	15346359	A	A				AA					AA		GG				GG	GG						GG			AA	GG
R4	15526781	G	A		AA		GG		AA	AA		GG	GG			AA								GG
R4	15544006	G	A	AA		AA			AA								GG		GG	GG				AA				AA
R4	15551792	C	G								CG											CG					CG					CG	CC			CC
R4	15849504	A	T	TT					AA		TT	AA				AA	AA					TT					TT			AA
R4	15862901	A	C	AA	AA	CC	CC	CC	CC	CC	AA	CC	AA	AA	AA	AA		AA	AA	CC	CC	CC		CC	AA	AA	AA	CC	AA	CC	AA	AA	CC	CC	CC	CC
R4	16009944	T	C				TT	TT		TT					CC	TT			TT			CC							CC			TT				CC
R4	16119080	A	G			GG	AA	AA		GG	AA	AA		AA	GG					AA		GG	GG	AA	AA	GG	GG	AA	AA		GG	GG				GG
R4	16211072	G	T	GG	TT	GG			GG	TT	TT	GG	TT	TT		GG			GG				TT	TT			GG		GG			TT	GG
R4	16453082	C	T			TT		CC	TT		CC						TT									CC		CC		TT		CC	TT
R4	16720493	A	G				AA																	AA		GG		GG		AA		GG		AA	AA
R4	16894346	T	C		TT					CC									CC					CC		TT		CC		CC	TT	TT
R4	16974600	G	A					AA	GG		GG		GG		AA				AA											GG		GG
R4	17001863	C	A							AA				CC													AA	AA						AA		CC
R4	17019921	A	T				TT	TT			AA	TT	AA		TT											AA				TT		AA
R4	17172068	T	G	TT		TT	GG		TT		TT	GG		GG	TT		GG		GG			GG					TT	GG		TT			TT		GG	GG
R4	17312329	C	A	CC			AA		CC	AA			CC																	CC
R4	17312837	T	C	TT		TT	CC		TT							CC						CC								TT
R4	17375555	G	C				GG	GG				CC		CC	GG	GG	CC								GG		CC	CC	CC
R4	17652295	A	G		AA			GG								AA			GG	AA															GG
R4	17781043	T	C			TT			TT			TT					GG	GG	GG		GG
R4	17820368	C	T			CC	TT		CC					TT			CC													CC
R4	17836028	G	T			GG	TT	TT	GG					TT	GG				GG											GG
R4	17860904	C	A	CC	AA	CC	CC	CC	CC	CC	CC	AA	AA	AA	CC	AA	CC	CC	CC	CC	AA	AA		AA	CC	AA	AA	AA	AA	CC	AA	AA	CC	AA	AA
R4	17867214	G	A			GG			GG								CC	CC												GG			GG
R4	17919858	A	C				CC						AA		AA		AA					AA					CC							CC
R4	17920278	A	C				CC	CC									AA	AA									CC					CC
R4	17951817	A	G		AA	AA	GG		AA				GG						AA				GG								AA
R4	17952111	T	C		TT	TT	CC		TT				CC			CC			TT				CC							TT	TT	CC
R4	17952404	C	A	AA	CC	CC	AA		CC			AA	CC			CC	AA	CC	CC		AA	AA					AA			CC	CC		CC			AA
R4	18391527	A	G	GG	GG	AA	AA	AA	AA	AA	AA	GG	AA	AA	AA	GG	AA	AA	AA	AA	GG	GG	GG	GG	GG	GG	AA	GG	GG	AA	AA	GG	AA	GG	GG	GG
R4	18394745	G	C	CC	CC	GG		GG	GG	CC	GG	CC	GG	GG	GG	CC				GG	CC	CC	CC	CC	CC		GG	CC	GG	GG	GG	CC	GG	CC		CC
R4	18451047	C	A				CC		CC							CC	CC		AA		AA
R4	18480154	T	A	AA	TT	TT	TT	TT	TT	TT	AA	TT	TT	TT	TT	TT	AA	AA	AA	AA	AA	AA	TT	AA	TT	AA	AA	AA	TT	TT	AA	AA	TT	AA	AA	TT
R4	18564683	T	C	TT	CC	TT			TT	TT		CC	TT		CC	TT		CC	CC	CC		TT			CC		CC	CC		TT			TT			CC
R4	18565598	C	T	CC	CC	CC			CC	TT			TT	TT	CC	TT	TT		TT	TT			TT	CC	TT		TT			CC		TT	CC			CC
R4	18580440	T	C	TT	CC	TT			TT	TT			TT	TT	CC	TT		CC	CC	CC		TT		CC	CC			CC		TT		CC	TT			CC
R4	18581356	C	T	CC	CC	CC			CC	TT			TT	TT	CC	TT	TT		TT	TT			TT	CC	TT	CC				CC			CC			CC
R4	18590329	C	T								CC						TT	TT				CC							CC							CC
R4	18654512	G	T	GG	TT	GG		TT	GG	GG	TT				TT															GG	TT	TT	GG			TT
R4	18781139	G	A		AA	GG		GG	GG				AA			AA	AA		AA			GG	AA					GG	GG	GG	GG
R4	18829502	G	A	AA	AA	GG	AA	AA	GG	GG	GG	GG	GG	GG	GG	AA		AA	AA	GG	AA	GG	AA	AA	AA	AA	AA	GG	AA	GG	GG	GG	GG	AA	AA	AA
R4	19121843	C	A	AA	AA	AA		AA	CC	AA	AA	CC	AA	CC	AA	CC	CC	CC	CC	AA	CC	AA	AA	CC	AA		AA	CC	CC	CC	AA	AA	AA	CC		CC
R4	19124498	T	C	CC	CC	CC	CC	CC	TT	CC	CC	TT	CC	TT	TT	TT	TT	TT	TT	CC	TT	TT	CC	TT	CC	CC	CC	TT	TT	TT	CC	CC	CC	TT	CC	TT
R4	19287553	C	T	CC	CC	TT	CC	CC	TT	CC	CC	TT	CC	TT	CC	TT	TT	TT	TT	TT	CC	TT	CC	TT	CC	CC	CC	TT	TT	TT	CC	CC	TT	CC	CC	TT
R4	19288336	C	T					CT		CC												CC		CT						CC				CT
R4	19357982	T	G				GG		GT	GG				GT							GG		GT								GT
R4	19511203	T	A		TT	TT	AA	AA	TT						AA						TT	TT		AA	AA				AA	TT		TT
R4	19562226	A	G		GG											GG				AA	AA	GG	AA								AA
R4	20042216	G	T		GT	GT					GT					TT		GT					TT									TT	GT		TT
R4	20043486	T	G			TT	GG		TT		TT	GG				TT	GG							GG	GG					TT		GG
R4	20045506	A	G		GG			GG	AA								GG							GG						AA		AA
R4	20045860	C	G			CC		GG	CC								GG					GG								CC	GG			GG
R4	20046924	G	A	AA	GG	AA				GG						GG	GG							GG					GG	AA	AA			AA
R4	20332580	G	A		AA	GG			GG		AA		GG								AA			AA							AA	GG
R4	20333137	A	T		TT	AA			AA	TT	TT		AA		AA		AA	AA			TT	TT				TT				AA	TT	AA	AA			TT
R4	20732381	T	C			CC					CC						TT								TT	TT			TT							CC
R4	21001663	G	C			GG														CC							CC		GG			CC	GG
R4	21001745	A	G			AA			AA			GG								GG			GG				GG		AA	AA		GG	AA
R4	21002085	G	A			GG			GG			AA		AA									AA						GG	GG			GG
R4	21137926	C	A		AA		AA				CC	AA	CC			AA	CC				CC					AA
R4	21548281	C	A	CC		CC					CC						AA					AA	AA			AA		AA		CC				AA
R4	22076797	G	T				GG	GG		TT						TT									GG								GG
R4	22318740	T	C	TT	TT	TT			TT	TT	TT	CC	CC	CC	CC	CC	CC	TT		CC	TT	CC	CC	CC	CC			TT	CC	TT	TT	CC		TT		CC
R4	22383117	G	C		GG	GG			GG	CC		CC																		GG
R4	22523244	C	T	CC	TT	TT	CC	CC	TT	CC	CC	CC	TT		CC	TT	TT	CC		CC	CC	TT	TT	TT	CC		TT	CC	CC	TT	CC	CC	TT			TT
R4	22572496	T	A	TT	TT	AA	TT	TT	AA	AA	TT	TT	AA	TT	TT	AA	AA	AA	AA	TT	TT	AA	AA	AA	TT	TT	AA	TT	TT	AA	AA	TT	AA	TT	AA	AA
R4	22590332	G	T						GG				TT			TT	TT					TT								GG					GG
R4	22603803	T	C	CC				TT			CC			TT	TT						CC				TT			TT
R4	22604186	G	A	GG							GG		AA		GG	AA			AA	GG	GG	AA										GG
R4	22661912	T	C				TT				CC		TT			TT	CC	TT		TT	CC	CC	CC		CC						TT
R4	22662305	A	G				GG		AA				AA			AA	GG			GG	GG	GG	GG	AA							AA
R4	22734501	G	A					GG				AA	GG			GG	AA			AA	AA	GG	GG						AA		GG					GG
R4	22734579	A	G					AA				GG	AA			AA	GG			GG	GG	AA	AA						GG		AA					AA
R4	22770379	C	T				CC	CC					CC			TT	CC			TT
R4	23473097	C	T			CC	TT		CC	TT							TT																		CC	TT
R4	23484477	A	T			AA			AA		TT																TT	TT		AA		TT	AA		AA
R4	23518424	G	A			GG			GG				AA			AA							AA					GG		GG	AA		GG			AA
R4	23530016	T	C			TT			TT							CC														TT	CC		TT			CC
R4	23530210	A	C			AA			AA				CC			CC							CC							AA	CC		AA			CC
R4	23530304	G	A			GG			GG		AA					AA							AA							GG	AA		GG			AA
R4	23578797	G	A			GG			GG					AA				AA				AA								GG			GG		GG
R4	23643173	T	C	CC		TT			TT						CC		CC					CC							CC	TT
R4	24017641	T	C			TT			CC				TT				TT		TT			CC						CC					TT
R4	24081120	A	C	AA							AA	CC										AA									AA					CC
R4	24400211	G	T	GT		GG		GG																		GT				GT		GG			GT
R4	24411073	G	C		CC	GG			GG				CC		CC	CC			CC		GG		CC								GG
R4	24575891	G	T				GG					GG			GG		GT	GT		GG
R4	24695374	C	T		TT		CC	CC	TT	CC					TT										CC					TT		TT
R4	24695451	C	G		GG		CC	CC		CC		GG	CC	CC	GG															GG	GG	GG
R4	24839891	A	G	AA	AA	AA		GG	AA						GG	GG						GG	GG					GG	GG	GG	AA	AA
R4	24842547	G	A			GG		AA	GG				GG				AA			AA
R4	25197997	G	A			AA				GG	GG			AA			AA															GG		AA
R4	25434861	T	G	GG	GG	GG	TT	TT	GG	GG	GG	TT	TT	TT	TT	GG	GG		GG			TT	TT	TT	TT	TT	TT	TT	GG	GG	GG	GG	GG	TT	GG	GG
R4	25497990	G	A					GG									AA	AA	AA	GG		GG	GG		GG
R4	25503800	A	C							CC			CC				CC												CC	AC				AC	AC
R4	26253434	C	T			CC		TT	CC					TT				CC	CC					TT						CC	TT		CC	TT	CC
R4	26567553	C	T	CC	CC	CC	CC	CC	CC	TT	TT	CC	TT	TT	TT	TT	TT	TT	TT	TT	CC	CC	TT	TT	TT	TT	TT	CC	CC	CC	CC	TT	CC	CC	CC	CC
R4	27420323	A	G						AA							GG						GG								AA	AA			GG
R4	27420617	C	T	TT					CC				CC		TT					TT		TT	CC					TT		CC	CC	CC		TT		CC
R4	27443087	C	A	CC		CC	CC		CC			AA	CC		AA	AA			AA	AA	AA	AA						AA		CC	CC		CC			CC
R4	27521101	A	G		GG	AA						AA										GG								AA	AA	GG
R4	27974759	C	T						CC			TT			TT	TT						TT												CC
R4	27977790	A	G	AA	GG	AA	AA	AA	GG		GG	GG	GG	AA	AA					GG		GG	GG	AA	GG	AA	AA	AA	GG	GG	GG	AA	GG	AA	GG	AA
R4	27983761	T	C	CC	TT	CC	CC	CC	TT	CC	TT	TT	TT		CC	CC	TT	TT		TT	CC	TT	TT	CC	TT			CC	TT	TT	CC	CC		CC		CC
R4	27985284	C	G		GG	CC			CC		GG		CC			CC
R4	28109174	T	G			GG	TT	TT								GG						GG						TT
R4	28118873	T	G	GG		TT	TT			TT		TT	GG	TT		TT	TT			TT	GG		TT				GG	GG	GG			GG				GG
R4	28118969	G	T	TT		GG	GG			GG			TT			GG	TT			GG	TT		GG				TT	TT	TT			TT
R4	28396132	C	T		CC										TT												TT			CC	CC	CC
R4	28496591	C	T	CC	TT	CC		TT	CC	TT	TT		CC		TT	TT			CC		CC			CC		TT	TT	TT		CC	TT	TT	CC	CC	CC	TT
R4	28516311	G	A	GG	AA	GG	GG	GG		AA		GG			GG	AA				AA		GG			GG			GG	AA		AA	AA
R4	28577969	A	G	AA					AA		GG			GG	AA									GG	AA			GG	GG	AA	AA	AA		AA		GG
R4	28633374	T	C		TT	TT	CC	CC	TT			CC				TT				CC	TT	CC	CC					CC			TT					CC
R4	28809190	G	A				GG	GG								AA	AA			GG	GG	AA	AA										GG
R4	28896805	G	T	GG	GG	TT		TT	GG	TT			TT	TT	GG	TT		GG	GG		GG	TT	TT	TT				TT		GG		TT	GG	GG		TT
R4	29790915	G	A			AA	GG					AA			AA													AA		GG
R4	29824660	C	T	TT	CC	TT	TT	TT	CC	CC	CC	TT		TT	CC	TT	TT	TT	TT	TT	CC	TT		TT	CC				CC	CC		CC	CC
R4	29856440	A	C			AA	AC	AC								AA														AA	AC			AC
R4	30449037	C	G	CC	GG		GG	GG		GG				CC	GG	CC					CC	CC	GG	GG		GG		GG	GG	CC			CC	CC	CC	CC
R4	30449601	T	C	TT			CC	CC		CC	TT		CC	TT	CC	CC						TT	CC	CC		TT		CC	CC	TT				TT	TT	TT
R4	30449860	T	C	TT			CC	CC			TT			TT	CC	CC				CC		TT		CC		TT		CC	CC	TT		TT		TT
R4	30508368	G	A				GG		GG							GG	AA			AA	GG	GG	AA
R4	30768604	A	C													AA				CC	AA	AA	CC						CC
R4	30769633	A	G			AA											AA			GG		AA	GG						GG
R4	30807308	T	A						TT							TT	TT			AA		TT	AA						AA
R4	30972924	T	G	TT			GG	GG	TT	GG						TT	GG	TT	GG	TT	GG	GG	TT		TT		GG	GG	TT	TT				GG	GG
R4	31356148	G	T	GG		GG	GG			TT			GG			TT					TT										GG		GG	TT
R4	31375609	C	G		CC	GG			CC	CC		GG	GG			GG	GG				GG	GG	GG	CC	CC			GG	CC	CC	CC	CC	CC		GG
R4	31391615	G	T	TT	GG	TT	TT	TT		TT	GG	GG	TT		GG		GG	GG	GG		GG			TT			TT	GG		GG	TT	TT	TT	GG	GG
R4	31423030	T	C	CC	TT	CC		TT	TT				TT			TT			CC			TT		CC
R4	31654082	T	C	CC	TT	CC			TT	TT	CC	CC			CC	CC		TT	CC					TT		CC				TT	TT	TT	TT			TT
R4	31676207	T	G		TT	GG			TT		GG				TT	GG			GG											TT						GG
R4	32079181	A	G				GG	GG	AA				GG		GG	AA	AA				AA	GG	AA		GG			GG		AA
R4	32198198	C	T		TT			CC	TT								CC													TT	CC
R4	32241045	T	C	TT	TT	TT	CC	CC	TT	TT	CC	CC	TT	CC	CC	TT	CC	TT	CC	TT	CC	CC	TT	TT	CC	CC		CC	TT	TT	TT	TT		CC	CC	TT
R4	32244094	T	A		TT	TT					AA						AA				AA										TT
R4	32487946	A	G	AA	AA			AA	AA			GG			GG	GG																			AA
R4	32652494	C	T	CC	CC	CC	TT	TT	CC	TT	TT	CC	TT	CC	TT	CC		TT	TT	TT	CC	TT	TT	TT	TT		TT	CC	CC	CC	TT	TT	CC	CC	CC	CC
R4	32674003	A	C	AA	AA	AA	AA	AA	CC	CC	CC	AA	AA	AA	AA	AA	CC	CC	CC	AA	CC	AA	CC	CC	AA	CC	CC	CC	AA		CC	CC	CC	CC	CC	AA
R4	32747509	T	A	AA	AA	AA	AA	AA	TT		TT	AA	AA		TT	AA	AA			TT	TT	TT	AA	AA	TT					TT	TT	TT	TT	TT		AA
R4	32801729	G	T	GG	GG	GG		TT	TT		TT	GG	GG			GG				TT	TT	TT	TT	GG			TT		TT	TT	GG	GG	TT			GG
R4	32994500	T	C			TT			TT										CC									TT		TT	CC
R4	33005906	C	G					GG		GG							GG				CC		CC								CC
R4	33006253	C	T				CC			CC		CC			CC		CC				TT								CC		TT	TT		TT
R4	33333385	A	C	AA	AA			AA	AA	CC	AA	CC	CC	AA	AA			CC	CC		CC	AA		CC				CC	AA	AA	CC	CC		CC		CC
R4	33492081	C	T			CC	CC	CC	TT		TT	CC	CC	CC	CC					TT	TT	CC	CC	TT		TT		CC	CC	TT	TT	TT	TT	TT	TT	CC
R4	33492309	A	G			AA	AA	AA		GG	GG	AA	AA	AA	AA	AA			AA	GG		AA	AA	GG	AA	GG	GG		AA	GG	GG	GG	GG	GG	GG	AA
R4	33557239	A	G		AA		GG	GG														AA								AA					AA
R4	33587311	G	A									GG		GG	AA	AA							AA													AA
R4	33593149	A	G								AA					AA		GG	GG				AA													AA
R4	33707693	C	A	AC	CC			CC	CC																					AC	CC	AC
R4	33708590	G	A	GG	GG	GG	AA	AA	GG				AA		AA		GG			AA			AA						AA
R4	33816120	A	G	AG	AG				AG	GG		GG			GG						GG													GG		AG
R4	34043872	C	T			CC		CC	CT						CT					CT											CC		CT
R4	34050472	T	C	CC	CC	CC		CT								CC	CC		CT					CT
R4	34178299	T	A		TT		AA		TT				AA		TT		AA		AA					TT						TT
R4	34335517	G	C	GG	GG	GG			GG	CC	GG				CC		CC
R4	34427207	A	G		AA		AA	AA	AA	GG						GG	GG	GG	GG	GG	AA	AA	GG						GG		AA	AA		AA
R4	34428153	C	T		CC					TT							CC			TT	CC	CC	TT								CC
R4	34722772	G	A	GG	GG	GG		GG	GG	AA	AA	GG	AA	AA	AA	AA	AA	AA	AA			GG	AA	GG	GG			AA	AA	AA	GG	GG	AA	GG
R4	34953427	A	C						AA						AA		CC													AA	CC			AA
R4	34995164	T	A	TT	TT	TT		TT	TT		AA				TT	TT								AA							AA	AA				AA
R4	35113315	A	C	AA	AA	AA	AA	AA	AA	AA	CC	CC	AA	CC	AA	AA	CC	CC	CC	CC	CC	AA	AA	CC	CC	CC	AA	CC	AA	CC	AA	AA	CC	CC	CC	CC
R4	35198039	A	G				GG	GG									AA		AA	GG							AA	AA	GG
R4	35199468	C	T				CC	CC									TT		TT	CC			TT				TT	TT	CC
R4	35262498	T	A									AA		TT	AA		AA													TT	TT			TT		AA
R4	35361916	G	C	GG	GG	GG	GG	GG	GG	CC		GG	CC	CC	GG		CC	CC			CC	GG	CC	CC	GG			GG	GG	CC	CC				CC
R4	35374907	G	C	GG	GG	GG	GG	GG	GG	CC		GG	CC	CC	GG	CC	CC	CC			CC	GG	CC	CC	GG			GG	GG	CC	CC				CC
R4	35662882	G	A	GG																							GG			AA				GG	AA	GG
R4	35793193	T	A	TT	TT	TT	AA	AA	TT	AA	AA	TT	AA	TT	AA	TT		TT	TT	AA	AA	AA	TT	AA	AA	TT	TT	TT	TT	AA	AA	TT	AA	AA	AA	AA
R4	35890881	G	A			AA								GG	GG					GG								AA	GG
R4	35891619	A	G		AA		GG	GG	AA				AA		AA							AA		GG						GG	GG
R4	35891712	G	A		GG	GG	AA						GG		GG							GG		AA	AA
R4	36126102	G	A	GG	GG	GG			GG	GG	GG		GG					GG		GG	AA		GG							AA	AA	AA	AA	AA	AA	AA
R4	36176498	G	A	GG		GG	AA		AA				GG			AA						AA	AA
R4	36195717	T	C					TT	TT		CC		CC						TT			TT
R4	36392264	G	A	GG	AA	GG	AA	AA	GG	AA	GG	AA		GG	AA		GG					AA	AA	AA	AA	GG		AA	AA	GG	GG	GG	GG	GG	GG	AA
R4	36424484	T	C					CC						TT	CC															TT				TT		TT
R4	36659347	G	A	GG	GG	GG	AA	AA	GG		GG	AA	GG	GG		AA	AA			AA	AA	AA	AA	AA	AA	AA	AA	GG	AA	GG	GG	GG	GG	AA		GG
R4	36810287	G	A				GG							GG	GG											AA			AA	AA				AA
R4	36973625	G	C		CC			GG	CC							CC		GG						GG							CC
R4	36973853	G	A		AA				GG		GG					AA															GG					GG
R4	36975263	C	T		TT		CC	CC	CC			CC		TT	CC	TT		CC						TT			TT				TT					TT
R4	37057373	G	A				AA			GG								GG	GG			AA			GG
R4	37061038	C	G			CC	CC			GG									GG			CC			GG
R4	37173948	G	T						GG										TT	TT	GG		TT								GG
R4	37196449	C	T									CC			TT	CC						TT								CC		CC
R4	37198649	G	A		AA	AA			AA	GG			GG					AA		GG	AA		GG	GG							AA	AA				GG
R4	37337286	T	A		AA					AA				TT				AA				TT							TT					AA
R4	37353096	T	C					TT									CC		TT			CC					TT				CC					CC
R4	37374218	G	T	TT		TT	TT				GG	TT		GG		GG	TT	GG	GG		TT					TT	GG		GG		TT		TT	TT	GG	GG
R4	37380295	A	G	GG		GG	AA			AA		GG		AA	AA	AA	GG				GG				AA				AA		GG		GG
R4	37672394	A	T	TT		TT										TT	AA					AA					TT	AA		AA			TT
R4	37693157	G	A						AA					GG	GG				AA			AA								GG				GG
R4	37710400	T	A	AA	TT	AA	TT	TT	AA	TT	AA	TT	TT	TT	AA	AA	AA	AA		TT	TT	AA	TT	TT	AA	TT	AA	TT	TT	AA	TT	TT	AA	TT	AA	AA
R4	37775532	C	G	CC	CC	CC	GG	GG		GG		GG	GG	CC	CC					CC	GG			GG	CC								CC
R4	37817692	C	T			CC	CC					CT			CC			CC		CC									CT	CT				CT
R4	37984055	A	T				TT	TT														AA						AA		AA						AA
R4	38147232	T	C		CT			TT		TT	CT																			CT	CT	CT	TT
R4	38423398	T	C		CC				TT			CC		TT	TT		CC				CC	TT	CC							TT		CC		CC
R4	38425087	T	G		GG			GG	TT		TT	GG		TT	TT						GG	TT		TT		GG	TT			TT	TT	GG		GG	GG
R4	38445226	A	G	AA				GG		GG	GG				AA	AA				GG		GG	GG							AA	AA					GG
R4	38445452	G	T	GG				TT	GG	TT				GG	GG		GG			TT		TT	TT							GG
R4	38446627	C	T					CC	CC	TT					TT		CC					TT	TT							CC						CC
R4	38468398	C	T	CT			CT																			CC						CC		CC	CC
R4	38503726	A	G									AA					GG	GG					AA		AA		AA
R4	38532410	T	G	GT							GG	GG			GT		GG	GG				GT			GG
R4	38606991	A	G			AA		AA	AA	GG				GG	GG							AA								AA				AA		GG
R4	38660915	G	A		AA									GG					AA				GG	AA			GG	GG				AA			AA
R4	38699823	A	T	AA		AA			AA		AA					TT							TT		TT				TT	AA
R4	38776717	G	T					TT	GG																	TT				GG			GG	TT
R4	38824880	T	G				CC		TT				CC			CC		TT			TT										CC
R4	38892413	G	T		TT											TT	GG		GG	GG									GG
R4	38892841	C	T		TT											TT	CC		CC	CC									CC			TT				TT
R4	38892957	T	C		CC											CC	TT		TT	TT				CC					TT			CC				CC
R4	38893557	T	C		CC											CC	TT		TT	TT				CC					TT			CC				CC
R4	38894994	A	G		GG											GG	AA		AA	AA									AA
R4	38895431	A	C						AA				CC			CC	AA			AA									AA
R4	38895858	G	A		AA		GG		GG							AA	GG	AA	GG	GG				AA					GG			AA				AA
R4	38941560	T	C	TT	TT		CC								CC		TT												CC			TT
R4	39039146	T	A	TT			AA	AA	TT	TT	AA														AA		AA
R4	39165337	A	T		AA	AA	TT	TT	AA	TT		AA	AA			AA	TT	TT	TT	TT	AA		TT								AA
R4	39217350	A	G	AA	GG	AA	GG	GG	AA	AA	GG	AA	GG	AA	GG	GG	GG		AA		AA	AA	GG	GG	GG	AA	GG	AA	GG	AA	AA	GG	AA	AA	GG	GG
R4	39231476	A	T			TT	AA			AA			TT				AA			AA
R4	39232569	G	A											GG					GG	GG										AA					AA	AA
R4	39275239	A	T					AA						AA	GG		GG		AA						AA			GG
R4	39332215	C	T		TT	TT		CC	CC				TT				CC
R4	39354347	T	C					TT							CC				CC											TT	CC			TT
R4	39425274	C	T					CC		CC					TT	CC				TT		CC
R4	39427416	T	G			TT		TT		TT			TT	TT	GG		GG	GG		GG					TT		GG	TT
R4	39448392	G	A		AA	GG	AA	AA	AA	GG	GG	AA	GG	GG		AA	GG			GG	AA	GG	GG	AA	AA		GG					AA	GG	AA		GG
R4	39450369	G	A	GG							AA																	AA		GG		GG		GG		AA
R4	39490168	C	A														AC					CC	AC							CC	CC					AC
R4	39730618	T	C	CT			CT			CT	CC				CT	CC					CC	CC		CT			CC					CC
R4	39821844	A	C	AA							CC			CC								AA							CC	CC	AA	CC		CC		AA
R4	39898215	G	A	AA	AA		AA	GG	AA			GG			GG												GG				AA	AA	AA			GG
R4	39945865	T	C	TT		TT	CC	CC	TT	CC		TT	CC	TT	CC					TT	TT	CC	CC	TT						CC	CC					TT
R4	39974768	C	T	TT	CC	CC	CC		CC	CC	CC		TT	TT	TT		TT	TT		TT		TT	TT	CC	TT			CC	TT			CC	CC		CC	CC
R4	39975196	T	A		TT	TT	TT	AA	TT	TT	TT	AA				AA	AA		AA		AA			TT		AA	AA	TT		AA	AA	TT	TT	AA	TT	TT
R4	39975803	A	C	CC	AA	AA	AA		AA	AA	AA		CC	CC	CC		CC	CC		CC		CC	CC	AA	CC			AA	CC			AA	AA		AA	AA
R4	40022531	C	A	CC		AA	CC	CC	CC	AA	CC		AA		AA		AA	AA	AA	AA		CC	AA	CC	CC			CC	CC	CC		AA	AA		CC
R4	40216320	C	A											CC	CC					TT		TT						TT	CC
R4	40216766	G	A											GG	GG					AA		AA							GG	AA
R4	40216926	T	C											TT	TT					CC		CC							TT	CC
R4	40283764	G	T			GG	GG	GG		TT																				TT	GG
R4	40439773	C	G	CC	CC	CC	CC	CC	CC	CC	CC			CC	CC	GG	GG	GG	GG			GG	GG	CC	GG	GG	GG	CC	GG	GG	GG	CC	CC	GG	GG	GG
R4	40564102	T	A	AA	AA		TT	TT	TT	TT	TT	AA					AA	AA				TT	TT	AA			AA			TT	TT	AA		AA		AA
R4	40752997	A	C					CC			CC																	CC		AA			CC	AA
R4	40995911	A	G		AG		AA	AG				AA				AA	AA					AG	AA
R4	41092200	A	G	AA					AA							CC		CC													CC					CC
R4	41092278	T	G	TT					TT							GG		GG													GG					GG
R4	41321980	T	A	AA	TT			TT														TT		AA		TT				AA		TT
R4	41579188	G	C		CC	CC	CC	CC						GG	GG				GG										GG	GG
R4	41585050	T	C				TT		TT	CC				CC	CC															TT		TT
R4	41623620	A	G	GG		GG	GG	GG	GG						AA		AA				GG						AA			AA	AA	AA		GG
R4	41710508	T	C											TT	TT									CC					CC	TT	TT
R4	41779147	G	T		GT				GT			GT						TT	TT		TT		GT	TT			GT				TT			TT
R4	42195071	A	G	AA			AA	GG	AA				GG		AA							GG			GG					AA
R4	42452951	T	A					TT	TT		AA	TT																	AA				AA
R4	42468707	G	T			GG	TT								TT				TT												GG				GG
R4	42645069	T	C		CC	TT	TT	TT	CC			CC				TT					CC	CC		CC					TT		CC
R4	42645495	A	G			AA	AA		GG						AA	AA			GG		GG	GG		GG							GG
R4	42670703	C	T	TT		CC		CC	TT				TT		TT				TT										CC		CC	TT	CC	TT
R4	42672041	A	G		AA	AA			GG				GG		GG	GG			AA	AA	AA	GG	GG					GG		AA	AA	AA		AA		GG
R4	42672462	C	T	TT	CC	CC		CC	TT	TT	CC		TT	CC	TT	TT	TT	TT	TT	CC	CC	TT	TT	CC	TT			TT	CC	CC	CC	CC		CC		TT
R4	42672537	T	C	CC	TT	TT		TT	CC	CC	TT	TT	CC	TT	CC	CC	CC	CC	CC	TT	TT	CC	CC	TT	CC				TT	TT	TT	TT	TT	TT		CC
R4	42673794	A	G	GG	AA	AA		AA	GG	GG			GG					GG	GG		AA							GG		AA	AA	AA				GG
R4	42674116	C	T	TT		CC			TT				TT		TT					CC	CC	TT	TT					TT			CC	CC	CC	CC
R4	42675396	T	G		TT	TT		TT	GG		TT		GG		GG	GG	GG					GG						GG		TT	TT			TT
R4	42675507	C	T		CC	CC			TT	TT	CC		TT		TT	TT	TT			CC	CC	TT			TT				CC	CC	CC	CC		CC
R4	42722294	T	C			TT	TT	TT	CC	CC			TT	TT		TT	CC							CC							CC
R4	42749689	C	T	TT	CC	CC		CC	TT	TT	CC		TT	CC	TT	TT	TT	TT	TT	CC	CC	TT	TT		TT			TT	CC	CC	CC	CC	CC	CC		TT
R4	42750076	G	T	TT	GG	GG		GG	TT	TT			TT		TT	TT	TT	TT	TT	GG	GG	TT			TT				GG	GG	GG	GG	GG	GG		TT
R4	42751021	A	G	GG				AA	GG	GG			GG	AA	GG	GG			GG		AA				GG				AA	AA	AA
R4	42751343	C	T			CC		CC	TT	TT	CC		TT		TT	TT			CC			TT		CC				TT		CC			CC	CC
R4	42752623	T	G	GG		TT		TT	GG		TT		GG		GG	GG	GG		GG	TT	TT	GG			GG				TT	TT	TT	TT		TT
R4	42895054	G	T		TT						TT						GG	GG	GG	TT		TT	TT
R4	43295134	C	G		GG	CG		GG	CG													GG							CG
R4	43355479	T	C	CC	TT	TT			TT	TT	CC	CC	TT		TT	TT	CC	CC	CC	TT	CC		TT	TT	CC	CC	TT	TT		TT	CC	CC	TT	CC	CC	TT
R4	43369470	G	A	AA			GG	GG			AA			GG							AA	GG			AA				GG		AA	AA
R4	43479353	G	C	GG	CC	GG	CC	CC	GG	GG	GG	CC	GG	GG	CC	GG	CC	CC	CC	CC	CC	GG	GG	CC	GG	CC	GG	GG	CC	GG	CC	CC	GG	CC	CC	GG
R4	43597012	C	T	CC	CC	CC	TT	CC	CC	TT	CC	CC	TT	CC	CC	TT	TT	TT	TT	TT	TT	CC	TT	TT	TT	CC	CC	TT	TT	TT	CC	TT	CC	TT	CC	CC
R4	43609092	C	T	CC	CC	CC	TT	CC	CC	TT	CC	CC	TT	CC	CC	TT	TT	TT	TT	TT	TT	CC	TT	TT	TT	CC	CC	TT	TT	TT	CC	TT	CC	TT	CC	CC
R4	43699508	T	G		GG	TT			TT						GG					TT		GG							TT	TT
R4	43779323	T	C			TT			TT		CC		TT			CC											CC			TT	TT	CC
R4	43836830	T	C							CC	CC				TT								CC	CC				TT		TT			TT
R4	44015304	A	G		AA	AA	AA	AA	AA	AA			GG				GG	GG	GG		GG	AA					GG	GG	GG		AA	GG
R4	44015870	A	G		AA	AA			AA													AA						CC				CC
R4	44016636	C	G		CC			CC		CC		CC							GG								GG	GG			CC	GG
R4	44071256	A	G		GG	GG	GG	GG	GG	GG	GG		AA		AA	GG	AA	AA	AA	AA		GG		GG				AA		GG	AA	AA	GG	AA	AA	GG
R4	44107618	T	C	TT	CC	TT		CC	TT		TT	TT			CC	CC		CC	CC	TT		CC	CC		CC	TT	CC	CC	TT	CC	TT	TT	TT	TT	TT	TT
R4	44464345	T	A						TT		AA							TT													AA			AA		AA
R4	44465346	T	C	CC			CC		TT	CC	TT					CC		TT	TT	CC		CC												TT		CC
R4	44475077	T	C	CC	TT		CC		TT		TT	TT				CC	TT	TT	TT			CC						CC						TT		CC
R4	44475232	A	G				GG				AA					GG			AA	GG		GG		AA			GG					AA
R4	44695486	C	G	CG					CG	GG										CG	GG														GG
R4	45045013	T	C	TT	TT	TT	CC	CC	TT	CC	TT	TT	CC		CC	CC	CC	CC	CC	CC	TT	CC	TT	TT	CC	TT	TT	CC	CC		TT	TT	TT	TT	TT
R4	45151859	G	C				CC		GG	CC			CC		CC							CC							CC	CC	GG		GG	GG		GG
R4	45220680	T	C	CC	CC	TT	TT	TT	TT	TT	TT	CC	CC	TT		CC	CC	CC	CC	TT	CC	TT	TT	CC	TT	CC	CC	CC	TT	TT	CC	TT	TT	CC	CC	CC
R4	45220788	T	C		CC	TT	TT	TT		TT	TT	CC				CC	CC	CC		TT	CC	TT	TT	CC	TT		CC	CC	TT			TT				CC
R4	45234625	C	G	GG	GG			CC	CC				GG	CC	CC		GG					CC	CC			GG	GG			CC	GG	CC	CC	GG
R4	45234698	T	G	GG	GG			TT						TT	TT							TT				GG	GG		TT	TT	GG	TT	TT	GG
R4	45312715	C	T	TT	TT	CC	CC	TT	CC	CC	CC	TT	TT	CC	TT	CC	CC	CC	CC	CC	TT	CC	CC	TT	CC	TT	TT	TT	CC	CC	TT	TT	CC	TT	TT	TT
R4	45334103	A	C	AA	CC	AA	AA	CC	AA	AA	AA	CC	CC	AA	CC	AA		CC	AA		CC	AA	AA	CC	AA		CC	CC	AA	AA	CC	CC	AA	CC		CC
R4	45367537	T	C						TT	TT			TT					CC							CC				TT							CC
R4	45419444	C	A	AA					CC					CC	CC							AA					AA			AA			CC			CC
R4	45493889	G	A	AA	GG	AA	GG	GG	GG	AA	AA			GG	GG				GG	AA	AA	AA	GG	GG	GG			AA		AA	AA	GG	GG			AA
R4	45493986	A	G	GG	AA	GG	AA	AA	AA	GG	GG	AA	AA	AA	AA	GG			AA	GG	GG	GG	AA	AA	AA		AA	GG		GG	GG	AA	AA	GG		GG
R4	45507747	A	T	TT	AA	TT	TT	TT	AA					AA	TT				AA			AA	AA		TT	AA	AA		TT	AA	TT	TT	AA	TT		TT
R4	45855779	T	A				TT						TT	AA	TT									TT					AA
R4	45892741	T	C				CC							TT	CC				TT									TT	CC	TT				TT
R4	46084665	C	T	TT	TT	TT	CC	CC	CC	CC	TT	TT	CC	CC	CC	CC	CC	TT		TT	TT	CC	TT	TT	CC	TT	CC	TT	TT	CC		CC	CC	TT	TT	TT
R4	46426313	A	G				GG					AA										GG	AA	AA	GG			GG			AA				AA
R4	46432302	C	T	TT		TT					CC			CC	CC				TT			TT				TT	CC	TT		CC		CC		CC
R4	46559225	G	A		GG				GG				AA		GG	AA				AA			AA
R4	47189180	C	T	CC		CC					TT			CC	CC								CC		CC		TT				TT	TT		TT		TT
R4	47388618	T	C				CC	CC	TT			TT															CC						TT
R4	47492880	G	C	CC					CC	GG		CC	CC		GG	GG			GG			GG		CC			CC	GG	CC	GG	CC	CC	CC	GG
R4	47562727	C	G	CC	CC	CC	GG	GG	CC	GG	GG	CC	GG	CC	CC	GG			CC	CC	GG	GG	GG		CC		CC	GG	GG	GG	GG	CC		GG		CC
R4	47636936	T	G					GG	GG	TT			TT							GG		TT	TT
R4	47875690	A	G	GG	AA	AA	GG	GG	AA	AA	GG	GG	AA	AA		GG	AA			GG	GG	AA	GG	AA	GG		GG	AA	AA	AA	GG	AA	AA	GG	GG	GG
R4	47922756	T	C	TT	TT			TT	TT								AA												AA	AA				TT
R4	48097837	C	T						CT			TT						TT						CT				TT				CT
R4	48183017	G	A	AA						AA	AA		GG	GG								AA	GG	AA				GG	GG	GG	AA
R4	48670926	C	T		CC				CC				TT															TT	TT				CC			CC
R4	48709066	A	T	TT		AA	AA	AA		TT	TT		AA	AA	AA	AA	TT	TT	TT	AA		AA	AA	TT	AA		TT		AA			TT			TT	TT
R4	48779672	T	A				AA		TT		TT		AA										TT	TT					AA			TT			TT	AA
R4	48882142	A	T		TT		AT		TT				TT			AT				TT
R4	49035372	T	C	TT										TT								CC			CC	TT		CC	CC	CC	TT			TT		TT
R4	49218340	C	T	TT					CC		CC											TT										TT	TT
R4	49481906	G	A	GG		GG	GG	GG	AA	GG	GG	AA	GG	AA	GG	GG			AA	AA	AA	GG	AA	AA	GG	AA	GG	GG	AA	GG	AA	AA	AA	AA		AA
R4	49482081	C	T	CC		CC	CC	CC	TT	CC	CC	TT	CC	TT	CC	CC			TT	TT	TT	CC	TT	TT	CC	TT	CC	CC	TT	CC	TT	TT	TT	TT		TT
R4	49482329	A	G	GG	GG					GG	GG		GG	AA	GG	GG	GG		AA		AA	GG		AA	AA		GG		AA	AA		AA			GG	AA
R4	49482589	T	C		CC					CC			CC	TT	CC	CC	CC		TT		TT			TT	TT		CC		TT	TT		TT			CC	TT
R4	49589445	T	A	AA	AA		TT	TT	TT	TT	AA	AA	TT			TT	TT	TT	TT	TT	AA		TT	AA							AA	AA	AA	AA	AA	AA
R4	49681817	C	T		CC				CC				CC	TT		CC	TT	TT			CC	CC	TT						TT		CC
R4	49709101	A	G	AA	AA		AA	AA	GG	AA		AA	GG	GG	GG		GG	GG				GG		AA		AA		GG	GG	GG	AA	AA				AA
R4	49807785	T	C	CC	CC	TT	TT	TT	TT	CC						TT											TT					CC
R4	49850687	A	T					AT	AA			AT					AT				AA	AT
R5	35050	C	A	CC	CC		AA		AA		CC														AA				AA		AA	AA				CC
R5	35280	G	C	CC	CC		GG		GG		CC		GG																	GG	GG					CC
R5	158775	G	A	AA		AA	AA	AA	GG	GG		GG	GG	GG	AA	GG	AA	AA	AA	AA	GG	GG	GG	GG	AA		AA	AA	GG	GG	AA	AA	AA	GG	GG
R5	158952	A	G	GG		GG	GG	GG	AA	AA		AA	AA	AA	GG	AA	GG	GG	GG	GG	AA	AA	AA	AA	GG	AA	GG	GG	AA	AA	GG	GG	GG	AA	AA
R5	244608	A	C	AA													CC	CC	CC				AA							AA
R5	272206	T	C	TT	TT	CC	CC	CC	TT	TT	CC	CC	CC	TT	TT	CC	TT	CC	CC	TT	CC	TT	TT	TT	CC	CC	CC	TT	TT	TT	CC	CC	CC	CC	TT	TT
R5	277562	C	T	CC	CC	TT	TT	TT	CC	CC	TT	TT	TT	CC	CC	TT	CC	TT	TT	CC	TT	CC	CC	CC	TT	TT	TT	CC	CC	CC	TT	TT	TT	TT	CC	CC
R5	427959	G	A	AA		AA		GG	AA	GG	AA		GG	AA	GG		GG						GG		GG					AA	AA	AA	AA	GG		GG
R5	506306	T	C	TT	CC	TT	TT	TT	CC	TT	TT	CC	CC	CC	TT	CC	TT	CC	CC	CC	CC	TT	TT	CC	TT	CC	TT	TT	TT	CC	TT	TT	TT	CC	CC	CC
R5	569813	A	G	GG		AA	GG	GG	AA	GG					GG		AA	AA	AA			GG	AA		GG		GG		GG	AA	AA
R5	676636	T	C							TT						CC	TT	CC				CC	TT
R5	744170	G	T					GG	GG	GG			TT			TT	GG					TT								GG			TT
R5	746150	C	T				CC	CC	CC	CC			TT			TT						TT								CC	TT
R5	746222	G	T		GG				GG				TT		TT	TT														GG	TT
R5	752420	C	A	AA	AA	CC	AA	AA	AA	CC	AA	AA		AA	CC			CC	CC	CC		CC		AA	CC	AA	AA	CC	CC	AA	CC	CC	CC		AA	AA
R5	1269635	G	C		CC				CC	GG			GG		GG								GG
R5	1272105	T	C	TT				CC					TT	CC	TT							TT						TT		CC				CC
R5	1301654	A	T						TT	AA			AA			AA	AA														TT
R5	1324236	T	A		AA		AA			TT			TT			TT															AA
R5	1346561	T	G														GG	GT		GG	GG	GT													GG
R5	1426131	A	C				CC	CC		AA			AA							AA			CC				AA									AA
R5	1467606	A	C	AA	CC	CC	AA	AA	CC	AA	CC	CC	AA			CC	AA	CC	CC	AA	CC	AA	AA	CC	AA		AA	AA	AA		CC	CC	CC		CC	CC
R5	1474861	C	T				CC		TT	CC						TT	CC				TT	CC	CC								TT
R5	1475063	A	G				AA	AA	GG				GG								GG		AA								GG
R5	1540335	G	A										GG				AA	AA		GG		GG			GG
R5	1556872	G	T	TT					TT						GG		GG					GG						GG		TT	TT		TT
R5	1567789	G	T	TT				TT	TT					GG	GG							GG						GG			TT	TT
R5	1568663	C	T	TT	TT	TT	CC	CC	TT	CC				CC	CC		CC					CC								TT	TT	TT	TT	TT
R5	1691729	G	A	GG					AA		GG			GG													GG			AA		AA			GG	AA
R5	1725151	G	T	GT		GT				GG	GT	GT		GG	GG		GG	GG				GG	GG	GT				GG	GT	GT	GT	GT				GT
R5	1791694	T	A			TT	TT					AT	AT								TT													AT
R5	1979102	C	T				TT				TT	CC								CC			CC	TT		CC		CC				TT
R5	2122087	C	A	AA		CC				AA				AA	AA															CC		CC	CC
R5	2133830	A	G			AA		AA						AA	GG	GG	GG			GG	GG	AA							AA	AA			AA
R5	2168909	A	T				TT				AA	AA	AA	AA	TT				TT											AA				TT	AA
R5	2225459	A	G				AA	AA	GG	GG	AA			GG	AA		GG		GG											GG
R5	2287482	A	G		GG	GG	AA		GG		AA						AA				AA	AA	AA								GG	GG	GG
R5	2305998	A	G	GG			AA				AA											AA					GG					GG		AA		AA
R5	2318754	C	G	GG		GG		GG		GG	CC		GG	CC	CC		CC	GG	CC	CC		CC	CC		GG			CC				GG
R5	2499657	G	C		CC				CC		GG							CC						GG						CC						GG
R5	2545330	T	G		GG				GG				GG						TT											GG	TT
R5	2546852	C	G		GG				GG				GG			CC			CC											GG	CC			GG
R5	2551014	T	C		CC	TT			CC				CC	TT		CC
R5	2612391	G	C	GG	CC	CC	CC	GG	CC	CC	GG	GG	GG	GG	CC	GG	CC	CC	CC	CC	GG	GG		GG	GG	GG	GG	CC	GG	CC	CC	CC	CC	GG	CC	CC
R5	2615218	T	C			CC		TT	TT				TT				CC		CC									TT		TT	CC	CC
R5	2617659	C	A	CC	CC				CC										AA											CC	AA
R5	2675581	C	G		GG				GG	CC	GG		GG							CC	GG	CC						CC								GG
R5	2717860	G	A						AA					GG	GG							AA						GG		AA
R5	2720178	C	T						CC	TT					TT							CC						TT	CC	CC
R5	2724940	A	G				AA	AA	GG													AA	AA					GG
R5	2786668	C	T	CC	TT	TT	CC	CC	TT	CC	CC	CC	CC	CC	CC	TT	TT	TT		TT	TT	TT		TT	CC		CC	CC	CC	TT	TT	TT	TT	TT		CC
R5	2787703	C	T						CC								CC			TT		TT									TT	TT
R5	2910118	A	G	GG				GG				AA		GG												AA		GG	AA	GG		AA		AA	AA	AA
R5	2910398	G	A	AA							GG																		GG	AA		GG		GG
R5	3011164	C	T		TT				TT				CC				CC				TT	TT								TT	CC	CC
R5	3011749	A	G					AA	GG			AA	AA									GG								GG	AA	AA
R5	3021415	G	A				AA					GG				AA				GG						GG					GG
R5	3030584	A	G	AA		GG	GG		AA						AA				GG		GG	GG								AA	GG
R5	3148228	T	C	CC	CC	TT	TT	TT	CC	TT	CC	CC	TT	CC	TT	CC	CC	CC	CC	TT	CC	TT		TT	TT	CC	TT	TT	TT	CC	TT	TT	TT	CC	CC	TT
R5	3185917	A	T	TT	TT	AA	AA	AA	TT	AA	TT	TT	AA		AA	TT	TT	TT	TT	AA	TT	AA		AA	AA			TT	AA	TT	AA	AA	AA	TT		TT
R5	3241862	A	T			AA							AA		TT				AA			TT		AA						TT	AA
R5	3250410	A	T			AA			TT				AA				TT					TT							AA	TT	AA	AA		TT
R5	3273268	T	C	TT	CC	TT	CC	CC	CC				TT		TT	CC	TT				CC	CC	TT					TT	TT	CC	CC	CC	TT	CC	TT	CC
R5	3372225	A	C									AA	CC		CC					AA			CC							AA	AA					AA
R5	3409056	T	C	CC	CC	CC	TT	TT	CC	TT	TT	CC	CC	TT	CC	CC	TT	TT	TT	TT	CC	TT		TT	CC	CC	TT	TT	TT	CC	CC	CC	CC	CC	CC	TT
R5	3414824	G	A	AA	AA	AA		GG	AA	GG	GG	AA	AA	GG	AA	AA	GG	GG	GG	GG	AA	GG		GG	AA		GG	GG	GG	AA	AA	AA	AA	AA		GG
R5	3415543	C	A	AA	AA	AA		CC	AA	CC	AA	AA	CC	CC	CC	AA	CC	CC	CC	CC	AA	CC			AA		CC	CC	CC	AA	AA	AA	AA	AA		CC
R5	3415860	A	T			TT			TT					AA	AA	TT	AA			AA	TT	AA						AA		TT				TT
R5	3466772	T	C	TT	TT	CC	CC		TT		TT	TT		CC	CC	CC	CC	CC	CC	TT	CC	TT	TT		CC		TT		TT	TT	CC	CC	CC	CC	TT	TT
R5	3605975	G	A	GG	GG	GG	AA	AA	GG	AA	AA	AA	AA	GG	AA		AA		AA	GG		AA		AA						GG	GG	GG	GG	GG
R5	3630300	C	T	TT				TT		CC				TT	CC	TT		TT		CC		TT	CC	CC	CC	TT	CC	CC	CC	TT	TT	TT	TT	CC		CC
R5	3964216	T	G	TT	TT	GG	TT	TT	TT	GG	TT	GG	GG	GG	GG	TT	TT		GG	GG	TT	TT	GG	GG	TT	GG	GG	TT	GG	TT	GG	GG	GG	TT	TT	TT
R5	3972758	C	A	AA	AA		CC					CC							CC											AA						AA
R5	4036547	A	C	GG	GG	GG	AA	AA	GG	GG	GG	AA	AA	GG	AA	GG	AA	AA	AA	AA	GG	AA	AA	GG	AA	AA	GG	AA	AA	GG	GG	GG	GG	GG	GG	AA
R5	4042820	A	G	GG	GG	GG		AA	GG	GG	GG	AA	AA	GG	AA	GG	AA	AA	AA	AA	GG	AA	AA	GG	AA		GG	AA	AA	GG	GG	GG	GG	GG		AA
R5	4043679	A	G	GG	GG	GG		AA	GG	GG	GG	AA	AA	GG	AA	GG	AA	AA	AA	AA	GG	AA	AA	GG	AA		GG	AA	AA	GG	GG	GG	GG	GG		AA
R5	4106202	G	C						CC							CC	GG	GG				CC												CC
R5	4131874	T	C	CC							CC											CC						TT		TT		CC		TT
R5	4159977	A	T		AA	TT		AA							AA												TT	TT				TT	TT	AA
R5	4192982	T	C	CC					TT			CC	CC		TT														CC	TT	CC	CC		TT
R5	4193757	C	T	TT					CC			TT			CC														TT	CC	TT	TT		CC
R5	4279043	A	G		GG				GG	AA										AA							AA			GG
R5	4308151	T	C		CC		TT	TT					CC	TT	CC	CC	TT														TT			CC
R5	4344620	A	G			AG			GG	GG			GG		AG	GG	GG		AG													AG		GG
R5	4394797	C	A											AA	AA											CC				CC		AA		CC
R5	4500217	G	A	AA			GG	GG			AA				GG	AA		AA	AA	GG									GG		GG	GG				AA
R5	4581125	C	G	CC	CC	GG	GG	GG	CC	CC	GG	GG	CC			GG	CC	CC		GG	CC	CC		CC	GG	GG	CC	CC	GG	CC	GG	GG	GG	CC		CC
R5	4872207	T	C	TT	CC	CC	TT	TT	CC	CC	CC	TT	CC		CC	TT	TT		TT	CC	CC	TT			TT			CC		CC	TT	TT	CC		CC
R5	4977395	C	T	TT								TT	CC		CC	TT			CC				CC			TT										TT
R5	4995929	A	G	GG	AA	GG	GG	GG	AA	AA	AA		AA		AA	GG	GG	GG	AA	AA	AA	GG	GG		GG		AA	AA		AA	GG	GG		AA		GG
R5	5058684	A	T		TT	TT	AA	AA	TT	AA	TT	AA		TT				TT		AA	TT	AA		TT	AA	AA	AA	AA	AA	TT	TT	TT	TT	TT
R5	5110727	T	C	TT	CC				CC	TT	TT		CC		CC	TT					CC				TT					CC				CC		TT
R5	5160223	T	C	TT		TT			TT								TT			TT		TT		CC							CC	CC		CC
R5	5251812	T	C		CC		CC	CC	CC								TT		TT		TT				TT			CC		CC	TT	TT				CC
R5	5252290	C	A		AA		AA	AA	AA							CC	CC		CC	CC					CC			AA		AA		CC				AA
R5	5340630	T	G				GG	GG			TT			TT	TT						TT						TT	GG			GG					TT
R5	5363092	C	T	TT		TT		CC	TT								CC		CC			CC								TT	TT
R5	5377915	C	G	GG	GG	GG		CC	GG		GG		CC	GG	CC	CC	CC	GG	CC	CC	GG	CC	CC	GG					CC	GG	GG	GG	GG	GG	CC	CC
R5	5435748	G	C	CC			GG	GG	CC		CC			GG	GG	CC										GG				CC				GG		CC
R5	5557114	A	G	GG		GG	AA																			AA							GG	AA
R5	5607298	G	T	GG		GG	GT	GT							GG																	GG
R5	5684009	A	C	CC	CC		AA	AA									AA							CC							CC	CC
R5	5689535	A	G				AA	AA				GG									AA				AA	GG								AA		GG
R5	5691755	A	C	CC			AA	AA																CC							CC	CC
R5	5704911	T	C			TT			TT																		CC	CC		TT				TT
R5	5837406	T	G	GG			GG		TT	TT	TT				TT
R5	5845742	C	G		GG	CC	GG	GG	CC	CC			CC				GG	CC	CC			GG	GG		GG						GG	GG				CC
R5	5923623	C	G	GG	CC	GG	GG	GG	GG	CC	CC	GG	CC	CC	CC	GG	GG	CC	CC	GG	CC	GG		CC	CC		CC	CC	CC	GG	GG	GG	GG	CC		GG
R5	5955320	C	T	TT	CC	CC	TT	TT	CC	CC	TT	TT	CC	CC	CC	TT	TT	CC	TT	TT	CC	CC		CC	CC	TT	CC	TT	CC	CC	TT	TT	CC	CC	TT	TT
R5	6168702	C	G				GG		CC				GG		CC	GG			CC			GG								CC						GG
R5	6168862	C	T	TT	CC	CC			CC	CC	TT	CC	TT	TT	CC	TT			TT			TT	TT		TT	CC		CC	TT	CC	CC	CC	CC	TT	CC	TT
R5	6191762	A	G		GG	GG		GG	GG	GG	AA		AA	GG	GG	GG	AA	AA	AA	GG	AA	AA		AA	GG					GG	AA	AA		AA		AA
R5	6209830	C	T	TT	CC	CC	CC	CC	CC	CC	TT	TT	CC	TT	TT	TT	TT		TT	CC	TT	CC	CC	TT	CC		CC	TT	CC	CC	TT	TT	CC	TT		TT
R5	6264855	G	A		GG			GG	GG																			AG		AG				AG
R5	6456929	A	T	TT	TT	TT	AA	AA	TT	AA	TT	TT	AA	AA	AA	TT	TT	TT	TT	AA	AA	TT	AA	AA	AA		AA	AA	TT	TT	AA	AA	TT	AA	TT	AA
R5	6457208	C	T	TT	TT	TT		CC	TT	CC	TT	TT	CC	CC	CC	TT	TT	TT	TT	CC	CC	TT	CC	CC	CC		CC	CC	TT	TT	CC	CC	TT			CC
R5	6530552	G	A	AA	AA	AA	GG	GG	AA	GG	GG	GG	GG	AA	GG		AA		AA		AA	AA	GG	AA	AA	GG	GG	GG	GG	AA	GG	GG	AA	AA	AA	AA
R5	6756478	C	T					TT							TT										TT				TT	CC				CC
R5	6868650	A	C		AA				CC				AA			CC	CC	AA				AA
R5	6931535	A	G						CC				AA			CC	CC	AA		AA	CC	AA
R5	6932419	A	G			GG			GG							GG	GG	GG		AA	GG	AA	AA								AA
R5	6957436	G	T							GG	TT					GG	GG				TT						GG	TT						TT
R5	6982573	C	T				CC	CC		TT					CC	TT	TT	TT	TT	CC		CC	CC		CC		TT	CC	CC		TT	TT		TT
R5	7051160	T	G	GG	GG	TT	TT	TT	TT	GG	GG	GG	TT						GG	TT	GG	TT			TT			GG		TT	GG	GG	TT			GG
R5	7144413	A	C	CC		AA			AA	AA			AA		CC		CC					CC	CC	CC						AA
R5	7170684	C	T	TT	TT	CC	TT	TT	CC		CC	CC	TT	CC	TT	CC	CC		CC	TT		TT	TT	TT	TT			TT	CC	CC	TT	TT	CC	CC		CC
R5	7414416	A	G		AA		AG	AG	AA				AG		AA	AA					AG								AG	AG				AA
R5	7414830	C	A				AC		CC												AC				CC		CC			AC	CC			CC
R5	7509456	C	T			TT			TT								CC								CC					TT	CC		TT
R5	7526107	G	T								GG	TT					GG	GG						TT	TT											TT
R5	7698581	A	T	TT	TT	AA			AA		AA	AA	AA	AA	AA						TT	TT	TT			AA		TT	TT	AA	TT		AA	TT	TT
R5	7845457	T	C	TT							TT	TT					CC	CC	CC	TT		TT	TT	CC												CC
R5	7897207	G	C			GG		CC	GG		CC			CC	GG	CC	GG		GG						GG					GG	CC	CC	GG
R5	7990343	G	A				GG		AA			GG	GG		AA				GG		AA		GG		GG	GG		AA		AA						AA
R5	7993789	A	G	GG	AA	AA	AA	GG	AA	AA	GG	AA	GG	GG	AA	GG	GG	GG	AA	GG	GG	GG	AA	GG	AA	AA	AA	GG	AA	AA	GG	GG	AA	GG	AA	GG
R5	8113992	A	T					AA	TT	TT	AA					AA	TT													TT	AA
R5	8233565	G	C		GG	GG				CC	GG		GG							CC
R5	8271400	A	G		GG	GG			GG	AA			AA			AA	AA			AA	GG		AA					GG			AA		GG			GG
R5	8271725	A	C		CC	CC			CC				AA			AA	AA		CC	AA	CC	AA	AA								AA	AA	CC			CC
R5	8274258	T	C		CC	CC			CC	TT						TT	TT				CC		TT								TT
R5	8278294	T	C		CC	CC	TT	TT	CC	TT		TT	TT		CC	TT	CC		CC	CC	CC	TT	TT		TT		TT	CC		CC	TT	TT	CC	CC	CC	CC
R5	8298451	G	A		AA	AA	AA		AA	GG	AA	GG				GG	AA			GG	GG			AA	GG						GG
R5	8465034	G	A					AA	GG	AA		AA	AA		GG	AA	GG		GG			GG			AA					GG	GG		GG	AA
R5	8480309	G	T				GG				TT				GG		TT	GG	TT										GG
R5	8482961	T	C				TT								TT	CC	TT	TT		CC		CC	TT
R5	8524022	T	A	TT	AA	AA	TT	TT	AA	TT	AA	AA	TT	TT	TT	AA	AA	TT	TT	TT	TT	TT	AA	TT	TT			AA	AA	AA	AA	AA	AA	TT		TT
R5	8700527	T	C				TT	CC							TT				CC				CC								TT				TT	TT
R5	8711520	G	A					AA									AA		AA		GG	GG	AA
R5	8722203	A	T	TT	TT	TT	AA	AA	TT	TT	AA	AA	TT	AA	AA	TT	TT	AA	AA	AA	AA	AA	TT	AA	AA	AA	TT	TT	AA	TT	TT	TT	TT	TT	AA	TT
R5	8734018	G	A	AA	GG	GG	AA	GG	GG	AA	AA	GG	AA	GG	GG	AA	GG	AA	AA	GG	GG	GG		AA	GG		AA	AA	GG	GG	AA	AA	GG	AA	AA	AA
R5	8834149	C	T										CC	TT			CC	TT	TT	TT	TT	TT	TT					CC	CC		CC	CC		CC
R5	8834726	T	C								CC		TT					TT	TT				CC					TT	TT		CC	CC		CC
R5	8878543	G	T			TT			TT				GG			GG	GG		TT
R5	8957021	C	T				CC					TT	CC		CC			CC			CC										TT	TT
R5	9001393	A	G	AA											AA							GG					AA	GG		AA						GG
R5	9014242	T	A	AA	AA	AA	AA	TT	AA	TT	TT	TT	AA			TT	TT	AA	AA	TT	TT	AA	TT	TT	AA			AA	TT	AA	TT	TT		TT		AA
R5	9043297	A	T	AA										AA	AA							GG					AA	GG		AA						GG
R5	9106335	C	T	TT	TT	TT	TT	TT	TT	TT	CC	CC	CC			TT			TT	CC	CC	CC	CC	CC	CC				CC		CC	CC	TT
R5	9311927	G	A				GG	AA	AA						GG				GG											AA	AA
R5	9313316	G	A		AA				AA					GG	GG	GG	AA		GG		GG									AA				GG
R5	9351519	G	C	CC	CC	CC	CC	GG	CC	GG	GG	CC	GG	GG	GG	CC	CC	GG	GG	GG	GG	GG	GG	CC	CC		CC	GG	GG	CC	GG	GG	CC	CC		CC
R5	9418689	A	G	GG	GG	GG		GG	GG	AA	GG	GG	AA	AA	AA	GG	GG	GG	GG	AA	AA	AA	AA	AA	AA			AA	AA	GG	AA	AA	GG	GG		GG
R5	9422647	A	G	GG	GG	GG	AA		GG	AA	AA	AA			AA			GG						AA						GG	AA			AA
R5	9441453	A	G		GG		GG				GG					AA	AA					AA	AA									GG		GG
R5	9446418	T	A	AA				TT	AA			TT	TT	TT	TT		AA					TT							TT	AA			AA
R5	9491912	C	A	CC	CC	CC	AA	CC	CC	AA						AA					AA	CC	AA							CC		AA	CC
R5	9492958	T	C	CC	CC	CC		TT	CC						TT							TT								CC				TT
R5	9601637	T	C		TT		TT	TT						CC								TT	CC	CC									TT
R5	9601919	T	C				CC	CC						TT	TT									TT									CC			CC
R5	9673322	A	G	GG	GG	GG		AA	GG	GG	GG	AA	AA	AA	GG	GG		AA	AA	AA		AA		AA		AA	GG		GG	GG	AA	AA	GG			GG
R5	9769832	A	G													GG	AA	GG	GG	AA				AA							AA				AA
R5	9776479	C	G			GG	GG	GG	GG		CC	CC					GG			CC				CC		CC				GG	CC	CC		CC
R5	9780077	T	C			CC		CC	CC								TT	TT				TT								CC	TT	TT
R5	9995604	T	A	AA	AA	AA			AA	TT					TT	TT	AA				TT		TT					TT	TT	AA		AA		TT		AA
R5	10009284	T	A	AA	AA	AA			AA	TT					TT	TT	AA	AA	TT		TT							TT		AA		AA		TT		AA
R5	10232202	C	A		CC								CC			AA				AA	AA								CC	CC	CC
R5	10806645	C	G	GG	CC	CC	CC	CC	GG	CC	GG	GG	CC	CC	CC	CC	GG		GG	CC	GG	GG	CC	GG	CC	GG	CC	CC		GG	GG	GG	CC	GG	GG	GG
R5	10821512	A	C	CC								AA											AA		CC	AA		CC		AA	CC	CC		AA
R5	10822553	A	T	TT								TT											AA		TT	AA		TT						AA
R5	10839908	G	A	AA	GG	GG	AA	AA	AA	GG	AA		GG	GG	GG	GG	GG	GG		AA	GG	AA	GG	AA	GG		GG	GG	AA	AA	AA	AA	GG	AA		AA
R5	10857030	C	A							AA			AA		AA	AA							AA				CC					CC		CC
R5	10866712	T	C		TT				TT	CC			CC		CC	CC	TT	TT	TT	CC			CC					CC				TT		TT
R5	10919694	G	A	AA	GG	GG			AA	GG			GG			AA	AA			GG	GG	GG	GG	AA							AA	AA
R5	11042131	T	C															CC					CC						CC			TT		TT		TT
R5	11120493	T	C	TT	CC	CC	CC																			CC		TT			TT
R5	11259638	C	T	TT			CC		TT			CC	CC		CC	TT	TT			CC	CC	TT	CC	TT			TT	CC		TT						TT
R5	11286563	C	A	AA	AA	AA			AA	CC	CC				CC	AA								AA	CC						CC	AA
R5	11308262	T	C		TT	TT	CC	CC	CC	TT		CC	TT	CC	CC				TT			TT	CC		CC					CC	CC			TT		TT
R5	11398702	T	C		CC			TT	CC				CC		CC															CC	TT	TT
R5	11444133	C	G	CC			CC				GG	GG			CC						GG	GG														GG
R5	11504855	C	T				TT	TT															CC				CC	CC			CC
R5	11506549	A	C	CC					CC	AA			AA	AA	CC		CC										AA	AA		CC	AA
R5	11507298	A	G						GG	AA			AA		GG		GG	GG	GG	AA							GG	AA		GG	AA
R5	11535980	C	T	TT			CC	CC	TT	TT	CC		TT	TT	TT		CC	CC	CC	CC		CC	TT	CC		TT	TT	TT		TT	TT	CC	CC	CC	CC	CC
R5	11548768	G	A	AA					AA	GG			GG	AA	GG		AA	AA		GG			GG				GG	GG		AA	GG
R5	11926727	T	A	TT	TT	TT	TT	AA	TT	AA	TT	AA	AA		AA	TT					AA	AA		AA					AA	TT	TT	TT	TT	AA		AA
R5	11994192	G	A			AA													GG			GG						GG			AA	GG	AA			GG
R5	12117859	C	T	TT	CC	CC	CC	TT	TT	TT	CC	CC	CC		TT	TT	TT		CC	TT	TT	CC	CC	CC	TT			TT	TT	TT	CC	CC	CC	CC	CC	TT
R5	12264071	G	A								GG				GG										AA	GG			AA			GG
R5	12294796	C	T												CC	CC	CC					TT								CC		TT
R5	12294866	C	T												CC	TT			CC			CC	CC							TT
R5	12414952	C	T	TT	TT		TT		TT			CC	TT	CC	CC	CC	CC		CC	CC		CC						CC	CC	TT	TT			TT
R5	12444605	G	T						TT										GG					GG						TT				GG		GG
R5	12575229	A	T			TT	TT	AA	TT	TT	TT	AA	AA	AA	AA	AA				AA	AA	TT	TT					AA		TT	TT					AA
R5	12682616	A	G	GG	GG	GG	AA	GG	GG	GG	AA	GG	AA	AA	GG	GG	AA	AA	AA	GG	GG	GG		AA	GG	AA	GG	GG	AA	GG	AA	AA	GG	AA	AA	AA
R5	12996113	G	T	TT	TT										GG								GG					GG		TT	GG
R5	12999732	C	T					TT	CC											CC										CC	TT			TT
R5	13001054	A	G			GG	AA		GG				AA										AA		AA					GG				AA	GG
R5	13004177	T	C					CC				CC		CC			CC					TT			CC				TT							TT
R5	13004407	G	A			AA		GG	AA		AA			GG			GG					GG			GG				GG	AA	AA					GG
R5	13011573	G	T	TT	TT							GG									GG					GG	GG									TT
R5	13243748	T	C		TT	TT			TT																					TT		CC		CC
R5	13341931	T	C						CT							CC	CC				CT		CT												CT	CC
R5	13503980	A	G		GG	GG			GG	GG										AA				AA
R5	13506146	T	G	GG	GG	GG	GG	GG	GG	TT			TT	GG	TT					TT		TT				GG			TT	GG	GG			TT	TT	TT
R5	13548715	A	T	TT	TT	TT	AA	AA	TT	TT	AA	TT	AA	AA	AA	AA	TT	TT	TT	AA	TT	AA		AA	AA	AA	AA	AA	TT	TT	AA	TT	TT	TT	AA	AA
R5	13912085	G	A	AA	AA	AA	AA	GG	AA	GG		GG	GG	GG	GG	GG	GG	GG		AA	GG	GG		GG	GG	GG		AA	AA		AA	AA	AA	AA	GG	AA
R5	13934047	T	C		TT		TT		TT											CC		TT					TT	CC	CC						TT	CC
R5	14137996	T	A														TT			AA	AA	AA		TT				AA
R5	14170287	G	A		AA		GG	GG	AA				GG		GG						GG	AA					GG			AA
R5	14195564	G	A				GG	GG	AA	AA			GG		GG						GG		AA		GG					AA		AA
R5	14195990	C	T	TT	TT	TT	CC	CC	TT	CC		CC	CC	CC	CC	TT	TT		TT	TT	CC	CC		CC		CC	CC		TT	CC	TT	TT	TT	TT		TT
R5	14528878	T	C	CC					CC				TT			TT		TT				TT
R5	14530709	C	T				TT		CC						TT		TT													TT	CC
R5	14668186	G	A	AA	AA		AA		AA		AA		GG	GG	GG	GG	AA			GG	GG		GG	GG			GG	AA	AA	GG	AA			AA	GG
R5	14708261	G	T						GG						TT	TT						GG	GG							TT
R5	14718839	G	A			AA	AA	AA	AA	AA			GG	GG	GG	GG	AA			GG	GG	AA	GG	GG	AA		GG			GG	AA	AA		AA	GG
R5	14758911	G	T	GG											TT	TT	GG					GG								TT						TT
R5	14856152	A	G	GG	GG		AA	GG	GG	GG		GG	AA	GG	AA		GG		AA			AA		GG				AA		AA	GG	AA
R5	14856270	C	T		TT		CC	TT	TT	TT	TT	TT		TT	CC	CC	TT		CC			CC							CC	CC	TT	CC		CC		TT
R5	14897758	C	T		TT	TT			CC		CC									CC	CC	TT			TT			TT	TT	TT	CC			TT		CC
R5	14898875	A	G	GG					AA				GG															GG		GG	AA
R5	14929549	T	C	CC	CC	CC	CC				TT	TT		TT	TT		CC	CC	CC	TT	CC	TT	TT	TT	CC			TT	TT	TT	TT	CC	CC	CC
R5	15019669	G	A	AA			GG	GG										GG												GG					AA
[truncated: 2,956 more rows]
