# Supplementary material for: Transcriptome sequencing assisted discovery and computational analysis of novel SNPs associated with flowering in Raphanus sativus in-bred lines for marker-assisted backcross breeding
Source: Hortic Res. 2019 Nov 1;6:120. doi: 10.1038/s41438-019-0200-0 (PMC6823433; doi:10.1038/s41438-019-0200-0)
Supplement: Supplementary file 3 — Supplementary data 2 [file 41438_2019_200_MOESM3_ESM.xls]

## Sheet: Ch 1
Transcriptome sequencing assisted discovery and computational analysis of novel SNPs associated with flowering in Raphanus sativus in-bred lines for marker-assisted backcross breeding
Jin-Hee Kim1￥,Abinaya Manivannan1￥Do-Sun Kim1, Eun-Su Lee1, and Hye-Eun Lee1*
1Vegetable Research Division, National Institute of Horticultural and Herbal Science, Rural Development Administration, Jeonju-55365, Republic of Korea.
*Correspondence: helee72@korea.kr; Tel.: +82-63-238-6674
Supplemantary data 2. The homology results of the SNPs identified in the radish accessions
SeqName	Description				Length	#Hits	e-Value	sim mean
R1_8561-8681	zinc finger protein ZOP1-like (LOC108854109), transcript variant X1, mRNA				120	6	2.66915e-43	95.08
R1_10504-10624	agamous-like MADS-box protein AGL97 (LOC108858590), mRNA				120	13	9.39839e-58	97.56
R1_106634-106754	F-box protein At1g49990-like (LOC108812332), mRNA				120	6	9.39839e-58	92.41
R1_231243-231363	uncharacterized LOC108857976 (LOC108857976), transcript variant X2, ncRNA				120	2	1.59509e-45	100
R1_306934-307054	U-box domain-containing protein 56 (LOC108808775), transcript variant X3, mRNA				120	3	1.62931e-30	100
R1_308745-308865	U-box domain-containing protein 56 (LOC108808775), transcript variant X3, mRNA				120	3	9.39839e-58	100
R1_311077-311197	putative U-box domain-containing protein 55 (LOC108808756), mRNA				120	1	9.39839e-58	100
R1_311265-311385	putative U-box domain-containing protein 55 (LOC108808756), mRNA				120	1	9.39839e-58	100
R1_329450-329570	probable aquaporin PIP1-4 (LOC108850201), mRNA				120	1	2.12261e-24	100
R1_361618-361738	probable serine/threonine-protein kinase At1g01540 (LOC108812627), mRNA				120	1	9.39839e-58	100
R1_369052-369172	PREDICTED: uncharacterized protein At1g01500 (LOC108808509), mRNA				120	1	9.39839e-58	100
R1_369836-369956	PREDICTED: uncharacterized protein At1g01500 (LOC108808509), mRNA				120	3	9.39839e-58	89.72
R1_405121-405241	abscisic acid receptor PYL9 (LOC108812974), mRNA				120	2	2.10764e-29	100
R1_427483-427603	abscisic acid receptor PYL9 (LOC108812974), mRNA				120	2	2.10764e-29	100
R1_501023-501143	CBL-interacting serine/threonine-protein kinase 9 (LOC108861096), mRNA				120	1	3.50197e-32	98.72
R1_630140-630260	soluble inorganic pyrophosphatase 1-like (LOC108862610), mRNA				120	1	9.39839e-58	100
R1_814228-814348	ATP-dependent Clp protease proteolytic subunit 5, chloroplastic (LOC108846506), mRNA				120	1	2.12261e-24	100
R1_941129-941249	thiamine pyrophosphokinase 1 (LOC108819463), transcript variant X3, mRNA				120	3	9.46511e-53	100
R1_1021717-1021837	protein SPIRRIG (LOC108858957), transcript variant X2, mRNA				120	4	9.39839e-58	96.25
R1_1021980-1022100	protein SPIRRIG (LOC108858957), transcript variant X2, mRNA				120	4	9.39839e-58	97.03
R1_1022468-1022588	protein SPIRRIG (LOC108858957), transcript variant X2, mRNA				120	4	2.66915e-43	96.81
R1_1148997-1149117	histidine-containing phosphotransfer protein 5 (LOC108853851), transcript variant X3, mRNA				120	6	3.50197e-32	100
R1_1343753-1343873	auxin-responsive protein IAA17 (LOC108850620), transcript variant X2, mRNA				120	4	3.52683e-27	97.84
R1_1361991-1362111	MATH domain-containing protein At5g43560-like (LOC108850570), transcript variant X3, mRNA				120	9	9.39839e-58	97.78
R1_1363898-1364018	MATH domain-containing protein At5g43560-like (LOC108850570), transcript variant X2, mRNA				120	4	9.59999e-43	100
R1_1375870-1375990	MATH domain-containing protein At5g43560-like (LOC108850570), transcript variant X3, mRNA				120	9	9.39839e-58	97.78
R1_1375951-1376071	MATH domain-containing protein At5g43560-like (LOC108850570), transcript variant X3, mRNA				120	9	9.39839e-58	97.22
R1_1486553-1486673	mitochondrion, complete genome				120	17	4.37264e-56	96.99
R1_1496789-1496909	delta-9 acyl-lipid desaturase 1 (LOC108853906), mRNA				120	2	9.39839e-58	100
R1_1518431-1518551	cryptochrome-1 (LOC108858705), transcript variant X6, mRNA				120	9	9.39839e-58	98.13
R1_1523927-1524047	malate dehydrogenase, cytoplasmic 1-like (LOC108858764), mRNA				120	3	9.39839e-58	95.91
R1_1524241-1524361	protein tas (LOC108858744), mRNA				120	2	9.39839e-58	97.5
R1_1650155-1650275	chromosome transmission fidelity protein 18 homolog (LOC108861407), mRNA				120	1	5.86003e-30	100
R1_1650650-1650770	chromosome transmission fidelity protein 18 homolog (LOC108861407), mRNA				120	1	7.52699e-34	100
R1_1652222-1652342	chromosome transmission fidelity protein 18 homolog (LOC108861407), mRNA				120	1	5.86003e-30	100
R1_1652614-1652734	chromosome transmission fidelity protein 18 homolog (LOC108861407), mRNA				120	1	2.70719e-33	100
R1_1711822-1711942	PREDICTED: uncharacterized protein At1g04910 (LOC108840816), mRNA				120	3	9.39839e-58	98.33
R1_1722148-1722268	WAS/WASL-interacting protein family member 3 (LOC108842672), mRNA				120	1	4.59464e-21	100
R1_1813818-1813938	DNA repair protein RAD16-like (LOC108861532), transcript variant X2, mRNA				120	3	1.23308e-46	97.94
R1_1878018-1878138	peroxidase 3-like (LOC108850268), mRNA				120	1	9.39839e-58	100
R1_1878287-1878407	peroxidase 3-like (LOC108850268), mRNA				120	1	3.60248e-12	100
R1_1881449-1881569	peroxidase 3-like (LOC108850268), mRNA				120	3	9.39839e-58	93.89
R1_1985326-1985446	increased DNA methylation 1 (LOC108809289), mRNA				120	1	2.70719e-33	100
R1_2084092-2084212	callose synthase 1 (LOC108805338), transcript variant X2, mRNA				120	4	2.66915e-43	96.28
R1_2085145-2085265	callose synthase 1 (LOC108805338), transcript variant X2, mRNA				120	2	2.06338e-44	100
R1_2138943-2139063	type I inositol polyphosphate 5-phosphatase 13-like (LOC108806996), transcript variant X2, mRNA				120	2	9.73678e-33	100
R1_2144511-2144631	pentatricopeptide repeat-containing protein At1g05670, mitochondrial (LOC108806985), mRNA				120	1	1.58385e-50	100
R1_2168055-2168175	vesicle transport protein GOT1B (LOC108852491), transcript variant X1, mRNA				120	1	3.45277e-42	100
R1_2201995-2202115	1-aminocyclopropane-1-carboxylate oxidase homolog 1-like (LOC108860270), mRNA				120	3	9.39839e-58	98.61
R1_2213599-2213719	probable E3 ubiquitin-protein ligase ARI5 (LOC108860314), transcript variant X3, mRNA				120	4	7.52699e-34	96.84
R1_2214603-2214723	probable E3 ubiquitin-protein ligase ARI5 (LOC108860314), transcript variant X3, mRNA				120	3	3.50197e-32	100
R1_2225214-2225334	uncharacterized LOC108839378 (LOC108839378), transcript variant X3, mRNA				120	3	2.09279e-34	98.78
R1_2310494-2310614	transcription factor GTE4-like (LOC108807816), transcript variant X3, mRNA				120	7	9.39839e-58	90.95
R1_2311646-2311766	transcription factor GTE4-like (LOC108807816), transcript variant X3, mRNA				120	10	9.39839e-58	95.15
R1_2312439-2312559	transcription factor GTE4-like (LOC108807816), transcript variant X3, mRNA				120	10	9.39839e-58	97.92
R1_2348849-2348969	protein ROOT PRIMORDIUM DEFECTIVE 1 (LOC108814717), transcript variant X2, mRNA				120	2	9.39839e-58	100
R1_2353949-2354069	probable sugar phosphate/phosphate translocator At1g06470 (LOC108805711), mRNA				120	3	5.7777e-40	96.21
R1_2356011-2356131	uncharacterized LOC108805801 (LOC108805801), mRNA				120	1	9.39839e-58	100
R1_2430460-2430580	PTI1-like tyrosine-protein kinase 1 (LOC108843986), transcript variant X1, mRNA				120	2	7.36893e-49	100
R1_2474542-2474662	probable LRR receptor-like serine/threonine-protein kinase At1g06840 (LOC108843864), transcript variant X2, mRNA				120	2	7.42124e-44	100
R1_2537388-2537508	peptidyl-prolyl cis-trans isomerase CYP19-1-like (LOC108847275), mRNA				120	2	9.73678e-33	97.22
R1_2598064-2598184	ran-binding protein 1 homolog a (LOC108840781), mRNA				120	4	1.59509e-45	93.81
R1_2678836-2678956	uncharacterized LOC108811903 (LOC108811903), mRNA				120	2	9.39839e-58	100
R1_2681855-2681975	uncharacterized LOC108811903 (LOC108811903), mRNA				120	2	9.39839e-58	100
R1_2713323-2713443	proliferating cellular nuclear antigen 1-like (LOC108808570), mRNA				120	4	7.52699e-34	97.34
R1_2716855-2716975	neutral ceramidase-like (LOC108808559), mRNA				120	1	2.65034e-48	100
R1_2725504-2725624	methylsterol monooxygenase 2-2-like (LOC108813689), mRNA				120	3	7.58043e-29	94.87
R1_2748044-2748164	cell wall integrity and stress response component 1-like (LOC108855604), mRNA				120	1	9.39839e-58	100
R1_2811072-2811192	probable protein phosphatase 2C 4 (LOC108813596), mRNA				120	1	9.39839e-58	100
R1_2811607-2811727	probable protein phosphatase 2C 4 (LOC108813596), mRNA				120	2	3.47728e-37	95.73
R1_2822900-2823020	probable LRR receptor-like serine/threonine-protein kinase At1g07650 (LOC108814048), mRNA				120	1	9.39839e-58	100
R1_2841348-2841468	40S ribosomal protein S15a-like (LOC108834353), mRNA				120	1	9.53231e-48	95.76
R1_2920796-2920916	L-ascorbate peroxidase 1, cytosolic-like (LOC108814785), mRNA				120	5	2.12261e-24	97.33
R1_2942522-2942642	L-ascorbate peroxidase 1, cytosolic-like (LOC108814785), mRNA				120	5	2.12261e-24	97.33
R1_3002776-3002896	serine/threonine-protein phosphatase 6 regulatory subunit 3-like (LOC108862205), mRNA				120	2	1.25065e-36	96.95
R1_3030107-3030227	uncharacterized LOC108862127 (LOC108862127), mRNA				120	1	4.62726e-16	100
R1_3041596-3041716	helicase protein MOM1 (LOC108862087), transcript variant X2, mRNA				120	5	9.39839e-58	91.18
R1_3042591-3042711	helicase protein MOM1 (LOC108862087), transcript variant X2, mRNA				120	2	9.39839e-58	100
R1_3043850-3043970	helicase protein MOM1 (LOC108862087), transcript variant X2, mRNA				120	6	9.39839e-58	90
R1_3044992-3045112	helicase protein MOM1 (LOC108862087), transcript variant X2, mRNA				120	6	1.22439e-51	93.13
R1_3146900-3147020	DNA polymerase epsilon catalytic subunit A (LOC108862749), mRNA				120	1	2.72641e-28	100
R1_3179445-3179565	uncharacterized LOC108831431 (LOC108831431), mRNA				120	1	9.39839e-58	100
R1_3179895-3180015	uncharacterized LOC108831431 (LOC108831431), mRNA				120	1	9.39839e-58	100
R1_3192655-3192775	transmembrane 9 superfamily member 5 (LOC108852544), transcript variant X2, mRNA				120	2	5.98573e-15	100
R1_3232913-3233033	cysteine desulfurase 1, chloroplastic (LOC108861277), mRNA				120	1	5.73697e-45	100
R1_3269086-3269206	protein CHROMATIN REMODELING 20 (LOC108808708), mRNA				120	1	9.39839e-58	100
R1_3272432-3272552	protein CHROMATIN REMODELING 20 (LOC108808708), mRNA				120	1	1.57268e-55	100
R1_3280671-3280791	putative lysine-specific demethylase JMJ16 (LOC108805862), transcript variant X2, mRNA				120	7	4.49815e-36	92.95
R1_3281080-3281200	putative lysine-specific demethylase JMJ16 (LOC108805862), transcript variant X2, mRNA				120	7	9.39839e-58	90.76
R1_3281852-3281972	putative lysine-specific demethylase JMJ16 (LOC108805862), transcript variant X2, mRNA				120	2	2.65034e-48	100
R1_3283896-3284016	putative lysine-specific demethylase JMJ16 (LOC108805862), transcript variant X2, mRNA				120	7	1.62931e-30	93.96
R1_3284200-3284320	putative lysine-specific demethylase JMJ16 (LOC108805862), transcript variant X2, mRNA				120	7	5.86003e-30	93.88
R1_3284716-3284836	putative lysine-specific demethylase JMJ16 (LOC108805862), transcript variant X2, mRNA				120	2	9.39839e-58	100
R1_3304228-3304348	phosphoenolpyruvate carboxylase kinase 1 (LOC108812872), mRNA				120	1	9.39839e-58	100
R1_3400366-3400486	sugar transporter ERD6-like 2 (LOC108808260), transcript variant X2, mRNA				120	2	9.39839e-58	100
R1_3430910-3431030	sugar transporter ERD6-like (LOC108852922), mRNA				120	1	9.39839e-58	100
R1_3445404-3445524	mitogen-activated protein kinase kinase kinase ANP1 (LOC108807758), mRNA				120	1	7.58043e-29	100
R1_3452077-3452197	mannosylglycoprotein endo-beta-mannosidase (LOC108807750), mRNA				120	1	5.94354e-20	100
R1_3589138-3589258	cinnamoyl-CoA reductase 1-like (LOC108857297), transcript variant X2, mRNA				120	4	9.39839e-58	99.15
R1_3744544-3744664	uncharacterized LOC108810715 (LOC108810715), mRNA				120	2	7.31698e-54	93.7
R1_3756906-3757026	shaggy-related protein kinase kappa (LOC108859172), transcript variant X2, mRNA				120	5	1.61782e-35	99
R1_3882522-3882642	uncharacterized LOC108853213 (LOC108853213), ncRNA				120	2	9.73678e-33	100
R1_3899420-3899540	uncharacterized LOC108853213 (LOC108853213), ncRNA				120	2	9.73678e-33	100
R1_3903861-3903981	branched-chain-amino-acid aminotransferase 1, mitochondrial (LOC108853095), transcript variant X3, mRNA				120	6	9.39839e-58	100
R1_3925650-3925770	calcium-transporting ATPase 3, endoplasmic reticulum-type-like (LOC108812273), transcript variant X2, mRNA				120	2	9.66814e-38	100
R1_3935310-3935430	uncharacterized LOC108830600 (LOC108830600), mRNA				120	1	9.39839e-58	100
R1_3939713-3939833	protein PHLOEM PROTEIN 2-LIKE A9 (LOC108811614), mRNA				120	1	4.46644e-41	100
R1_3960818-3960938	phytochrome A (LOC108806449), transcript variant X3, mRNA				120	4	4.49815e-36	100
R1_4083439-4083559	paired amphipathic helix protein Sin3-like 6 (LOC108811995), transcript variant X2, mRNA				120	2	9.59999e-43	100
R1_4122153-4122273	iron-sulfur assembly protein IscA, chloroplastic (LOC108809959), mRNA				120	1	1.23308e-46	100
R1_4132938-4133058	protein NLRC3 (LOC108809948), mRNA				120	1	1.26847e-26	94.81
R1_4134883-4135003	uncharacterized LOC108809970 (LOC108809970), mRNA				120	1	2.12261e-24	97.01
R1_4189623-4189743	AMSH-like ubiquitin thioesterase 2 (LOC108813615), transcript variant X2, mRNA				120	4	9.66814e-38	97.8
R1_4259172-4259292	uncharacterized LOC108809883 (LOC108809883), mRNA				120	2	9.73678e-33	100
R1_4283332-4283452	uncharacterized LOC108809883 (LOC108809883), mRNA				120	2	9.73678e-33	100
R1_4423581-4423701	protein STRUBBELIG-like (LOC108815053), mRNA				120	1	9.80591e-28	100
R1_4526910-4527030	protein PLANT CADMIUM RESISTANCE 10 (LOC108815420), transcript variant X1, mRNA				120	2	2.10764e-29	97.26
R1_4532735-4532855	partner of Y14 and mago (LOC108807362), transcript variant X2, mRNA				120	2	9.39839e-58	100
R1_4603779-4603899	starch synthase 3, chloroplastic/amyloplastic-like (LOC108843410), mRNA				120	2	9.39839e-58	96.77
R1_4605232-4605352	starch synthase 3, chloroplastic/amyloplastic-like (LOC108843410), mRNA				120	2	5.81872e-35	96.88
R1_4926517-4926637	uncharacterized LOC108809040 (LOC108809040), transcript variant X3, mRNA				120	4	5.65637e-55	99.58
R1_4954754-4954874	uncharacterized LOC108810247 (LOC108810247), transcript variant X8, misc_RNA				120	10	9.39839e-58	99.2
R1_4974061-4974181	histone H2A.Z-specific chaperone CHZ1-like (LOC108814458), mRNA				120	3	9.39839e-58	93.4
R1_5087751-5087871	guard cell S-type anion channel SLAC1 (LOC108809662), mRNA				120	1	9.39839e-58	100
R1_5090862-5090982	vacuolar protein sorting-associated protein 18 homolog (LOC108809653), mRNA				120	3	3.52683e-27	97.95
R1_5115495-5115615	transmembrane protein 64-like (LOC108862386), mRNA				120	3	2.63165e-53	96.05
R1_5172699-5172819	IRK-interacting protein-like (LOC108832369), mRNA				120	3	4.43495e-46	95.26
R1_5186151-5186271	probable calcium-binding protein CML13 (LOC108839837), mRNA				120	1	9.39839e-58	100
R1_5220798-5220918	acid beta-fructofuranosidase 4, vacuolar (LOC108810739), transcript variant X2, mRNA				120	2	4.49815e-36	95.06
R1_5229825-5229945	flavin-containing monooxygenase FMO GS-OX-like 2 (LOC108813123), mRNA				120	1	9.39839e-58	100
R1_5230574-5230694	flavin-containing monooxygenase FMO GS-OX-like 2 (LOC108813123), mRNA				120	2	2.07803e-39	97.53
R1_5337508-5337628	pyrophosphate--fructose 6-phosphate 1-phosphotransferase subunit beta 1 (LOC108820238), mRNA				120	1	3.45277e-42	100
R1_5363203-5363323	F-box protein At2g32560-like (LOC108811285), transcript variant X2, mRNA				120	2	9.39839e-58	100
R1_5390140-5390260	F-box/FBD/LRR-repeat protein At1g13570 (LOC108823615), transcript variant X2, mRNA				120	2	9.39839e-58	100
R1_5550152-5550272	probable WRKY transcription factor 4 (LOC108811249), mRNA				120	1	9.39839e-58	100
R1_5602057-5602177	phosphate transporter PHO1 homolog 3-like (LOC108861807), mRNA				120	1	9.39839e-58	100
R1_5603753-5603873	phosphate transporter PHO1 homolog 3-like (LOC108861807), mRNA				120	1	9.39839e-58	100
R1_5623417-5623537	phosphate transporter PHO1 homolog 3-like (LOC108834406), mRNA				120	1	9.39839e-58	100
R1_5623699-5623819	phosphate transporter PHO1 homolog 3-like (LOC108834406), mRNA				120	1	9.39839e-58	100
R1_5627500-5627620	phosphate transporter PHO1 homolog 3-like (LOC108834406), mRNA				120	1	1.62931e-30	100
R1_5627961-5628081	phosphate transporter PHO1 homolog 3-like (LOC108834406), mRNA				120	2	1.24184e-41	91.23
R1_5628371-5628491	phosphate transporter PHO1 homolog 3-like (LOC108834406), mRNA				120	3	9.39839e-58	94.05
R1_5628684-5628804	phosphate transporter PHO1 homolog 3-like (LOC108834406), mRNA				120	2	9.39839e-58	96.22
R1_5629043-5629163	phosphate transporter PHO1 homolog 3-like (LOC108834406), mRNA				120	7	1.24184e-41	90.74
R1_5629302-5629422	phosphate transporter PHO1 homolog 3-like (LOC108834406), mRNA				120	1	9.39839e-58	100
R1_5691755-5691875	F-box/kelch-repeat protein SKIP11 (LOC108815311), transcript variant X2, mRNA				120	2	9.39839e-58	100
R1_5700747-5700867	uncharacterized LOC108841934 (LOC108841934), mRNA				120	2	9.39839e-58	100
R1_5802518-5802638	protein TOM THREE HOMOLOG 1 (LOC108810743), transcript variant X3, misc_RNA				120	3	1.27748e-21	100
R1_5847779-5847899	putative Myb family transcription factor At1g14600 (LOC108853118), transcript variant X1, mRNA				120	2	1.25065e-36	99.42
R1_5876833-5876953	valine--tRNA ligase, mitochondrial 1 (LOC108807507), mRNA				120	1	9.80591e-28	100
R1_5914752-5914872	sodium/hydrogen exchanger 8 (LOC108811128), transcript variant X4, mRNA				120	4	1.25953e-31	100
R1_5914864-5914984	sodium/hydrogen exchanger 8 (LOC108811128), transcript variant X4, mRNA				120	4	2.09279e-34	100
R1_5917567-5917687	sodium/hydrogen exchanger 8 (LOC108811128), transcript variant X4, mRNA				120	4	1.25953e-31	100
R1_5918170-5918290	sodium/hydrogen exchanger 8 (LOC108811128), transcript variant X2, mRNA				120	4	9.39839e-58	100
R1_5985552-5985672	nuclear pore complex protein NUP155 (LOC108808518), mRNA				120	1	2.70719e-33	100
R1_6108108-6108228	TPRXL (LOC108842918), mRNA				120	1	9.39839e-58	100
R1_6271223-6271343	probable amino-acid racemase (LOC108812698), mRNA				120	1	9.39839e-58	100
R1_6272315-6272435	probable amino-acid racemase (LOC108812698), mRNA				120	2	9.39839e-58	100
R1_6280536-6280656	uncharacterized LOC108863008 (LOC108863008), transcript variant X2, mRNA				120	2	9.39839e-58	100
R1_6283870-6283990	periodic tryptophan protein 2 homolog (LOC108811400), mRNA				120	2	9.66814e-38	97.62
R1_6310550-6310670	ADP,ATP carrier protein 2, chloroplastic (LOC108858471), mRNA				120	1	1.21576e-56	100
R1_6322406-6322526	pentatricopeptide repeat-containing protein At1g15510, chloroplastic (LOC108808319), mRNA				120	1	9.39839e-58	100
R1_6409224-6409344	COBW domain-containing protein 1 (LOC108805095), mRNA				120	1	1.65253e-20	100
R1_6487987-6488107	mediator of RNA polymerase II transcription subunit 15a-like (LOC108854037), transcript variant X2, mRNA				120	2	7.58043e-29	100
R1_6571929-6572049	uncharacterized LOC108842271 (LOC108842271), mRNA				120	1	7.63425e-24	100
R1_6576940-6577060	uncharacterized LOC108853203 (LOC108853203), mRNA				120	1	9.39839e-58	100
R1_6590868-6590988	probable protein phosphatase 2C 6 (LOC108815109), mRNA				120	2	1.62931e-30	97.89
R1_6736198-6736318	molybdenum cofactor sulfurase (LOC108840016), transcript variant X2, mRNA				120	3	3.50197e-32	99.1
R1_6755044-6755164	serine/arginine-rich splicing factor SR45 (LOC108852115), transcript variant X2, mRNA				120	3	7.68845e-19	96.23
R1_6970141-6970261	ubiquitin carboxyl-terminal hydrolase 15-like (LOC108809755), mRNA				120	1	9.39839e-58	100
R1_6974626-6974746	ubiquitin carboxyl-terminal hydrolase 15-like (LOC108809755), mRNA				120	1	2.70719e-33	100
R1_7141728-7141848	transcription initiation factor TFIID subunit 12b (LOC108814214), transcript variant X2, mRNA				120	3	9.39839e-58	100
R1_7145236-7145356	transcription initiation factor TFIID subunit 12b (LOC108814214), transcript variant X2, mRNA				120	3	9.39839e-58	100
R1_7153288-7153408	uncharacterized LOC108809456 (LOC108809456), mRNA				120	1	2.12261e-24	100
R1_7351633-7351753	uncharacterized LOC108848309 (LOC108848309), transcript variant X7, mRNA				120	7	2.65034e-48	100
R1_7430709-7430829	serine/threonine-protein kinase EDR1 (LOC108809263), transcript variant X2, mRNA				120	2	9.39839e-58	100
R1_7430791-7430911	serine/threonine-protein kinase EDR1 (LOC108809263), transcript variant X2, mRNA				120	2	9.39839e-58	100
R1_7432965-7433085	serine/threonine-protein kinase EDR1 (LOC108809263), transcript variant X2, mRNA				120	2	9.39839e-58	100
R1_7454902-7455022	ERAD-associated E3 ubiquitin-protein ligase component HRD3A (LOC108805920), mRNA				120	1	9.73678e-33	98.72
R1_7463569-7463689	ERAD-associated E3 ubiquitin-protein ligase component HRD3A (LOC108805920), mRNA				120	1	9.39839e-58	100
R1_7463631-7463751	ERAD-associated E3 ubiquitin-protein ligase component HRD3A (LOC108805920), mRNA				120	1	9.39839e-58	100
R1_7514463-7514583	LEAF RUST 10 DISEASE-RESISTANCE LOCUS RECEPTOR-LIKE PROTEIN KINASE-like 1.2 (LOC108833291), mRNA				120	3	9.39839e-58	100
R1_7547231-7547351	actin-related protein 4-like (LOC108808168), mRNA				120	1	7.68845e-19	100
R1_7791192-7791312	calcium-dependent protein kinase 10-like (LOC108839580), mRNA				120	2	3.40426e-52	92.05
R1_7791397-7791517	calcium-dependent protein kinase 10-like (LOC108839580), mRNA				120	2	9.39839e-58	98.84
R1_7947882-7948002	protein DA1 (LOC108857645), mRNA				120	1	4.40369e-51	100
R1_7951890-7952010	probable galacturonosyltransferase-like 1 (LOC108821358), mRNA				120	2	9.39839e-58	95.34
R1_8153935-8154055	protein YeeZ (LOC108855330), mRNA				120	3	5.7777e-40	100
R1_8156612-8156732	BEL1-like homeodomain protein 10 (LOC108861268), mRNA				120	5	9.39839e-58	98.67
R1_8157217-8157337	BEL1-like homeodomain protein 10 (LOC108861268), mRNA				120	1	9.39839e-58	100
R1_8192813-8192933	uncharacterized LOC108831752 (LOC108831752), mRNA				120	1	7.52699e-34	100
R1_8203881-8204001	uncharacterized LOC108862325 (LOC108862325), mRNA				120	3	9.39839e-58	98.33
R1_8213486-8213606	jacalin-related lectin 3-like (LOC108862307), mRNA				120	2	9.39839e-58	98.75
R1_8215364-8215484	jacalin-related lectin 3-like (LOC108862307), mRNA				120	2	1.57268e-55	99.57
R1_8383234-8383354	V-type proton ATPase subunit c2-like (LOC108838190), mRNA				120	3	7.63425e-24	98.36
R1_8385974-8386094	endoglucanase 2-like (LOC108814512), mRNA				120	2	9.39839e-58	99.47
R1_8386064-8386184	endoglucanase 2-like (LOC108814512), mRNA				120	2	9.39839e-58	99.13
R1_8386159-8386279	endoglucanase 2-like (LOC108814512), mRNA				120	3	9.39839e-58	96.67
R1_8420275-8420395	DNA-directed RNA polymerase I subunit RPA12-like (LOC108852207), mRNA				120	3	9.39839e-58	97.13
R1_8440262-8440382	DNA-directed RNA polymerase I subunit RPA12-like (LOC108852207), mRNA				120	3	9.39839e-58	97.13
R1_8498673-8498793	uncharacterized LOC108851093 (LOC108851093), mRNA				120	1	1.25953e-31	100
R1_8703281-8703401	regulator of telomere elongation helicase 1 homolog (LOC108813429), mRNA				120	1	9.39839e-58	100
R1_8802696-8802816	DEAD-box ATP-dependent RNA helicase 42 (LOC108861936), transcript variant X7, mRNA				120	7	9.39839e-58	100
R1_8803159-8803279	DEAD-box ATP-dependent RNA helicase 42 (LOC108861936), transcript variant X7, mRNA				120	7	9.39839e-58	100
R1_8803267-8803387	DEAD-box ATP-dependent RNA helicase 42 (LOC108861936), transcript variant X7, mRNA				120	7	9.39839e-58	100
R1_8835616-8835736	pyrophosphate--fructose 6-phosphate 1-phosphotransferase subunit alpha 1 (LOC108813558), mRNA				120	4	9.59999e-43	94.55
R1_8837919-8838039	pyrophosphate--fructose 6-phosphate 1-phosphotransferase subunit alpha 1 (LOC108813558), mRNA				120	1	9.80591e-28	98.57
R1_9017173-9017293	uncharacterized LOC108837752 (LOC108837752) mRNA				120	3	9.39839e-58	100
R1_9017242-9017362	uncharacterized LOC108837752 (LOC108837752) mRNA				120	3	9.39839e-58	100
R1_9022957-9023077	wall-associated receptor kinase 2-like (LOC108841099), mRNA				120	1	1.23308e-46	100
R1_9117154-9117274	2-oxoisovalerate dehydrogenase subunit alpha 1, mitochondrial-like (LOC108812889), mRNA				120	2	7.42124e-44	98.95
R1_9219921-9220041	PREDICTED: uncharacterized protein At1g21580 (LOC108862912), transcript variant X2, mRNA				120	2	9.73678e-33	98.72
R1_9242577-9242697	NAD kinase 2, chloroplastic (LOC108805660), mRNA				120	1	9.39839e-58	100
R1_9246748-9246868	uncharacterized LOC108805668 (LOC108805668), mRNA				120	1	7.63425e-24	98.39
R1_9260102-9260222	uncharacterized LOC108860895 (LOC108860895), mRNA				120	1	9.39839e-58	100
R1_9290078-9290198	kinesin-like protein KIN-7C, mitochondrial (LOC108859313), mRNA				120	1	1.61782e-35	100
R1_9290141-9290261	kinesin-like protein KIN-7C, mitochondrial (LOC108859313), mRNA				120	1	4.37264e-56	100
R1_9422629-9422749	uncharacterized LOC108840244 (LOC108840244), mRNA				120	1	9.39839e-58	100
R1_9482447-9482567	myosin-11 (LOC108854537), mRNA				120	1	7.58043e-29	100
R1_9653936-9654056	RNA-binding protein 24-like (LOC108854005), mRNA				120	1	9.80591e-28	100
R1_9665514-9665634	UDP-glycosyltransferase 85A2 (LOC108852818), mRNA				120	2	9.39839e-58	95.1
R1_9666114-9666234	UDP-glycosyltransferase 85A2 (LOC108852818), mRNA				120	1	4.37264e-56	100
R1_9674341-9674461	UDP-glycosyltransferase 85A2 (LOC108852818), mRNA				120	2	9.39839e-58	96.04
R1_9865105-9865225	sucrose transport protein SUC2 (LOC108806433), transcript variant X2, mRNA				120	2	4.49815e-36	100
R1_9902935-9903055	PREDICTED: uncharacterized protein OsI_027940-like (LOC108806325), transcript variant X3, mRNA				120	3	7.58043e-29	100
R1_9958267-9958387	transforming growth factor-beta receptor-associated protein 1 (LOC108812727), mRNA				120	1	3.45277e-42	100
R1_9958412-9958532	transforming growth factor-beta receptor-associated protein 1 (LOC108812727), mRNA				120	1	7.52699e-34	100
R1_9959561-9959681	transforming growth factor-beta receptor-associated protein 1 (LOC108812727), mRNA				120	1	3.50197e-32	100
R1_10418303-10418423	21 kDa protein-like (LOC108839508), mRNA				120	2	9.39839e-58	94.44
R1_10514560-10514680	uncharacterized LOC108861907 (LOC108861907), transcript variant X3, mRNA				120	3	9.39839e-58	100
R1_10568321-10568441	F-box/kelch-repeat protein At1g23390 (LOC108853745), mRNA				120	1	9.39839e-58	100
R1_10650187-10650307	glutamate-rich protein 6 (LOC108815853), mRNA				120	1	9.39839e-58	100
R1_11270130-11270250	protein UXT homolog (LOC108863473), mRNA				120	4	3.55187e-22	98.66
R1_11310071-11310191	uncharacterized LOC108855884 (LOC108855884), mRNA				120	2	9.39839e-58	100
R1_11418925-11419045	uncharacterized LOC108855064 (LOC108855064), mRNA				120	1	3.55187e-22	98.31
R1_11494366-11494486	uncharacterized LOC108842117 (LOC108842117), ncRNA				120	2	9.39839e-58	97.78
R1_11554639-11554759	AP2/ERF and B3 domain-containing transcription repressor TEM1 (LOC108829008), mRNA				120	1	9.39839e-58	100
R1_11578822-11578942	mediator of RNA polymerase II transcription subunit 25-like (LOC108850111), mRNA				120	1	4.49815e-36	100
R1_11600655-11600775	serine/threonine-protein phosphatase 2A 65 kDa regulatory subunit A alpha isoform-like (LOC108850144), transcript variant X2, mRNA				120	4	4.53008e-31	95.96
R1_11869676-11869796	cyclin-L1-1-like (LOC108839675), mRNA				120	5	5.86003e-30	96.48
R1_12364707-12364827	uncharacterized LOC108845504 (LOC108845504), mRNA				120	1	7.63425e-24	100
R1_12553670-12553790	putative leucine-rich repeat receptor-like serine/threonine-protein kinase At2g14440 (LOC108812688), mRNA				120	1	5.7777e-40	100
R1_12759121-12759241	GDSL esterase/lipase At2g27360-like (LOC108862470), transcript variant X2, mRNA				120	2	7.52699e-34	100
R1_12759219-12759339	GDSL esterase/lipase At2g27360-like (LOC108862470), transcript variant X1, mRNA				120	2	5.73697e-45	100
R1_12802703-12802823	spermidine coumaroyl-CoA acyltransferase (LOC108815647), mRNA				120	1	9.39839e-58	100
R1_12973128-12973248	peroxisome biogenesis protein 7-like (LOC108852894), mRNA				120	2	9.39839e-58	99.17
R1_13193066-13193186	eukaryotic translation initiation factor 4E-3-like (LOC108851796), mRNA				120	1	7.58043e-29	98.59
R1_13193886-13194006	eukaryotic translation initiation factor 4E-3-like (LOC108851796), mRNA				120	4	2.66915e-43	91.18
R1_14234476-14234596	UDP-arabinose 4-epimerase 1 (LOC108849773), transcript variant X2, mRNA				120	4	7.58043e-29	100
R1_14234565-14234685	UDP-arabinose 4-epimerase 1 (LOC108849773), transcript variant X2, mRNA				120	4	5.81872e-35	100
R1_14246453-14246573	UDP-arabinose 4-epimerase 1 (LOC108849773), transcript variant X2, mRNA				120	4	7.58043e-29	100
R1_14260125-14260245	serine/threonine-protein kinase tricorner (LOC108814856), transcript variant X4, mRNA				120	4	9.73678e-33	100
R1_14355576-14355696	reticuline oxidase-like protein (LOC108805881), mRNA				120	1	9.39839e-58	100
R1_14526799-14526919	ABC transporter G family member 14-like (LOC108813072), mRNA				120	1	3.45277e-42	100
R1_14527201-14527321	ABC transporter G family member 14-like (LOC108813072), mRNA				120	2	9.39839e-58	96.67
R1_14588770-14588890	formin-like protein 14 (LOC108862431), transcript variant X2, mRNA				120	2	2.6881e-38	98.86
R1_14589042-14589162	formin-like protein 14 (LOC108862431), transcript variant X2, mRNA				120	2	9.66814e-38	100
R1_14598419-14598539	acyl-CoA-binding protein-like (LOC108839485), transcript variant X2, mRNA				120	1	5.65637e-55	100
R1_14601021-14601141	inactive FRIGIDA-like protein 2 (LOC108840318), mRNA				120	1	9.39839e-58	100
R1_14631210-14631330	probable polyamine transporter At1g31820 (LOC108851767), transcript variant X4, mRNA				120	5	9.39839e-58	98.62
R1_14860933-14861053	serine carboxypeptidase-like 18 (LOC108839726), mRNA				120	1	7.58043e-29	100
R1_14936111-14936231	transmembrane protein 45B (LOC108807266), mRNA				120	1	9.39839e-58	100
R1_14936240-14936360	transmembrane protein 45B (LOC108807266), mRNA				120	1	4.49815e-36	100
R1_14971454-14971574	protein ABHD17B (LOC108814769), transcript variant X2, mRNA				120	4	1.61782e-35	95.63
R1_15115528-15115648	uncharacterized LOC108806944 (LOC108806944), transcript variant X6, misc_RNA				120	7	4.40369e-51	97.07
R1_15122107-15122227	tobamovirus multiplication protein 2B (LOC108853290), transcript variant X2, misc_RNA				120	2	2.66915e-43	96.26
R1_15387409-15387529	probable inactive heme oxygenase 2, chloroplastic (LOC108840570), mRNA				120	1	9.39839e-58	100
R1_15501228-15501348	origin of replication complex subunit 3 (LOC108814806), mRNA				120	1	2.72641e-28	100
R1_15680264-15680384	NADPH:quinone oxidoreductase-like (LOC108841181), transcript variant X2, mRNA				120	2	3.40426e-52	100
R1_15737796-15737916	uncharacterized LOC108860337 (LOC108860337), ncRNA				120	5	2.03439e-54	94.79
R1_15796467-15796587	actin-2-like (LOC108811948), mRNA				120	2	9.39839e-58	100
R1_15846031-15846151	trihelix transcription factor GTL1 (LOC108811094), transcript variant X2, mRNA				120	3	9.39839e-58	96.94
R1_16350140-16350260	protein AIG1-like (LOC108812523), transcript variant X3, mRNA				120	3	9.39839e-58	100
R1_16399535-16399655	leiomodin-2 (LOC108808845), mRNA				120	2	7.42124e-44	100
R1_16554534-16554654	uncharacterized LOC108818979 (LOC108818979), transcript variant X2, mRNA				120	8	9.39839e-58	99.33
R1_16579773-16579893	pentatricopeptide repeat-containing protein At1g34160 (LOC108839876), mRNA				120	1	9.39839e-58	100
R1_16612379-16612499	uncharacterized LOC108859533 (LOC108859533), transcript variant X4, ncRNA				120	4	9.39839e-58	100
R1_16833304-16833424	putative 1-phosphatidylinositol-3-phosphate 5-kinase FAB1D (LOC108830368) mRNA				120	4	9.39839e-58	100
R1_16905583-16905703	FHA domain-containing protein PS1-like (LOC108861742), mRNA				120	1	7.31698e-54	100
R1_16907747-16907867	FHA domain-containing protein PS1-like (LOC108828644), mRNA				120	1	3.50197e-32	88.5
R1_17107558-17107678	uncharacterized LOC108857833 (LOC108857833), ncRNA				120	1	7.36893e-49	95.83
R1_17524177-17524297	uncharacterized LOC108829551 (LOC108829551), ncRNA				120	1	1.58385e-50	100
R1_17619269-17619389	PREDICTED: uncharacterized protein At4g06744-like (LOC108813192), mRNA				120	2	9.39839e-58	100
R1_17755752-17755872	amino acid permease 1-like (LOC108811701), mRNA				120	4	9.39839e-58	96.2
R1_17756376-17756496	amino acid permease 1-like (LOC108811701), mRNA				120	4	9.39839e-58	92.39
R1_17974951-17975071	aldehyde dehydrogenase family 3 member H1-like (LOC108831009), transcript variant X4, mRNA				120	4	2.6881e-38	100
R1_18022015-18022135	IAA-amino acid hydrolase ILR1-like 6 (LOC108809820), mRNA				120	1	9.39839e-58	100
R1_19121104-19121224	uncharacterized LOC108810096 (LOC108810096), transcript variant X3, ncRNA				120	13	9.39839e-58	89.35
R1_19427037-19427157	cyclin-A3-2-like (LOC108826756), mRNA				120	1	3.60248e-12	100
R1_19736497-19736617	exocyst complex component SEC3A (LOC108812469), mRNA				120	1	3.50197e-32	100
R1_19874161-19874281	probable RNA 3'-terminal phosphate cyclase-like protein (LOC108831345), mRNA				120	1	9.39839e-58	100
R1_19947632-19947752	hexokinase-like 1 protein (LOC108805526), transcript variant X2, mRNA				120	2	1.61782e-35	100
R1_19948529-19948649	hexokinase-like 1 protein (LOC108805526), transcript variant X2, mRNA				120	2	5.81872e-35	100
R1_20791536-20791656	uncharacterized LOC108860138 (LOC108860138), transcript variant X2, mRNA				120	2	5.65637e-55	100
R1_21212916-21213036	bifunctional D-cysteine desulfhydrase/1-aminocyclopropane-1-carboxylate deaminase, mitochondrial (LOC108813818), mRNA				120	1	9.39839e-58	100
R1_21309875-21309995	agamous-like MADS-box protein AGL97 (LOC108837976), mRNA				120	4	2.09279e-34	97.8
R1_21327179-21327299	zinc finger protein VAR3, chloroplastic-like (LOC108812670), mRNA				120	2	9.73678e-33	99.33
R1_21486762-21486882	uncharacterized LOC108841915 (LOC108841915), mRNA				120	1	7.47393e-39	100
R1_22193186-22193306	uncharacterized LOC108809590 (LOC108809590), mRNA				120	1	2.07803e-39	100
R1_22197123-22197243	elongator complex protein 2 (LOC108809581), mRNA				120	1	5.81872e-35	100
R1_22297557-22297677	polyadenylate-binding protein 8 (LOC108809672), mRNA				120	1	2.03439e-54	100
R1_22345097-22345217	ABSCISIC ACID-INSENSITIVE 5-like protein 4 (LOC108810495), mRNA				120	2	2.70719e-33	99.34
R1_22583695-22583815	E3 ubiquitin-protein ligase SINA-like 7 (LOC108852072), mRNA				120	1	9.39839e-58	100
R1_22611016-22611136	DNA polymerase kappa (LOC108810881), transcript variant X2, mRNA				120	2	1.57268e-55	100
R1_22654434-22654554	serine/threonine-protein kinase TOR-like (LOC108863439), transcript variant X2, mRNA				120	2	3.45277e-42	100
R1_22662847-22662967	serine/threonine-protein kinase TOR-like (LOC108863439), transcript variant X2, mRNA				120	2	5.81872e-35	100
R1_22663159-22663279	serine/threonine-protein kinase TOR-like (LOC108863439), transcript variant X2, mRNA				120	3	7.31698e-54	98.51
R1_22896260-22896380	myosin-3 (LOC108809330), transcript variant X2, mRNA				120	6	3.50197e-32	100
R1_22896990-22897110	myosin-3 (LOC108809330), transcript variant X2, mRNA				120	6	5.65637e-55	100
R1_22918533-22918653	helicase-like transcription factor CHR28 (LOC108856676), transcript variant X2, mRNA				120	3	9.73678e-33	100
R1_22928153-22928273	myosin-3 (LOC108809330), transcript variant X2, mRNA				120	6	3.50197e-32	100
R1_22928781-22928901	myosin-3 (LOC108809330), transcript variant X2, mRNA				120	10	4.53008e-31	96.9
R1_22928883-22929003	myosin-3 (LOC108809330), transcript variant X2, mRNA				120	6	5.65637e-55	100
R1_22980435-22980555	hexokinase-3 (LOC108813963), mRNA				120	1	2.72641e-28	100
R1_23130537-23130657	pirin-like protein At1g50590 (LOC108840435), mRNA				120	1	2.70719e-33	100
R1_23255768-23255888	uncharacterized LOC108810372 (LOC108810372), transcript variant X7, ncRNA				120	7	9.39839e-58	100
R1_23255960-23256080	uncharacterized LOC108810372 (LOC108810372), transcript variant X7, ncRNA				120	7	9.39839e-58	100
R1_23286962-23287082	uncharacterized LOC108808977 (LOC108808977), mRNA				120	3	9.46511e-53	96.87
R1_23303694-23303814	uncharacterized LOC108808977 (LOC108808977), mRNA				120	3	9.46511e-53	96.87
R1_24024099-24024219	cytokinin riboside 5'-monophosphate phosphoribohydrolase LOG1 (LOC108812809), mRNA				120	1	4.59464e-21	95.24
R1_24055679-24055799	phospholipase A1-Igamma3, chloroplastic (LOC108809349), mRNA				120	1	9.39839e-58	100
R1_24081333-24081453	zinc finger CCCH domain-containing protein 55 (LOC108855661), mRNA				120	1	9.39839e-58	100
R1_24121112-24121232	metal tolerance protein C4-like (LOC108849323), mRNA				120	3	1.25953e-31	97.64
R1_24192273-24192393	UPF0725 protein At2g20625-like (LOC108851326), mRNA				120	1	9.39839e-58	100
R1_24302981-24303101	PREDICTED: uncharacterized protein At1g51745-like (LOC108812476), mRNA				120	1	9.39839e-58	100
R1_24384729-24384849	lysM domain receptor-like kinase 3 (LOC108824911), mRNA				120	1	9.39839e-58	100
R1_24385420-24385540	lysM domain receptor-like kinase 3 (LOC108824911), mRNA				120	2	5.7777e-40	96.7
R1_24464144-24464264	inactive GDSL esterase/lipase-like protein 25 (LOC108838096) mRNA				120	2	2.09279e-34	100
R1_24464305-24464425	inactive GDSL esterase/lipase-like protein 25 (LOC108838096) mRNA				120	2	1.57268e-55	100
R1_24547204-24547324	zinc phosphodiesterase ELAC protein 2 (LOC108811813), transcript variant X2, mRNA				120	3	7.52699e-34	99.13
R1_25018985-25019105	stem-specific protein TSJT1-like (LOC108817948), mRNA				120	1	4.53008e-31	100
R1_25168990-25169110	probable E3 ubiquitin-protein ligase HIP1 (LOC108841715), mRNA				120	1	9.39839e-58	100
R1_25300669-25300789	ABC transporter G family member 24-like (LOC108812158), mRNA				120	1	9.39839e-58	100
R1_25343860-25343980	heat shock 70 kDa protein 14 (LOC108862049), mRNA				120	1	2.12261e-24	100
R1_25466238-25466358	protein STRUBBELIG-RECEPTOR FAMILY 6-like (LOC108807902), mRNA				120	2	4.53008e-31	94.37
R1_25497731-25497851	protein LURP-one-related 2-like (LOC108860189), mRNA				120	2	9.73678e-33	97.22
R1_25546312-25546432	GDSL esterase/lipase At1g54020-like (LOC108811920), mRNA				120	2	9.39839e-58	95.87
R1_25546612-25546732	GDSL esterase/lipase At1g54020-like (LOC108811920), mRNA				120	1	4.46644e-41	100
R1_25653343-25653463	protein Brevis radix-like 2 (LOC108841119), mRNA				120	1	9.39839e-58	100
R1_25809614-25809734	probable acyl-activating enzyme 18, peroxisomal (LOC108818735), transcript variant X2, mRNA				120	2	9.39839e-58	100
R1_25810387-25810507	probable acyl-activating enzyme 18, peroxisomal (LOC108818735), transcript variant X2, mRNA				120	2	9.39839e-58	100
R1_25838743-25838863	mediator of RNA polymerase II transcription subunit 13 (LOC108807073), mRNA				120	2	9.39839e-58	97.44
R1_25842353-25842473	mediator of RNA polymerase II transcription subunit 13 (LOC108807073), mRNA				120	2	1.23308e-46	95.88
R1_25844305-25844425	mediator of RNA polymerase II transcription subunit 13 (LOC108807073), mRNA				120	2	9.39839e-58	95.83
R1_25861276-25861396	calpain-type cysteine protease DEK1 (LOC108862394), mRNA				120	1	1.60642e-40	100
R1_26083059-26083179	uncharacterized LOC108855292 (LOC108855292), transcript variant X4, misc_RNA				120	4	9.39839e-58	100
R1_26083129-26083249	uncharacterized LOC108855292 (LOC108855292), transcript variant X4, misc_RNA				120	4	9.39839e-58	100
R1_26124771-26124891	agamous-like MADS-box protein AGL8 homolog (LOC108860643), mRNA				120	1	7.47393e-39	100
R1_26198009-26198129	PREDICTED: uncharacterized protein At4g15545 (LOC108851414), mRNA				120	1	1.26847e-26	100

## Sheet: Ch 2
SeqName	Description	Description			Length	#Hits	e-Value	sim mean
R2_23972284-23972404		serum response factor homolog A (LOC108842354), transcript variant X2, mRNA			120	2	9.39839e-58	100
R2_24312764-24312884		inactive protein kinase SELMODRAFT_444075-like (LOC108842771), transcript variant X1, mRNA			120	2	9.39839e-58	100
R2_24479023-24479143		uncharacterized LOC108816996 (LOC108816996), transcript variant X4, ncRNA			120	5	9.39839e-58	100
R2_24558895-24559015		oligopeptide transporter 1 (LOC108824884), mRNA			120	1	9.39839e-58	100
R2_24783908-24784028		PREDICTED: uncharacterized protein DDB_G0283697-like (LOC108842702), transcript variant X1, mRNA			120	1	9.39839e-58	100
R2_25487374-25487494		protein yippee-like At5g53940 (LOC108839945), transcript variant X1, mRNA			120	2	9.39839e-58	100
R2_25984898-25985018		FAD synthase-like (LOC108843475), mRNA			120	5	5.69653e-50	95.29
R2_26027966-26028086		exocyst complex component EXO70A1-like (LOC108838511), mRNA			120	1	1.25953e-31	100
R2_26179313-26179433		ATP-dependent zinc metalloprotease FTSH 11, chloroplastic/mitochondrial (LOC108843346), mRNA			120	1	1.57268e-55	100
R2_26417132-26417252		DNA-directed primase/polymerase protein (LOC108843646), mRNA			120	1	9.39839e-58	100
R2_26514254-26514374		protein DETOXIFICATION 16-like (LOC108827848), mRNA			120	1	9.39839e-58	100
R2_26647472-26647592		transcription repressor OFP1 (LOC108842833), mRNA			120	1	9.39839e-58	100
R2_26757167-26757287		probable protein phosphatase 2C 65 (LOC108841757), transcript variant X5, mRNA			120	7	9.39839e-58	99.17
R2_26796141-26796261		anaphase-promoting complex subunit 2-like (LOC108817926), mRNA			120	1	3.47728e-37	100
R2_27031804-27031924		E3 ubiquitin-protein ligase PRT6 (LOC108841811), mRNA			120	1	9.39839e-58	100
R2_27176823-27176943		40S ribosomal protein S23-2 (LOC108843273), mRNA			120	1	7.63425e-24	100
R2_27287240-27287360		PREDICTED: uncharacterized protein At5g03900, chloroplastic-like (LOC108827294), mRNA			120	2	7.58043e-29	97.22
R2_27463055-27463175		glycosyltransferase family protein 64 protein C5 (LOC108825304), transcript variant X2, mRNA			120	2	9.39839e-58	100
R2_27574858-27574978		cellulose synthase A catalytic subunit 3			120	1	3.52683e-27	100
R2_27654646-27654766		DEAD-box ATP-dependent RNA helicase 18 (LOC108818315), transcript variant X4, mRNA			120	4	9.39839e-58	100
R2_27666536-27666656		anaphase-promoting complex subunit 1-like (LOC108817235), mRNA			120	3	2.07803e-39	96.12
R2_27669937-27670057		anaphase-promoting complex subunit 1-like (LOC108817235), mRNA			120	1	2.6881e-38	97.83
R2_27701994-27702114		flavonol synthase/flavanone 3-hydroxylase-like (LOC108825829), mRNA			120	2	9.39839e-58	95.33
R2_27741526-27741646		E3 ubiquitin-protein ligase MARCH2-like (LOC108840169), mRNA			120	1	9.39839e-58	100
R2_28055005-28055125		protein MEI2-like 4 (LOC108826792), mRNA			120	2	9.39839e-58	97.48
R2_28332724-28332844		elongation factor 2 (LOC108842319), mRNA			120	4	9.39839e-58	97.08
R2_28363573-28363693		elongation factor 2 (LOC108842319), mRNA			120	4	9.39839e-58	97.08
R2_28467008-28467128		alpha-galactosidase 2-like (LOC108828759), mRNA			120	1	5.65637e-55	100
R2_28468471-28468591		alpha-galactosidase 2-like (LOC108828759), mRNA			120	1	2.78489e-13	100
R2_28500791-28500911		ultraviolet-B receptor UVR8 (LOC108828562), mRNA			120	2	3.57709e-17	100
R2_28544937-28545057		ultraviolet-B receptor UVR8 (LOC108828562), mRNA			120	2	3.57709e-17	100
R2_28561567-28561687		uncharacterized LOC108842335 (LOC108842335), ncRNA			120	1	3.55187e-22	98.31
R2_29078922-29079042		feruloyl CoA ortho-hydroxylase 2-like (LOC108828746), mRNA			120	2	9.39839e-58	95.8
R2_29213556-29213676		uncharacterized LOC108843412 (LOC108843412), mRNA			120	3	2.12261e-24	94.97
R2_29363159-29363279		K(+) efflux antiporter 6-like (LOC108842649), mRNA			120	1	2.74577e-23	96.92
R2_29397652-29397772		TMV resistance protein N (LOC108842404), transcript variant X1, mRNA			120	1	2.12261e-24	100
R2_29520957-29521077		uncharacterized LOC108842890 (LOC108842890), transcript variant X2, mRNA			120	2	9.39839e-58	100
R2_29778193-29778313		protein TIFY 9-like (LOC108842681), transcript variant X2, mRNA			120	3	9.66814e-38	97.78
R2_29862671-29862791		ADP,ATP carrier protein 1, mitochondrial-like (LOC108839335), mRNA			120	2	9.66814e-38	98.77
R2_29957190-29957310		protein PNS1-like (LOC108842588), transcript variant X2, mRNA			120	4	9.39839e-58	99.58
R2_30165585-30165705		cinnamoyl-CoA reductase-like SNL6 (LOC108843713), transcript variant X2, mRNA			120	2	9.39839e-58	97.97
R2_30227872-30227992		uncharacterized LOC108822465 (LOC108822465), mRNA			120	1	9.39839e-58	100
R2_30527361-30527481		glucosamine 6-phosphate N-acetyltransferase-like (LOC108821416), mRNA			120	2	9.39839e-58	93.75
R2_30563014-30563134		isoprenylcysteine alpha-carbonyl methylesterase ICME (LOC108829064), mRNA			120	1	2.09279e-34	98.77
R2_31222233-31222353		uncharacterized LOC108839742 (LOC108839742), ncRNA			120	1	1.60642e-40	100
R2_31356247-31356367		binding partner of ACD11 1-like (LOC108827542), mRNA			120	3	9.39839e-58	99.4
R2_31385985-31386105		D-xylose-proton symporter-like 2 (LOC108818518), mRNA			120	2	9.53231e-48	96.52
R2_31411604-31411724		D-xylose-proton symporter-like 2 (LOC108818518), mRNA			120	2	9.53231e-48	96.52
R2_31661622-31661742		ERBB-3 BINDING PROTEIN 1-like (LOC108843299), transcript variant X1, mRNA			120	4	9.39839e-58	98.74
R2_31815637-31815757		protein TIFY 4B (LOC108828244), transcript variant X2, mRNA			120	2	4.43495e-46	100
R2_31938609-31938729		primary amine oxidase-like (LOC108839386), mRNA			120	4	9.59999e-43	95.57
R2_32082424-32082544		BAHD acyltransferase At5g47980-like (LOC108839607), mRNA			120	1	9.39839e-58	100
R2_32188631-32188751		PREDICTED: uncharacterized protein At4g15545-like (LOC108839943), mRNA			120	2	3.52683e-27	98.46
R2_32211041-32211161		probable helicase MAGATAMA 3 (LOC108842666), transcript variant X2, mRNA			120	5	3.50197e-32	100
R2_32418101-32418221		dihydrolipoyl dehydrogenase 2, chloroplastic (LOC108816294), mRNA			120	1	9.39839e-58	100
R2_32447258-32447378		flowering time control protein FCA (LOC108839397) mRNA			120	1	9.39839e-58	100
R2_32458953-32459073		guanine nucleotide exchange factor SPIKE 1-like (LOC108842288), mRNA			120	2	2.03439e-54	99.56
R2_32631584-32631704		probable protein phosphatase 2C 55 (LOC108842934), mRNA			120	1	9.39839e-58	100
R2_32939008-32939128		uncharacterized LOC108840713 (LOC108840713), mRNA			120	2	4.53008e-31	99.31
R2_32966113-32966233		asparagine--tRNA ligase, chloroplastic/mitochondrial-like (LOC108822661), mRNA			120	3	5.81872e-35	97.47
R2_33107818-33107938		ras-related protein RABD2c-like (LOC108832998), mRNA			120	10	3.50197e-32	92.69
R2_33135144-33135264		uncharacterized LOC108843133 (LOC108843133), mRNA			120	1	7.36893e-49	99.07
R2_33437292-33437412		phytochrome E (LOC108842035), mRNA			120	4	9.39839e-58	96.19
R2_33589837-33589957		KH domain-containing protein At4g18375 (LOC108826091), transcript variant X2, mRNA			120	4	9.39839e-58	100
R2_33660950-33661070		probable pre-mRNA-splicing factor ATP-dependent RNA helicase DEAH9 (LOC108842746), mRNA			120	1	2.09279e-34	100
R2_33747160-33747280		scar-like domain-containing protein WAVE 5 (LOC108842193), mRNA			120	1	9.39839e-58	100
R2_33750091-33750211		scar-like domain-containing protein WAVE 5 (LOC108842193), mRNA			120	1	9.39839e-58	100
R2_33751703-33751823		scar-like domain-containing protein WAVE 5 (LOC108842193), mRNA			120	1	7.52699e-34	100
R2_33953643-33953763		serine/threonine-protein kinase STY8 (LOC108843447), mRNA			120	7	1.25953e-31	94.05
R2_34036155-34036275		protein ENHANCED DISEASE RESISTANCE 2 (LOC108843626), transcript variant X2, mRNA			120	2	2.15285e-14	100
R2_34199649-34199769		long-chain-alcohol oxidase FAO4A (LOC108839641), mRNA			120	2	4.53008e-31	96.43
R2_34244667-34244787		protein NUCLEAR FUSION DEFECTIVE 4-like (LOC108839642), mRNA			120	2	2.07803e-39	97.8
R2_34465257-34465377		pre-mRNA-processing-splicing factor 8A-like (LOC108841801), transcript variant X2, mRNA			120	4	9.39839e-58	98.96
R2_34837267-34837387		probable LRR receptor-like serine/threonine-protein kinase At4g20940 (LOC108842823), transcript variant X2, mRNA			120	2	9.39839e-58	100
R2_35073736-35073856		anaphase-promoting complex subunit 4 (LOC108826887), mRNA			120	1	4.40369e-51	100
R2_35075012-35075132		anaphase-promoting complex subunit 4 (LOC108826887), mRNA			120	1	2.65034e-48	100
R2_35289419-35289539		pentatricopeptide repeat-containing protein At4g21880, mitochondrial (LOC108843310), mRNA			120	1	1.25065e-36	100
R2_35318443-35318563		protein DETOXIFICATION 39-like (LOC108831543), transcript variant X2, mRNA			120	2	9.39839e-58	100
R2_35380097-35380217		glycine-rich cell wall structural protein 1.0-like (LOC108839455), mRNA			120	2	9.39839e-58	100
R2_35452461-35452581		protein STRUBBELIG-RECEPTOR FAMILY 8-like (LOC108840104), mRNA			120	1	9.39839e-58	100
R2_35625207-35625327		probable trehalose-phosphate phosphatase G (LOC108822326), transcript variant X2, mRNA			120	3	4.53008e-31	99.07
R2_35774121-35774241		protein FIZZY-RELATED 2 (LOC108843006), mRNA			120	3	2.09279e-34	98.29
R2_35839321-35839441		separase (LOC108842701), mRNA			120	1	7.42124e-44	100
R2_36027465-36027585		stress enhanced protein 1, chloroplastic (LOC108842946), transcript variant X2, mRNA			120	2	3.47728e-37	95.79
R2_36128202-36128322		uncharacterized LOC108843644 (LOC108843644), mRNA			120	2	9.39839e-58	100
R2_36197495-36197615		RRP12-like protein (LOC108842800), mRNA			120	1	1.24184e-41	100
R2_36564152-36564272		metal-nicotianamine transporter YSL1 (LOC108843367), transcript variant X2, mRNA			120	3	1.25065e-36	99.59
R2_36800277-36800397		uncharacterized LOC108843154 (LOC108843154), mRNA			120	1	5.86003e-30	100
R2_36899157-36899277		argininosuccinate synthase, chloroplastic (LOC108843402), mRNA			120	4	5.86003e-30	93.75
R2_36987210-36987330		acyl carrier protein 4, chloroplastic (LOC108842435), mRNA			120	2	2.12261e-24	97.5
R2_37094985-37095105		monocopper oxidase-like protein SKS1 (LOC108817934), mRNA			120	1	9.39839e-58	100
R2_37179560-37179680		gibberellin 20 oxidase 1 (LOC108841768), mRNA			120	1	9.39839e-58	100
R2_37241937-37242057		MATE5-1 protein (MATE5-1) mRNA, complete cds			120	4	7.63425e-24	96.43
R2_37300112-37300232		beta-carotene 3-hydroxylase 1, chloroplastic-like (LOC108833660), mRNA			120	3	5.90164e-25	100
R2_37395834-37395954		uncharacterized LOC108817456 (LOC108817456), transcript variant X2, mRNA			120	3	2.70719e-33	96.93
R2_37408557-37408677		uncharacterized LOC108842270 (LOC108842270), transcript variant X2, mRNA			120	2	3.45277e-42	100
R2_37414184-37414304		putative glucose-6-phosphate 1-epimerase (LOC108843283), mRNA			120	4	9.39839e-58	97.89
R2_37447139-37447259		ABC transporter B family member 2 (LOC108839497), mRNA			120	2	9.39839e-58	97.9
R2_37835619-37835739		fimbrin-1 (LOC108821749), transcript variant X2, mRNA			120	2	9.39839e-58	100
R2_37871665-37871785		upstream activation factor subunit UAF30 (LOC108839602), transcript variant X2, mRNA			120	2	9.39839e-58	100
R2_37971933-37972053		TBC1 domain family member 15 (LOC108827096), mRNA			120	1	1.24184e-41	100
R2_38178238-38178358		CBS domain-containing protein CBSX5-like (LOC108841913), mRNA			120	2	9.39839e-58	100
R2_38293449-38293569		uncharacterized LOC108841163 (LOC108841163), transcript variant X2, ncRNA			120	2	1.59509e-45	100
R2_38418820-38418940		mitochondrial carrier protein MTM1-like (LOC108839763), mRNA			120	1	2.6881e-38	100
R2_38571189-38571309		uncharacterized LOC108830170 (LOC108830170), mRNA			120	4	9.39839e-58	95.11
R2_38860501-38860621		glutaredoxin-C5, chloroplastic-like (LOC108820589), mRNA			120	2	9.39839e-58	97.13
R2_39010062-39010182		peroxisomal fatty acid beta-oxidation multifunctional protein AIM1 (LOC108841906), mRNA			120	1	1.23308e-46	100
R2_39016618-39016738		glycine-rich protein 5 (LOC108840275), mRNA			120	1	9.39839e-58	100
R2_39167802-39167922		uncharacterized LOC108821975 (LOC108821975), mRNA			120	1	9.39839e-58	100
R2_39215727-39215847		uncharacterized LOC108841834 (LOC108841834), mRNA			120	2	5.90164e-25	98.44
R2_39231746-39231866		uncharacterized LOC108841834 (LOC108841834), mRNA			120	2	5.90164e-25	98.44
R2_39413373-39413493		TBC1 domain family member 5 (LOC108842479), transcript variant X2, mRNA			120	2	9.39839e-58	100
R2_39505621-39505741		uncharacterized LOC108842895 (LOC108842895), mRNA			120	2	3.42843e-47	100
R2_39535626-39535746		villin-4 (LOC108842802), mRNA			120	2	7.58043e-29	95.95
R2_39612549-39612669		uncharacterized LOC108840283 (LOC108840283), mRNA			120	4	3.45277e-42	86.41
R2_39612914-39613034		uncharacterized LOC108840283 (LOC108840283), mRNA			120	1	2.70719e-33	100
R2_39756262-39756382		cyclic nucleotide-gated ion channel 17 (LOC108842976), mRNA			120	3	9.39839e-58	91.76
R2_39860538-39860658		UPF0057 membrane protein At4g30650 (LOC108843067), mRNA			120	2	1.27748e-21	100
R2_39893744-39893864		AUGMIN subunit 8-like (LOC108842073), transcript variant X3, mRNA			120	4	9.39839e-58	97.57
R2_39915620-39915740		serine carboxypeptidase-like 29 (LOC108841865), mRNA			120	1	2.06338e-44	100
R2_40152782-40152902		uncharacterized LOC108829502 (LOC108829502), mRNA			120	1	9.39839e-58	100
R2_40199620-40199740		protein MLP1-like (LOC108841111), transcript variant X2, mRNA			120	14	9.39839e-58	91.97
R2_40411515-40411635		homeobox protein knotted-1-like 5 (LOC108839608), mRNA			120	2	5.81872e-35	98.7
R2_40483888-40484008		ATP synthase subunit b', chloroplastic (LOC108842975), mRNA			120	1	9.39839e-58	100
R2_40641109-40641229		coiled-coil domain-containing protein 93 (LOC108839807), transcript variant X2, mRNA			120	2	9.39839e-58	100
R2_40675031-40675151		protein transport protein Sec24-like At4g32640 (LOC108842616), mRNA			120	1	9.39839e-58	100
R2_40811973-40812093		uncharacterized LOC108842461 (LOC108842461), mRNA			120	1	9.39839e-58	100
R2_40846146-40846266		nuclear poly(A) polymerase 4 (LOC108842434), transcript variant X4, mRNA			120	4	9.39839e-58	100
R2_40892848-40892968		uncharacterized LOC108843195 (LOC108843195), mRNA			120	3	5.7777e-40	96.21
R2_40981337-40981457		peptidyl-prolyl cis-trans isomerase CYP57-like (LOC108840465), mRNA			120	3	2.15285e-14	100
R2_40997790-40997910		aminopeptidase M1 (LOC108843162), mRNA			120	3	1.24184e-41	98.53
R2_41066852-41066972		F-box protein At1g30790-like (LOC108841702), transcript variant X2, mRNA			120	3	9.39839e-58	97.16
R2_41078809-41078929		myosin-15 (LOC108841701), mRNA			120	3	2.06338e-44	96.47
R2_41080339-41080459		myosin-15 (LOC108841701), mRNA			120	2	9.39839e-58	96.61
R2_41499781-41499901		coatomer subunit gamma (LOC108839735), mRNA			120	2	3.55187e-22	91.91
R2_41527486-41527606		transcription factor bHLH63 (LOC108824102), transcript variant X2, mRNA			120	2	9.39839e-58	100
R2_41586976-41587096		squalene synthase 1 (LOC108842645), transcript variant X2, mRNA			120	2	9.73678e-33	100
R2_41635624-41635744		auxin-responsive protein SAUR32 (LOC108840004), mRNA			120	1	9.39839e-58	100
R2_41770933-41771053		basic leucine zipper 19-like (LOC108830261), mRNA			120	1	9.39839e-58	100
R2_42093732-42093852		NEP1-interacting protein 1 (LOC108827040), transcript variant X2, mRNA			120	2	9.39839e-58	100
R2_42112761-42112881		la-related protein 1C-like (LOC108843209), mRNA			120	2	9.39839e-58	100
R2_42124107-42124227		la-related protein 1C-like (LOC108843209), mRNA			120	2	9.39839e-58	100
R2_42183421-42183541		transformation/transcription domain-associated protein-like (LOC108841773), mRNA			120	1	9.39839e-58	100
R2_42187797-42187917		transformation/transcription domain-associated protein-like (LOC108841773), mRNA			120	1	7.36893e-49	100
R2_42234651-42234771		disease resistance protein RRS1 (LOC108842797), mRNA			120	1	9.39839e-58	100
R2_42288910-42289030		cytochrome P450 84A1 (LOC108843707), mRNA			120	2	9.39839e-58	98.75
R2_42553690-42553810		uncharacterized LOC108842106 (LOC108842106), mRNA			120	1	1.58385e-50	100
R2_42636844-42636964		putative glucose-6-phosphate 1-epimerase (LOC108839915), mRNA			120	4	9.53231e-48	95.15
R2_42645132-42645252		uncharacterized LOC108823062 (LOC108823062), mRNA			120	2	9.39839e-58	99.58
R2_42751350-42751470		floral homeotic protein APETALA 2 (LOC108820631), transcript variant X2, mRNA			120	4	9.39839e-58	96.25
R2_43114536-43114656		AP2-like ethylene-responsive transcription factor ANT (LOC108820976), mRNA			120	4	9.39839e-58	95.8
R2_43183043-43183163		uncharacterized LOC108841415 (LOC108841415), mRNA			120	1	9.39839e-58	100
R2_43331310-43331430		tRNA (cytosine(34)-C(5))-methyltransferase (LOC108839838), mRNA			120	1	1.25953e-31	100
R2_43331646-43331766		tRNA (cytosine(34)-C(5))-methyltransferase (LOC108839838), mRNA			120	1	7.63425e-24	100
R2_43332234-43332354		tRNA (cytosine(34)-C(5))-methyltransferase (LOC108839838), mRNA			120	1	9.39839e-58	100
R2_43373853-43373973		phospho-2-dehydro-3-deoxyheptonate aldolase 1, chloroplastic-like (LOC108837527), mRNA			120	3	7.31698e-54	97.78
R2_43525847-43525967		coatomer subunit alpha-2 (LOC108839756), transcript variant X2, mRNA			120	5	9.39839e-58	96.11
R2_43628651-43628771		uncharacterized LOC108817735 (LOC108817735), mRNA			120	1	2.13768e-19	100
R2_677125-677245		myb family transcription factor APL-like (LOC108826268), mRNA			120	2	5.86003e-30	97.14
R2_886498-886618		50S ribosomal protein L13, chloroplastic-like (LOC108828934), mRNA			120	3	7.63425e-24	97.74
R2_1067054-1067174		probable pectin methyltransferase QUA2 (LOC108843015), transcript variant X1, mRNA			120	1	9.39839e-58	100
R2_1089945-1090065		uncharacterized methyltransferase At1g78140, chloroplastic-like (LOC108828817), mRNA			120	2	3.45277e-42	100
R2_1111707-1111827		uncharacterized LOC108820059 (LOC108820059), mRNA			120	1	9.39839e-58	100
R2_1328019-1328139		uncharacterized LOC108842567 (LOC108842567), transcript variant X11, mRNA			120	12	9.39839e-58	96.49
R2_1328948-1329068		uncharacterized LOC108842567 (LOC108842567), transcript variant X11, mRNA			120	13	9.39839e-58	99.36
R2_1412440-1412560		uncharacterized LOC108827238 (LOC108827238), mRNA			120	1	9.39839e-58	100
R2_1484309-1484429		sister chromatid cohesion protein PDS5 homolog A (LOC108840547), transcript variant X3, mRNA			120	3	9.39839e-58	100
R2_1606150-1606270		uncharacterized LOC108820852 (LOC108820852), transcript variant X2, mRNA			120	2	9.39839e-58	100
R2_1641211-1641331		histone-lysine N-methyltransferase ASHH2-like (LOC108842940), mRNA			120	1	7.42124e-44	100
R2_1666992-1667112		probable receptor-like serine/threonine-protein kinase At5g57670 (LOC108843147), mRNA			120	1	9.39839e-58	100
R2_1669157-1669277		uncharacterized LOC108843148 (LOC108843148), mRNA			120	1	7.47393e-39	98.88
R2_1732187-1732307		vacuolar protein sorting-associated protein 45 homolog (LOC108838876), mRNA			120	4	3.45277e-42	97.03
R2_1733426-1733546		vacuolar protein sorting-associated protein 45 homolog (LOC108817985), mRNA			120	2	4.49815e-36	98.15
R2_2037940-2038060		L-ascorbate oxidase homolog (LOC108842313), mRNA			120	2	9.39839e-58	91.58
R2_2159475-2159595		vacuolar protein sorting-associated protein 35B-like (LOC108842737), mRNA			120	1	3.52683e-27	100
R2_2958300-2958420		LRR receptor-like serine/threonine-protein kinase FLS2 (LOC108842572), mRNA			120	2	5.7777e-40	89.6
R2_3006634-3006754		uncharacterized LOC108840883 (LOC108840883), transcript variant X2, ncRNA			120	8	9.39839e-58	97.62
R2_3007220-3007340		uncharacterized LOC108840883 (LOC108840883), transcript variant X2, ncRNA			120	7	3.50197e-32	97.1
R2_3441490-3441610		probable disease resistance protein RPP1 (LOC108843100), mRNA			120	2	9.39839e-58	95.35
R2_3452967-3453087		disease resistance protein TAO1-like (LOC108843099), mRNA			120	1	9.39839e-58	100
R2_3523871-3523991		nuclear transcription factor Y subunit A-3-like (LOC108824661), transcript variant X2, mRNA			120	2	3.52683e-27	100
R2_3566422-3566542		probable phospholipid-transporting ATPase 5 (LOC108842607), mRNA			120	3	9.39839e-58	95.36
R2_4224856-4224976		endoglucanase 9-like (LOC108843380), mRNA			120	2	3.52683e-27	98.46
R2_4289309-4289429		SCY1-like protein 2 (LOC108842262), mRNA			120	2	1.62931e-30	100
R2_4440323-4440443		protein DETOXIFICATION 14 (LOC108824785), mRNA			120	3	5.7777e-40	95.09
R2_4440659-4440779		protein DETOXIFICATION 14 (LOC108824785), mRNA			120	2	9.39839e-58	97.5
R2_4731291-4731411		probable peroxygenase 4 (LOC108832036), mRNA			120	6	9.80591e-28	97.78
R2_4731497-4731617		probable peroxygenase 4 (LOC108832036), mRNA			120	3	9.73678e-33	97.78
R2_4926474-4926594		serine/threonine-protein kinase BLUS1-like (LOC108842962), transcript variant X5, mRNA			120	6	5.7777e-40	98.84
R2_5044900-5045020		probable alpha,alpha-trehalose-phosphate synthase			120	4	9.39839e-58	100
R2_5252183-5252303		uncharacterized LOC108826309 (LOC108826309), transcript variant X3, ncRNA			120	3	2.76526e-18	96.43
R2_5450605-5450725		homeobox-leucine zipper protein ATHB-13 (LOC108842598), mRNA			120	3	9.39839e-58	95.02
R2_5477103-5477223		homeobox-leucine zipper protein ATHB-13 (LOC108842598), mRNA			120	3	9.39839e-58	98.32
R2_5734960-5735080		expansin-A1 (LOC108843360), mRNA			120	2	2.03439e-54	99.17
R2_6114267-6114387		protein PHYLLO, chloroplastic (LOC108842359), transcript variant X3, mRNA			120	3	9.73678e-33	100
R2_6117993-6118113		protein PHYLLO, chloroplastic (LOC108842359), transcript variant X1, mRNA			120	2	5.65637e-55	100
R2_6141445-6141565		uncharacterized LOC108840697 (LOC108840697), mRNA			120	1	9.39839e-58	100
R2_6535643-6535763		uncharacterized LOC108828736 (LOC108828736), transcript variant X3, ncRNA			120	9	9.39839e-58	99.44
R2_6562870-6562990		uncharacterized LOC108841625 (LOC108841625), ncRNA			120	1	9.39839e-58	100
R2_7144213-7144333		uncharacterized LOC108825385 (LOC108825385), mRNA			120	1	9.39839e-58	100
R2_7144280-7144400		uncharacterized LOC108825385 (LOC108825385), mRNA			120	1	9.39839e-58	100
R2_7144358-7144478		uncharacterized LOC108825385 (LOC108825385), mRNA			120	1	9.39839e-58	100
R2_7179428-7179548		alpha-L-fucosidase 3-like (LOC108843343), mRNA			120	1	5.90164e-25	98.44
R2_7230779-7230899		sufE-like protein 2, chloroplastic (LOC108827788), mRNA			120	1	9.39839e-58	100
R2_7636478-7636598		uncharacterized LOC108842820 (LOC108842820), transcript variant X2, ncRNA			120	5	9.39839e-58	98.07
R2_7645504-7645624		uncharacterized LOC108843370 (LOC108843370), transcript variant X1, mRNA			120	3	2.07803e-39	100
R2_7765624-7765744		calmodulin-binding transcription activator 4-like (LOC108842719), mRNA			120	1	9.39839e-58	100
R2_7791332-7791452		DExH-box ATP-dependent RNA helicase DExH12-like (LOC108842027), transcript variant X3, mRNA			120	6	9.39839e-58	94.02
R2_7794068-7794188		DExH-box ATP-dependent RNA helicase DExH12-like (LOC108842027), transcript variant X3, mRNA			120	8	9.39839e-58	95.83
R2_7888858-7888978		F-box protein DOR-like (LOC108829801), mRNA			120	3	9.39839e-58	92.22
R2_7889377-7889497		F-box protein DOR-like (LOC108829801), mRNA			120	1	9.39839e-58	100
R2_7889516-7889636		F-box protein DOR-like (LOC108829801), mRNA			120	1	9.39839e-58	100
R2_7907310-7907430		protein FLX-like 2 (LOC108843506), mRNA			120	1	2.03439e-54	100
R2_7940729-7940849		midasin (LOC108840827), transcript variant X2, mRNA			120	2	9.39839e-58	100
R2_7946864-7946984		midasin (LOC108840827), transcript variant X2, mRNA			120	2	1.25065e-36	100
R2_7949729-7949849		midasin (LOC108840827), transcript variant X2, mRNA			120	2	1.25065e-36	100
R2_8276144-8276264		LEAF RUST 10 DISEASE-RESISTANCE LOCUS RECEPTOR-LIKE PROTEIN KINASE-like 2.5 (LOC108842008), mRNA			120	1	9.39839e-58	100
R2_8421008-8421128		uncharacterized LOC108839850 (LOC108839850), transcript variant X2, mRNA			120	2	3.52683e-27	100
R2_8421522-8421642		uncharacterized LOC108839850 (LOC108839850), transcript variant X2, mRNA			120	2	7.31698e-54	100
R2_8475894-8476014		uncharacterized LOC108824892 (LOC108824892), mRNA			120	1	9.73678e-33	100
R2_8475983-8476103		uncharacterized LOC108824892 (LOC108824892), mRNA			120	1	4.56225e-26	98.51
R2_8476472-8476592		uncharacterized LOC108824892 (LOC108824892), mRNA			120	1	2.03439e-54	100
R2_8524846-8524966		glutamine synthetase cytosolic isozyme 1-2 (LOC108843504), transcript variant X2, mRNA			120	4	7.63425e-24	97.26
R2_9087828-9087948		2-alkenal reductase (NADP(+)-dependent) (LOC108822499), mRNA			120	1	9.39839e-58	100
R2_9511359-9511479		uncharacterized LOC108828504 (LOC108828504), transcript variant X2, mRNA			120	1	2.6881e-38	98.86
R2_9513789-9513909		ALBINO3-like protein 2, chloroplastic (LOC108828484), transcript variant X3, mRNA			120	3	2.6881e-38	100
R2_9533323-9533443		ERAD-associated E3 ubiquitin-protein ligase HRD1B (LOC108829975), transcript variant X2, mRNA			120	4	9.39839e-58	99.58
R2_9735085-9735205		uncharacterized LOC108843570 (LOC108843570), mRNA			120	2	1.61782e-35	100
R2_9963593-9963713		pyruvate dehydrogenase E1 component subunit beta-1, mitochondrial (LOC108823477), mRNA			120	3	1.66426e-15	97.87
R2_10054614-10054734		lipoxygenase 2, chloroplastic-like (LOC108827411), mRNA			120	4	9.39839e-58	92.5
R2_10083942-10084062		nucleolin 2-like (LOC108840450), mRNA			120	1	9.39839e-58	100
R2_10502496-10502616		polycomb group protein EMBRYONIC FLOWER 2-like (LOC108841855), mRNA			120	4	9.39839e-58	96.25
R2_10569726-10569846		uncharacterized LOC108833362 (LOC108833362), mRNA			120	1	5.73697e-45	100
R2_10595708-10595828		uncharacterized LOC108819898 (LOC108819898), mRNA			120	1	9.39839e-58	100
R2_10898537-10898657		E3 ubiquitin-protein ligase UPL1-like (LOC108839668), transcript variant X6, mRNA			120	6	7.47393e-39	100
R2_11029155-11029275		probable sucrose-phosphate synthase 4 (LOC108842455), mRNA			120	1	9.39839e-58	100
R2_11199398-11199518		probable receptor-like protein kinase At4g10390 (LOC108843705), mRNA			120	2	9.39839e-58	97.15
R2_11201757-11201877		transmembrane protein 120 homolog (LOC108843288), mRNA			120	1	1.58385e-50	100
R2_11489652-11489772		nucleoside diphosphate kinase III, chloroplastic/mitochondrial-like (LOC108822793), mRNA			120	2	7.63425e-24	99.15
R2_11511235-11511355		uncharacterized LOC108839618 (LOC108839618), transcript variant X3, ncRNA			120	5	9.39839e-58	99.33
R2_11588227-11588347		uncharacterized LOC108842839 (LOC108842839), transcript variant X2, mRNA			120	5	1.64088e-25	98.06
R2_11725753-11725873		uncharacterized LOC108843227 (LOC108843227), transcript variant X2, mRNA			120	3	4.40369e-51	99.69
R2_11739449-11739569		hydroxymethylglutaryl-CoA synthase-like (LOC108829615), mRNA			120	3	9.39839e-58	96.94
R2_12044442-12044562		primary amine oxidase-like (LOC108843188), mRNA			120	1	9.39839e-58	100
R2_12101198-12101318		autophagy-related protein 8a-like (LOC108840047), mRNA			120	2	2.09279e-34	100
R2_12327857-12327977		autophagy-related protein 8a-like (LOC108840047), mRNA			120	2	5.81872e-35	100
R2_13343606-13343726		uncharacterized LOC108823256 (LOC108823256), mRNA			120	1	9.39839e-58	100
R2_13658151-13658271		PREDICTED: uncharacterized protein At2g29880-like (LOC108842558), transcript variant X2, mRNA			120	4	4.43495e-46	100
R2_14475230-14475350		uncharacterized LOC108820433 (LOC108820433), mRNA			120	2	3.50197e-32	99.32
R2_14922111-14922231		kinesin KP1 (LOC108843029), transcript variant X3, mRNA			120	3	9.39839e-58	100
R2_14922354-14922474		kinesin KP1 (LOC108843029), transcript variant X3, mRNA			120	3	2.07803e-39	100
R2_15022941-15023061		uncharacterized LOC108840369 (LOC108840369), ncRNA			120	1	5.7777e-40	100
R2_15160463-15160583		BTB/POZ domain-containing protein At3g44820 (LOC108843408), mRNA			120	1	9.39839e-58	100
R2_15511301-15511421		probable trans-2-enoyl-CoA reductase, mitochondrial (LOC108824024), mRNA			120	1	2.12261e-24	100
R2_16578026-16578146		E2F transcription factor-like E2FE (LOC108829676), mRNA			120	1	9.39839e-58	100
R2_17420347-17420467		40S ribosomal protein S11-3-like (LOC108839963), mRNA			120	2	3.38026e-57	99.13
R2_17442209-17442329		flap endonuclease GEN-like 2 (LOC108841431), transcript variant X2, mRNA			120	4	9.39839e-58	100
R2_17471192-17471312		F-box/LRR-repeat protein At3g48880 (LOC108822507), mRNA			120	2	9.39839e-58	100
R2_17509286-17509406		PREDICTED: uncharacterized protein YciO-like (LOC108842611), mRNA			120	2	9.39839e-58	98.33
R2_17538382-17538502		GTPase-activating protein gyp7 (LOC108843317), mRNA			120	2	9.39839e-58	90.42
R2_17693650-17693770		uncharacterized LOC108820147 (LOC108820147), mRNA			120	1	9.39839e-58	100
R2_17696625-17696745		uncharacterized LOC108820147 (LOC108820147), mRNA			120	1	9.73678e-33	100
R2_18260823-18260943		BTB/POZ domain-containing protein At3g49900 (LOC108825932), mRNA			120	1	9.39839e-58	100
R2_18345047-18345167		protein ASPARTIC PROTEASE IN GUARD CELL 2 (LOC108822967), mRNA			120	1	4.49815e-36	100
R2_18530179-18530299		uncharacterized LOC108842002 (LOC108842002), transcript variant X2, mRNA			120	2	9.80591e-28	100
R2_18530673-18530793		uncharacterized LOC108842002 (LOC108842002), transcript variant X2, mRNA			120	2	7.42124e-44	100
R2_18532594-18532714		uncharacterized LOC108842002 (LOC108842002), transcript variant X2, mRNA			120	2	9.39839e-58	100
R2_18543186-18543306		uncharacterized LOC108842002 (LOC108842002), transcript variant X2, mRNA			120	2	9.39839e-58	100
R2_18547677-18547797		uncharacterized LOC108842002 (LOC108842002), transcript variant X2, mRNA			120	2	9.39839e-58	100
R2_18549276-18549396		uncharacterized LOC108842002 (LOC108842002), transcript variant X2, mRNA			120	2	5.7777e-40	100
R2_18563981-18564101		uncharacterized LOC108822339 (LOC108822339), transcript variant X3, mRNA			120	3	7.58043e-29	100
R2_19208559-19208679		acyl-CoA thioesterase 2-like (LOC108825365), transcript variant X2, misc_RNA			120	2	2.06338e-44	100
R2_19379706-19379826		phosphoglucomutase-like (LOC108840374), mRNA			120	3	2.70719e-33	99.12
R2_19395280-19395400		AUGMIN subunit 7 (LOC108843372), mRNA			120	2	9.39839e-58	95.83
R2_19396526-19396646		AUGMIN subunit 7 (LOC108843372), mRNA			120	2	1.24184e-41	98.9
R2_19588722-19588842		uncharacterized LOC108839725 (LOC108839725), transcript variant X8, ncRNA			120	20	9.39839e-58	99.33
R2_19778781-19778901		acylpyruvase FAHD1, mitochondrial-like (LOC108819545), mRNA			120	2	3.40426e-52	100
R2_19880378-19880498		tRNA dimethylallyltransferase 9-like (LOC108840115), mRNA			120	3	3.47728e-37	96.97
R2_19989937-19990057		squamosa promoter-binding-like protein 7 (LOC108824078), mRNA			120	2	9.39839e-58	99.17
R2_20378693-20378813		rho GTPase-activating protein 7 (LOC108842366), mRNA			120	2	9.66814e-38	98.81
R2_20806758-20806878		uncharacterized LOC108823091 (LOC108823091), transcript variant X7, mRNA			120	7	9.39839e-58	100
R2_20821678-20821798		uncharacterized LOC108840272 (LOC108840272), transcript variant X2, mRNA			120	2	2.63165e-53	100
R2_20891705-20891825		sucrose-phosphate synthase 1-like (LOC108843725), mRNA			120	2	1.23308e-46	98
R2_21059547-21059667		protein trichome birefringence-like 16 (LOC108818115), transcript variant X3, mRNA			120	4	1.23308e-46	100
R2_21171002-21171122		chaperone protein dnaJ 3-like (LOC108842998), mRNA			120	1	7.63425e-24	100
R2_21256200-21256320		T-complex protein 1 subunit beta-like (LOC108842171), mRNA			120	2	2.63165e-53	99.57
R2_21271251-21271371		serine/threonine-protein kinase TOUSLED-like (LOC108839616), mRNA			120	4	1.23308e-46	97.25
R2_21289211-21289331		indole-3-acetaldehyde oxidase-like (LOC108842248), mRNA			120	2	9.39839e-58	95.42
R2_21545347-21545467		probable transmembrane ascorbate ferrireductase 4 (LOC108843442), transcript variant X2, mRNA			120	2	5.7777e-40	99.43
R2_21626143-21626263		mitochondrial fission protein ELM1-like (LOC108842658), mRNA			120	3	2.72641e-28	95.02
R2_21951636-21951756		DDT domain-containing protein PTM-like (LOC108841652), transcript variant X7, mRNA			120	10	9.39839e-58	97.55
R2_21962272-21962392		DDT domain-containing protein PTM-like (LOC108841652), transcript variant X5, mRNA			120	10	9.39839e-58	98
R2_21962629-21962749		DDT domain-containing protein PTM-like (LOC108841652), transcript variant X5, mRNA			120	7	9.39839e-58	95.6
R2_22274946-22275066		uncharacterized LOC108819181 (LOC108819181), mRNA			120	1	9.39839e-58	100
R2_22386461-22386581		E3 SUMO-protein ligase SIZ1-like (LOC108836325), mRNA			120	3	3.42843e-47	100
R2_22532162-22532282		BTB/POZ domain-containing protein At5g60050 (LOC108841931), mRNA			120	1	9.39839e-58	100
R2_22542130-22542250		nucleolar protein 58-like (LOC108841932), mRNA			120	2	9.53231e-48	99.43
R2_22559873-22559993		laccase-17-like (LOC108841930), mRNA			120	2	9.39839e-58	99.17
R2_23244668-23244788		protein DAMAGED DNA-BINDING 2 (LOC108840612), mRNA			120	4	7.42124e-44	98.95
R2_23409137-23409257		26S protease regulatory subunit 6B homolog (LOC108842021), mRNA			120	1	3.42843e-47	100
R2_23504415-23504535		phototropin-2-like (LOC108843187), transcript variant X3, mRNA			120	3	9.39839e-58	100
R2_23940614-23940734		VIN3-1 gene, complete cds			120	2	9.39839e-58	100
R2_43706759-43706879		endoglucanase 24 (LOC108821774), mRNA			120	1	9.39839e-58	100
R2_43545301-43545421		F-box/kelch-repeat protein At4g39550-like (LOC108842562), mRNA			120	1	9.39839e-58	100
R2_43394934-43395054		adenylyl-sulfate kinase 2, chloroplastic-like (LOC108828428), mRNA			120	2	9.39839e-58	96.36
R2_43332928-43333048		tRNA (cytosine(34)-C(5))-methyltransferase (LOC108839838), mRNA			120	1	2.09279e-34	100
R2_43331996-43332116		tRNA (cytosine(34)-C(5))-methyltransferase (LOC108839838), mRNA			120	1	7.47393e-39	100
R2_43331535-43331655		tRNA (cytosine(34)-C(5))-methyltransferase (LOC108839838), mRNA			120	1	4.49815e-36	100
R2_43304225-43304345		homeobox-leucine zipper protein ATHB-16 (LOC108843534), transcript variant X2, mRNA			120	2	5.7777e-40	96.94
R2_43182910-43183030		uncharacterized LOC108841415 (LOC108841415), mRNA			120	1	9.39839e-58	100
R2_42946563-42946683		ribonuclease III domain-containing protein RNC1, chloroplastic (LOC108816452), mRNA			120	2	7.42124e-44	100
R2_42666497-42666617		putative glucose-6-phosphate 1-epimerase (LOC108839915), mRNA			120	4	9.53231e-48	95.15
R2_42644352-42644472		uncharacterized LOC108842427 (LOC108842427), mRNA			120	4	9.39839e-58	92.08
R2_42289384-42289504		cytochrome P450 84A1 (LOC108843707), mRNA			120	2	3.42843e-47	95.05
R2_42288754-42288874		cytochrome P450 84A1 (LOC108843707), mRNA			120	1	9.39839e-58	100
R2_42233366-42233486		disease resistance protein RRS1 (LOC108842797), mRNA			120	5	9.39839e-58	89.86
R2_42187288-42187408		transformation/transcription domain-associated protein-like (LOC108841773), mRNA			120	1	9.39839e-58	100
R2_42124328-42124448		la-related protein 1C-like (LOC108843209), mRNA			120	2	7.42124e-44	100
R2_42114539-42114659		la-related protein 1C-like (LOC108843209), mRNA			120	2	7.42124e-44	100
R2_42112693-42112813		la-related protein 1C-like (LOC108843209), mRNA			120	1	9.39839e-58	100
R2_41823630-41823750		uncharacterized LOC108826679 (LOC108826679), transcript variant X3, mRNA			120	3	9.39839e-58	100
R2_41640502-41640622		auxin-induced protein 15A (LOC108840428), mRNA			120	1	9.39839e-58	100
R2_41500303-41500423		coatomer subunit gamma (LOC108839735), mRNA			120	1	9.46511e-53	100
R2_41149087-41149207		BRASSINOSTEROID INSENSITIVE 1-associated receptor kinase 1-like (LOC108842407), mRNA			120	1	9.73678e-33	98.73
R2_41079863-41079983		myosin-15 (LOC108841701), mRNA			120	1	5.90164e-25	100
R2_41068821-41068941		plant-specific TFIIB-related protein PTF2 (LOC108843059), mRNA			120	1	2.72641e-28	85.29
R2_41015771-41015891		serine/threonine-protein kinase tricorner-like (LOC108840459), mRNA			120	8	9.94564e-18	99.74
R2_40990553-40990673		serine/threonine-protein kinase tricorner-like (LOC108840459), mRNA			120	8	9.94564e-18	99.74
R2_40894187-40894307		uncharacterized LOC108843195 (LOC108843195), mRNA			120	1	9.39839e-58	100
R2_40877312-40877432		peptidyl-tRNA hydrolase 2, mitochondrial (LOC108843105), transcript variant X3, mRNA			120	3	2.65034e-48	99.55
R2_40815603-40815723		uncharacterized LOC108842461 (LOC108842461), mRNA			120	1	9.39839e-58	100
R2_40757781-40757901		myb-related protein 3R-1 (LOC108843557), mRNA			120	2	7.42124e-44	96.99
R2_40653540-40653660		E3 ubiquitin-protein ligase At1g12760 (LOC108843315), mRNA			120	1	9.39839e-58	100
R2_40487055-40487175		E3 ubiquitin-protein ligase KEG (LOC108842905), transcript variant X2, mRNA			120	3	2.04884e-49	95.32
R2_40448566-40448686		ER membrane protein complex subunit 7 homolog (LOC108822977), mRNA			120	1	4.53008e-31	100
R2_40202266-40202386		protein MLP1-like (LOC108841111), transcript variant X2, mRNA			120	2	1.61782e-35	100
R2_40195291-40195411		protein MLP1-like (LOC108841111), transcript variant X2, mRNA			120	9	9.39839e-58	90.53
R2_40046735-40046855		DNA topoisomerase 1-like (LOC108834145), mRNA			120	5	5.81872e-35	97.9
R2_39900721-39900841		uncharacterized LOC108841863 (LOC108841863), mRNA			120	1	2.10764e-29	100
R2_39862762-39862882		UPF0057 membrane protein At4g30650 (LOC108843067), mRNA			120	2	1.27748e-21	100
R2_39844054-39844174		signal recognition particle receptor subunit alpha-like (LOC108842683), transcript variant X2, mRNA			120	6	1.25953e-31	96.8
R2_39619177-39619297		NADPH--cytochrome P450 reductase 2-like (LOC108819565), mRNA			120	2	9.39839e-58	96.85
R2_39612742-39612862		uncharacterized LOC108840283 (LOC108840283), mRNA			120	2	5.81872e-35	98.73
R2_39603770-39603890		protein YIPF6 homolog (LOC108840082), mRNA			120	1	9.39839e-58	100
R2_39508609-39508729		uncharacterized LOC108842894 (LOC108842894), mRNA			120	2	2.04884e-49	97.14
R2_39446791-39446911		auxin response factor 16-like (LOC108842163), mRNA			120	3	9.39839e-58	96.02
R2_39232371-39232491		uncharacterized LOC108841834 (LOC108841834), mRNA			120	3	9.39839e-58	99.29
R2_39216352-39216472		uncharacterized LOC108841834 (LOC108841834), mRNA			120	3	9.39839e-58	99.29
R2_39187192-39187312		glucan endo-1,3-beta-glucosidase 12 (LOC108842274), mRNA			120	1	5.98573e-15	100
R2_39027409-39027529		26S proteasome regulatory subunit 4 homolog A (LOC108842952), mRNA			120	3	7.58043e-29	96.57
R2_39012654-39012774		peroxisomal fatty acid beta-oxidation multifunctional protein AIM1 (LOC108841906), mRNA			120	1	1.25953e-31	98.68
R2_39008564-39008684		peroxisomal fatty acid beta-oxidation multifunctional protein AIM1 (LOC108841906), mRNA			120	1	9.39839e-58	100
R2_38823336-38823456		ketohexokinase-like (LOC108842196), transcript variant X2, mRNA			120	4	5.65637e-55	100
R2_38522235-38522355		protein ULTRAPETALA 1 (LOC108828588), mRNA			120	1	9.39839e-58	100
R2_38295665-38295785		uncharacterized LOC108840067 (LOC108840067), mRNA			120	1	2.65034e-48	98.18
R2_38098196-38098316		uncharacterized LOC108825448 (LOC108825448), mRNA			120	1	9.39839e-58	100
R2_37970704-37970824		TBC1 domain family member 15 (LOC108827096), mRNA			120	1	2.72641e-28	100
R2_37835965-37836085		fimbrin-1 (LOC108821749), transcript variant X2, mRNA			120	2	4.53008e-31	100
R2_37452752-37452872		phosphatidylserine decarboxylase proenzyme 3 (LOC108842187), mRNA			120	1	4.59464e-21	100
R2_37423166-37423286		putative glucose-6-phosphate 1-epimerase (LOC108843282), mRNA			120	2	4.43495e-46	98.99
R2_37409115-37409235		uncharacterized LOC108842270 (LOC108842270), transcript variant X3, misc_RNA			120	3	5.69653e-50	100
R2_37406284-37406404		uncharacterized LOC108842270 (LOC108842270), transcript variant X2, mRNA			120	2	5.73697e-45	100
R2_37342026-37342146		calmodulin-binding protein 60 D (LOC108843697), mRNA			120	1	5.81872e-35	100
R2_37242035-37242155		MATE5-1 protein (MATE5-1) mRNA, complete cds			120	2	5.90164e-25	94.52
R2_37180518-37180638		gibberellin 20 oxidase 1 (LOC108841768), mRNA			120	4	9.39839e-58	93.75
R2_37179189-37179309		gibberellin 20 oxidase 1 (LOC108841768), mRNA			120	1	9.39839e-58	100
R2_37028464-37028584		acid phosphatase 1-like (LOC108841458), mRNA			120	2	9.39839e-58	100
R2_36912441-36912561		probable inactive purple acid phosphatase 24 (LOC108824626), mRNA			120	1	2.6881e-38	100
R2_36800371-36800491		uncharacterized LOC108843154 (LOC108843154), mRNA			120	1	5.73697e-45	99
R2_36713333-36713453		alpha-glucan water dikinase 2 (LOC108841655), mRNA			120	1	2.07803e-39	100
R2_36433015-36433135		nucleoside diphosphate kinase IV, chloroplastic/mitochondrial-like (LOC108841820), transcript variant X3, mRNA			120	3	7.47393e-39	100
R2_36150213-36150333		uncharacterized LOC108842923 (LOC108842923), mRNA			120	3	7.52699e-34	98.7
R2_36120004-36120124		uncharacterized LOC108842923 (LOC108842923), mRNA			120	3	7.52699e-34	98.7
R2_35843470-35843590		separase (LOC108842701), mRNA			120	1	9.39839e-58	100
R2_35837281-35837401		separase (LOC108842701), mRNA			120	1	7.42124e-44	100
R2_35769259-35769379		PGR5-like protein 1A, chloroplastic (LOC108839599), mRNA			120	3	4.49815e-36	98.35
R2_35519425-35519545		uncharacterized LOC108820239 (LOC108820239), mRNA			120	1	9.39839e-58	100
R2_35406604-35406724		glycine-rich cell wall structural protein 1.0-like (LOC108839455), mRNA			120	2	9.39839e-58	100
R2_35380011-35380131		glycine-rich cell wall structural protein 1.0-like (LOC108839455), mRNA			120	2	9.39839e-58	100
R2_35290584-35290704		pentatricopeptide repeat-containing protein At4g21880, mitochondrial (LOC108843310), mRNA			120	1	1.22439e-51	100
R2_35251570-35251690		homeobox-leucine zipper protein MERISTEM L1-like (LOC108839140), mRNA			120	2	9.66814e-38	100
R2_35073919-35074039		anaphase-promoting complex subunit 4 (LOC108826887), mRNA			120	1	2.10764e-29	100
R2_35073366-35073486		anaphase-promoting complex subunit 4 (LOC108826887), mRNA			120	1	9.73678e-33	100
R2_34830215-34830335		small RNA 2'-O-methyltransferase-like (LOC108842048), transcript variant X2, mRNA			120	2	9.39839e-58	100
R2_34453784-34453904		protein PHLOEM PROTEIN 2-LIKE A1-like (LOC108821353), mRNA			120	1	9.39839e-58	100
R2_34240340-34240460		phosphoglycerate mutase-like protein 1 (LOC108839650), transcript variant X2, misc_RNA			120	3	9.39839e-58	98.06
R2_34003513-34003633		pentatricopeptide repeat-containing protein At4g18975, chloroplastic-like (LOC108839978), mRNA			120	2	9.73678e-33	100
R2_33875761-33875881		uncharacterized LOC108819661 (LOC108819661), transcript variant X3, mRNA			120	3	2.12261e-24	100
R2_33750199-33750319		scar-like domain-containing protein WAVE 5 (LOC108842193), mRNA			120	1	9.39839e-58	100
R2_33747287-33747407		scar-like domain-containing protein WAVE 5 (LOC108842193), mRNA			120	1	9.39839e-58	100
R2_33661130-33661250		probable pre-mRNA-splicing factor ATP-dependent RNA helicase DEAH9 (LOC108842746), mRNA			120	1	2.66915e-43	98.02
R2_33617743-33617863		transcription factor TCP2-like (LOC108827724), mRNA			120	4	9.39839e-58	96.52
R2_33437559-33437679		phytochrome E (LOC108842035), mRNA			120	4	9.39839e-58	95.63
R2_33427004-33427124		probable methyltransferase PMT14 (LOC108842698), mRNA			120	1	9.39839e-58	100
R2_33129969-33130089		uncharacterized LOC108843133 (LOC108843133), mRNA			120	1	5.86003e-30	100
R2_33103251-33103371		ubiquitin carboxyl-terminal hydrolase 3-like (LOC108840059), mRNA			120	2	7.63425e-24	98.31
R2_32940841-32940961		protein ROOT PRIMORDIUM DEFECTIVE 1-like (LOC108816695), mRNA			120	1	1.24184e-41	100
R2_32938813-32938933		uncharacterized LOC108840713 (LOC108840713), mRNA			120	2	1.61782e-35	99.38
R2_32474393-32474513		guanine nucleotide exchange factor SPIKE 1 (LOC108842273), mRNA			120	2	9.39839e-58	98.29
R2_32448131-32448251		flowering time control protein FCA (LOC108839397) mRNA			120	1	9.39839e-58	100
R2_32440599-32440719		DNA-directed RNA polymerases II, IV and V subunit 9B (LOC108829527), mRNA			120	2	1.57268e-55	94.4
R2_32188720-32188840		PREDICTED: uncharacterized protein At4g15545-like (LOC108839943), mRNA			120	2	9.39839e-58	99.58
R2_32130630-32130750		CSC1-like protein At4g15430 (LOC108843153), transcript variant X8, mRNA			120	9	9.39839e-58	100
R2_32005930-32006050		histone-lysine N-methyltransferase ATXR3 (LOC108841924), transcript variant X2, mRNA			120	3	9.39839e-58	97.22
R2_31925700-31925820		cysteine synthase (LOC108841880), mRNA			120	1	1.64088e-25	98.46
R2_31759515-31759635		receptor-like protein 12 (LOC108827325), mRNA			120	2	9.39839e-58	91.53
R2_31643992-31644112		probably inactive leucine-rich repeat receptor-like protein kinase IMK2 (LOC108841992), mRNA			120	1	9.39839e-58	100
R2_31411252-31411372		D-xylose-proton symporter-like 2 (LOC108818518), mRNA			120	3	3.42843e-47	96.06
R2_31385633-31385753		D-xylose-proton symporter-like 2 (LOC108818518), mRNA			120	3	3.42843e-47	96.06
R2_31342655-31342775		transducin beta-like protein 3 (LOC108843445), transcript variant X1, mRNA			120	1	2.65034e-48	99.06
R2_30783726-30783846		TBC1 domain family member 10B-like (LOC108843665), mRNA			120	3	1.61782e-35	100
R2_30557435-30557555		basic leucine zipper 43-like (LOC108839967), mRNA			120	4	9.39839e-58	95.6
R2_30258487-30258607		E2F transcription factor-like E2FD (LOC108839803), mRNA			120	1	3.50197e-32	98.7
R2_30165702-30165822		cinnamoyl-CoA reductase-like SNL6 (LOC108843713), transcript variant X2, mRNA			120	3	9.39839e-58	95.63
R2_29977267-29977387		protein ELC-like (LOC108817914), mRNA			120	1	9.39839e-58	100
R2_29938619-29938739		protein ZINC INDUCED FACILITATOR 1 (LOC108842601), mRNA			120	2	3.52683e-27	100
R2_29778359-29778479		protein TIFY 9-like (LOC108842681), transcript variant X2, mRNA			120	2	5.7777e-40	100
R2_29594149-29594269		DNA-damage-repair/toleration protein DRT100-like (LOC108826876), mRNA			120	2	9.39839e-58	100
R2_29481561-29481681		feruloyl CoA ortho-hydroxylase 1-like (LOC108826669), mRNA			120	2	4.43495e-46	94.44
R2_29394296-29394416		TMV resistance protein N (LOC108842404), transcript variant X3, mRNA			120	3	9.39839e-58	100
R2_29255191-29255311		protein EMBRYONIC FLOWER 1-like (LOC108842919), mRNA			120	1	9.39839e-58	100
R2_29111194-29111314		adenine phosphoribosyltransferase 5 (LOC108840088), transcript variant X2, mRNA			120	3	4.46644e-41	97.67
R2_28984977-28985097		aspartyl protease family protein At5g10770 (LOC108816127), mRNA			120	1	4.46644e-41	100
R2_28533454-28533574		uncharacterized LOC108843014 (LOC108843014), mRNA			120	6	9.39839e-58	95.73
R2_28468882-28469002		alpha-galactosidase 2-like (LOC108828759), mRNA			120	2	9.73678e-33	96.67
R2_28467989-28468109		alpha-galactosidase 2-like (LOC108828759), mRNA			120	2	9.39839e-58	96.67
R2_28396345-28396465		protein NUCLEAR FUSION DEFECTIVE 4-like (LOC108849775), mRNA			120	4	9.39839e-58	97.03
R2_28351211-28351331		uncharacterized LOC108842123 (LOC108842123), mRNA			120	2	4.59464e-21	100
R2_28327537-28327657		syntaxin-132-like (LOC108825691), mRNA			120	2	2.12261e-24	100
R2_27789138-27789258		sorting nexin 1-like (LOC108840361), mRNA			120	2	2.09279e-34	95.89
R2_27741333-27741453		E3 ubiquitin-protein ligase MARCH2-like (LOC108840169), mRNA			120	1	9.39839e-58	100
R2_27677154-27677274		N-(5'-phosphoribosyl)anthranilate isomerase 1, chloroplastic-like (LOC108843139), transcript variant X3, mRNA			120	5	9.39839e-58	98.67
R2_27668935-27669055		anaphase-promoting complex subunit 1-like (LOC108817235), mRNA			120	3	1.27748e-21	96.23
R2_27666255-27666375		anaphase-promoting complex subunit 1-like (LOC108817235), mRNA			120	1	1.26847e-26	100
R2_27585547-27585667		uncharacterized LOC108839659 (LOC108839659), mRNA			120	2	5.69653e-50	98.1
R2_27467067-27467187		3-ketoacyl-CoA synthase 19 (LOC108841873), mRNA			120	1	9.39839e-58	100
R2_27308364-27308484		uncharacterized LOC108842981 (LOC108842981), mRNA			120	2	9.39839e-58	95.38
R2_27259567-27259687		probable receptor-like protein kinase At5g47070 (LOC108825116), mRNA			120	3	9.39839e-58	99.43
R2_27163316-27163436		E3 ubiquitin-protein ligase UPL4 (LOC108841796), mRNA			120	1	9.39839e-58	100
R2_26928736-26928856		uncharacterized LOC108820752 (LOC108820752), transcript variant X3, ncRNA			120	5	9.39839e-58	100
R2_26699208-26699328		protein LURP-one-related 15-like (LOC108840094), mRNA			120	4	9.53231e-48	95.98
R2_26647123-26647243		transcription repressor OFP1 (LOC108842833), mRNA			120	1	9.39839e-58	100
R2_26498777-26498897		40S ribosomal protein S10-3-like (LOC108838646) mRNA			120	3	1.64088e-25	95.59
R2_26190986-26191106		probable protein phosphatase 2C 76 (LOC108819795), transcript variant X2, mRNA			120	2	4.46644e-41	100
R2_26029704-26029824		uncharacterized LOC108840084 (LOC108840084), mRNA			120	1	9.39839e-58	100
R2_25995381-25995501		uncharacterized LOC108842523 (LOC108842523), mRNA			120	1	2.66915e-43	93.33
R2_25700795-25700915		uncharacterized LOC108823153 (LOC108823153), transcript variant X3, mRNA			120	5	3.47728e-37	97.47
R2_25185739-25185859		aspartokinase 3, chloroplastic-like (LOC108820439), mRNA			120	1	5.98573e-15	100
R2_24494213-24494333		uncharacterized LOC108821384 (LOC108821384), transcript variant X2, mRNA			120	3	9.39839e-58	98.89
R2_24317391-24317511		60S ribosomal protein L31-3 (LOC108842776), mRNA			120	1	1.61782e-35	100
R2_24227060-24227180		zinc finger CCCH domain-containing protein 65 (LOC108825174), transcript variant X2, misc_RNA			120	2	1.65253e-20	100
R2_23940841-23940961		protein VERNALIZATION INSENSITIVE 3-like (LOC108817783), mRNA			120	2	9.39839e-58	100

## Sheet: Ch 3
SeqName	Description	Description			Length	#Hits	e-Value	sim mean
R3_52937-53057		uncharacterized LOC108844060 (LOC108844060), transcript variant X3, mRNA			120	3	9.39839e-58	100
R3_149192-149312		homeobox-leucine zipper protein ANTHOCYANINLESS 2 (LOC108846597), mRNA			120	1	9.39839e-58	100
R3_190480-190600		uncharacterized LOC108847394 (LOC108847394), mRNA			120	1	9.39839e-58	100
R3_363948-364068		putative cyclic nucleotide-gated ion channel 13 (LOC108845702), mRNA			120	2	4.37264e-56	97.86
R3_445438-445558		putative cyclic nucleotide-gated ion channel 13 (LOC108845710), mRNA			120	2	9.39839e-58	100
R3_467968-468088		lysine-specific demethylase JMJ25-like (LOC108845709), transcript variant X2, mRNA			120	5	2.66915e-43	92.6
R3_534564-534684		NDR1/HIN1-like protein 12 (LOC108847354), transcript variant X2, mRNA			120	2	9.39839e-58	100
R3_796707-796827		tRNA:m(4)X modification enzyme TRM13 homolog (LOC108845758), mRNA			120	2	9.39839e-58	99.17
R3_1296733-1296853		putative S-adenosyl-L-methionine-dependent methyltransferase MAV_4873 (LOC108845847), mRNA			120	2	2.65034e-48	95.63
R3_1316826-1316946		L-type lectin-domain containing receptor kinase IV.4-like (LOC108846941), mRNA			120	3	9.39839e-58	92.75
R3_1316967-1317087		L-type lectin-domain containing receptor kinase IV.4-like (LOC108846941), mRNA			120	1	9.39839e-58	100
R3_1367390-1367510		xyloglucan 6-xylosyltransferase 2-like (LOC108847423), transcript variant X2, mRNA			120	4	9.39839e-58	98.54
R3_1419902-1420022		NADH dehydrogenase			120	3	4.53008e-31	95.18
R3_1663044-1663164		uncharacterized LOC108847984 (LOC108847984), transcript variant X5, mRNA			120	10	1.60642e-40	97.92
R3_1685376-1685496		uncharacterized LOC108847984 (LOC108847984), transcript variant X5, mRNA			120	10	1.60642e-40	97.92
R3_1901649-1901769		uncharacterized LOC108846238 (LOC108846238), ncRNA			120	1	1.58385e-50	100
R3_2209817-2209937		cyclin-A2-4-like (LOC108846049), mRNA			120	1	2.10764e-29	98.63
R3_2770666-2770786		transcription initiation factor IIF subunit alpha-like (LOC108847752), mRNA			120	1	7.58043e-29	97.33
R3_3367272-3367392		probable acyl-activating enzyme 12, peroxisomal (LOC108844609), mRNA			120	1	9.39839e-58	100
R3_3900033-3900153		cultivar NAU-ZQH myrosinase (Myr2) gene, complete cds			120	7	9.59999e-43	96.97
R3_3930674-3930794		cultivar NAU-ZQH myrosinase (Myr2) gene, complete cds			120	7	9.59999e-43	96.97
R3_4447451-4447571		phytolongin Phyl1.1-like (LOC108844382), mRNA			120	2	9.39839e-58	99.17
R3_4511378-4511498		protein phosphatase methylesterase 1-like (LOC108847807), mRNA			120	2	4.49815e-36	98.77
R3_4871443-4871563		cysteine protease inhibitor WSCP-like (LOC108844103), mRNA			120	1	9.39839e-58	100
R3_5446577-5446697		protein EXORDIUM-like (LOC108844338), mRNA			120	2	9.39839e-58	96.67
R3_5841197-5841317		mitogen-activated protein kinase kinase kinase 1-like (LOC108847641), mRNA			120	1	3.52683e-27	98.55
R3_5946474-5946594		protein root UVB sensitive 6-like (LOC108843909), transcript variant X2, mRNA			120	1	9.39839e-58	100
R3_6296573-6296693		squamosa promoter-binding-like protein 13A (LOC108844467), transcript variant X2, mRNA			120	5	9.39839e-58	100
R3_6338809-6338929		dentin sialophosphoprotein-like (LOC108844781), mRNA			120	2	9.39839e-58	99.58
R3_6390648-6390768		elongator complex protein 3 (LOC108844281), mRNA			120	3	2.09279e-34	97.12
R3_6679908-6680028		high-affinity nitrate transporter 3.1-like (LOC108832423), mRNA			120	2	9.39839e-58	100
R3_6861889-6862009		serine/threonine-protein kinase STY8 (LOC108847945), mRNA			120	12	7.36893e-49	95.59
R3_7442231-7442351		auxin transporter-like protein 2 (LOC108847720), mRNA			120	7	9.39839e-58	90.95
R3_8200050-8200170		glucan endo-1,3-beta-glucosidase 11-like (LOC108830278), transcript variant X2, mRNA			120	4	4.46644e-41	100
R3_9542527-9542647		uncharacterized CRM domain-containing protein At3g25440, chloroplastic-like (LOC108847044), transcript variant X1, mRNA			120	2	2.07803e-39	98.85
R3_10056306-10056426		uncharacterized LOC108847018 (LOC108847018), transcript variant X4, ncRNA			120	6	9.39839e-58	97.2
R3_10424270-10424390		adoMet-dependent rRNA methyltransferase SPB1-like (LOC108844354), mRNA			120	4	9.39839e-58	92.85
R3_10943490-10943610		nucleolin 1-like (LOC108848064), transcript variant X4, misc_RNA			120	7	2.66915e-43	97.55
R3_11095458-11095578		boron transporter 1-like (LOC108847775), mRNA			120	1	9.73678e-33	100
R3_11513683-11513803		ATP-dependent helicase BRM (LOC108847080), transcript variant X2, mRNA			120	2	1.25065e-36	94.9
R3_11592065-11592185		phosphomannomutase-like (LOC108846992), mRNA			120	1	1.61782e-35	100
R3_11615433-11615553		lysophospholipid acyltransferase LPEAT2-like (LOC108846998), mRNA			120	2	4.43495e-46	98.99
R3_11753981-11754101		cytochrome P450 704C1-like (LOC108847434), misc_RNA			120	2	9.39839e-58	95.69
R3_12049816-12049936		ribosome biogenesis protein BOP1 homolog (LOC108847950), transcript variant X2, mRNA			120	2	1.25953e-31	97.95
R3_12187096-12187216		putative casein kinase II subunit beta-4 (LOC108844505), transcript variant X2, mRNA			120	2	9.39839e-58	100
R3_12190606-12190726		uncharacterized LOC108844629 (LOC108844629), mRNA			120	1	9.39839e-58	100
R3_12504311-12504431		formin-like protein 2 (LOC108844417), mRNA			120	2	9.39839e-58	95
R3_12765765-12765885		protein NLP8-like (LOC108847997), mRNA			120	1	2.15285e-14	100
R3_13258634-13258754		14-3-3-like protein GF14 mu (LOC108847404), transcript variant X1, mRNA			120	3	1.25953e-31	99.48
R3_13327639-13327759		protein COLD-REGULATED 15B, chloroplastic-like (LOC108847635), mRNA			120	2	1.24184e-41	99.4
R3_13526493-13526613		40S ribosomal protein S2-2-like (LOC108847374), mRNA			120	2	7.47393e-39	98.21
R3_13576233-13576353		NADPH-dependent thioredoxin reductase 3-like (LOC108844260), mRNA			120	2	2.12261e-24	96.88
R3_13616750-13616870		glycerol-3-phosphate dehydrogenase			120	6	9.39839e-58	98.47
R3_13856813-13856933		uncharacterized LOC108846051 (LOC108846051), mRNA			120	1	9.66814e-38	97.8
R3_13952644-13952764		protein kinase and PP2C-like domain-containing protein (LOC108847328), mRNA			120	1	2.10764e-29	100
R3_14107188-14107308		vitellogenin-like (LOC108836923), mRNA			120	4	9.39839e-58	99.79
R3_14114943-14115063		vitellogenin-like (LOC108836923), mRNA			120	4	9.39839e-58	99.79
R3_14944989-14945109		DNA-directed RNA polymerase V subunit 1 (LOC108847343), transcript variant X2, mRNA			120	2	9.39839e-58	100
R3_15008461-15008581		auxin transporter-like protein 2 (LOC108845781), mRNA			120	1	1.60642e-40	97.92
R3_15164877-15164997		delta-1-pyrroline-5-carboxylate synthase A (LOC108843963), mRNA			120	2	3.45277e-42	97.53
R3_15183002-15183122		probable methyltransferase PMT11 (LOC108847781), mRNA			120	2	9.39839e-58	98.33
R3_15221929-15222049		uncharacterized LOC108843878 (LOC108843878), mRNA			120	1	9.39839e-58	100
R3_15585218-15585338		protein MEF2BNB homolog (LOC108847794), mRNA			120	1	9.39839e-58	100
R3_15188679-15188799		ribulose bisphosphate carboxylase/oxygenase activase, chloroplastic-like (LOC108847883), transcript variant X2, mRNA			120	6	2.12261e-24	98.33
R3_15799046-15799166		guanylate-binding protein 4-like (LOC108848028), mRNA			120	1	5.7777e-40	100
R3_16026513-16026633		uncharacterized LOC108844312 (LOC108844312), transcript variant X5, mRNA			120	7	9.39839e-58	97.85
R3_16080102-16080222		protein DETOXIFICATION 44, chloroplastic (LOC108844473), transcript variant X2, misc_RNA			120	2	9.39839e-58	100
R3_16138361-16138481		uncharacterized LOC108845876 (LOC108845876), ncRNA			120	1	3.50197e-32	100
R3_16262134-16262254		GDSL esterase/lipase At2g38180-like (LOC108847507), mRNA			120	2	7.63425e-24	95.76
R3_16482256-16482376		aldo-keto reductase family 4 member C9 (LOC108837036), mRNA			120	2	9.39839e-58	100
R3_17065588-17065708		60S ribosomal protein L24-1 (LOC108845938), mRNA			120	2	4.37264e-56	100
R3_17367170-17367290		40S ribosomal protein S14-2 (LOC108844588), mRNA			120	2	9.53231e-48	98.04
R3_17605637-17605757		protein MOR1-like (LOC108847294), mRNA			120	1	9.53231e-48	99.05
R3_17607951-17608071		protein MOR1-like (LOC108847294), mRNA			120	1	1.60642e-40	100
R3_17781898-17782018		187-kDa microtubule-associated protein AIR9 (LOC108847338), mRNA			120	1	1.62931e-30	100
R3_18112527-18112647		dormancy-associated protein homolog 1-like (LOC108839133), mRNA			120	4	2.07803e-39	98.28
R3_18294026-18294146		uncharacterized LOC108845388 (LOC108845388), mRNA			120	1	9.39839e-58	100
R3_18518271-18518391		receptor-like protein 12 (LOC108847124), mRNA			120	6	9.39839e-58	92.92
R3_18625229-18625349		tropomyosin-2-like (LOC108846152), mRNA			120	2	3.45277e-42	97.83
R3_18710428-18710548		uncharacterized LOC108847167 (LOC108847167), mRNA			120	2	5.86003e-30	97.95
R3_19119451-19119571		acetolactate synthase small subunit 2, chloroplastic (LOC108843884), mRNA			120	1	1.21576e-56	100
R3_19205531-19205651		uncharacterized LOC108847087 (LOC108847087), transcript variant X1, mRNA			120	1	9.39839e-58	100
R3_19227589-19227709		FBD-associated F-box protein At5g38590-like (LOC108845865), transcript variant X2, mRNA			120	2	5.65637e-55	100
R3_19495300-19495420		adenylate kinase 1, chloroplastic (LOC108847033), mRNA			120	3	1.61782e-35	95.21
R3_19746402-19746522		uncharacterized LOC108844145 (LOC108844145), transcript variant X9, ncRNA			120	9	9.39839e-58	100
R3_19793165-19793285		UDP-glycosyltransferase 87A2-like (LOC108844265), mRNA			120	1	9.39839e-58	100
R3_20157845-20157965		protein FRIGIDA-like (LOC108848009), mRNA			120	2	5.86003e-30	96.72
R3_20700303-20700423		uncharacterized LOC108846030 (LOC108846030), mRNA			120	1	9.39839e-58	100
R3_20838988-20839108		abscisic acid receptor PYL8 (LOC108844559), mRNA			120	6	9.39839e-58	93.19
R3_20990863-20990983		CLP protease regulatory subunit CLPX1, mitochondrial-like (LOC108845472), mRNA			120	2	9.80591e-28	96.97
R3_21353557-21353677		probable ADP-ribosylation factor GTPase-activating protein AGD5 (LOC108844236), mRNA			120	6	5.90164e-25	96.33
R3_21711130-21711250		fimbrin-3 (LOC108847760), transcript variant X2, mRNA			120	2	1.62931e-30	100
R3_21795935-21796055		uncharacterized LOC108847214 (LOC108847214), ncRNA			120	4	9.39839e-58	96.63
R3_21891300-21891420		cleavage and polyadenylation specificity factor subunit 6 (LOC108847675), mRNA			120	1	9.39839e-58	100
R3_21904139-21904259		protein TIC 20-v, chloroplastic (LOC108843915), mRNA			120	1	3.45277e-42	100
R3_21936399-21936519		titin homolog (LOC108847570), transcript variant X2, mRNA			120	2	4.40369e-51	99.55
R3_22269476-22269596		beta-galactosidase 4 (LOC108848059), mRNA			120	2	3.38026e-57	96.58
R3_22325817-22325937		uncharacterized LOC108847565 (LOC108847565), transcript variant X3, mRNA			120	3	9.39839e-58	95.89
R3_22583977-22584097		shikimate O-hydroxycinnamoyltransferase-like (LOC108847369), mRNA			120	1	9.39839e-58	100
R3_22776538-22776658		uncharacterized LOC108844956 (LOC108844956), mRNA			120	2	9.39839e-58	100
R3_22882598-22882718		peptidyl-prolyl cis-trans isomerase CYP20-1-like (LOC108844373), mRNA			120	1	9.39839e-58	100
R3_22978540-22978660		disease resistance protein TAO1-like (LOC108847575), transcript variant X2, mRNA			120	2	9.39839e-58	100
R3_23128383-23128503		UDP-glycosyltransferase 76E2-like (LOC108847146), mRNA			120	2	5.73697e-45	96.39
R3_23363567-23363687		uncharacterized LOC108844665 (LOC108844665), mRNA			120	1	9.39839e-58	100
R3_23422858-23422978		uncharacterized LOC108844372 (LOC108844372), mRNA			120	1	9.39839e-58	100
R3_23494137-23494257		putative SWI/SNF-related matrix-associated actin-dependent regulator of chromatin subfamily A member 3-like 2 (LOC108847333), mRNA			120	2	9.39839e-58	100
R3_23512288-23512408		FBD-associated F-box protein At5g22730-like (LOC108847175), mRNA			120	1	9.39839e-58	100
R3_23849333-23849453		beta-glucosidase BoGH3B-like (LOC108848026), transcript variant X3, mRNA			120	3	7.52699e-34	100
R3_23881015-23881135		phosphoinositide phosphatase SAC4 (LOC108847535), mRNA			120	1	3.50197e-32	100
R3_23893618-23893738		sucrose synthase 1-like (LOC108847491), mRNA			120	2	9.59999e-43	96.77
R3_24064835-24064955		mediator of RNA polymerase II transcription subunit 17 (LOC108847913), mRNA			120	3	9.39839e-58	100
R3_24149805-24149925		GDP-mannose transporter GONST4-like (LOC108847975), mRNA			120	2	1.60642e-40	100
R3_24165605-24165725		uncharacterized LOC108852549 (LOC108852549), mRNA			120	3	4.53008e-31	100
R3_24266442-24266562		uncharacterized LOC108847517 (LOC108847517), mRNA			120	1	9.66814e-38	100
R3_24337439-24337559		eukaryotic peptide chain release factor GTP-binding subunit ERF3B-like (LOC108844117), transcript variant X2, mRNA			120	2	9.39839e-58	100
R3_24351638-24351758		uncharacterized LOC108847769 (LOC108847769), mRNA			120	2	4.53008e-31	97.95
R3_24412993-24413113		uncharacterized LOC108843928 (LOC108843928), transcript variant X2, mRNA			120	2	9.39839e-58	100
R3_24500669-24500789		CCR4-NOT transcription complex subunit 11-like (LOC108844367), mRNA			120	9	3.50197e-32	97.3
R3_24508369-24508489		protein PIR (LOC108847659), transcript variant X2, mRNA			120	3	2.72641e-28	98.7
R3_24605520-24605640		auxin-responsive protein SAUR21-like (LOC108847071), mRNA			120	4	9.39839e-58	89.6
R3_24627193-24627313		uncharacterized LOC108847385 (LOC108847385), transcript variant X3, mRNA			120	3	9.39839e-58	100
R3_24666449-24666569		glycine-rich protein A3-like (LOC108844636), mRNA			120	1	9.39839e-58	100
R3_24861407-24861527		binding partner of ACD11 1-like (LOC108844561), mRNA			120	6	2.70719e-33	94.11
R3_25044525-25044645		probable mannan synthase 11 (LOC108844059), transcript variant X2, mRNA			120	2	9.39839e-58	100
R3_25085556-25085676		very-long-chain enoyl-CoA reductase-like (LOC108844697), mRNA			120	2	9.39839e-58	96.37
R3_25185890-25186010		COBRA-like protein 4 (LOC108845906), mRNA			120	2	9.39839e-58	97.92
R3_25340859-25340979		pyrroline-5-carboxylate reductase-like (LOC108844247), mRNA			120	1	2.76526e-18	100
R3_25353480-25353600		alpha-mannosidase 2-like (LOC108845613), mRNA			120	3	9.39839e-58	95.72
R3_25369413-25369533		paired amphipathic helix protein Sin3-like 2 (LOC108847788), mRNA			120	5	1.59509e-45	98.9
R3_25444462-25444582		cell morphogenesis protein PAG1-like (LOC108847295), mRNA			120	2	9.39839e-58	96.67
R3_25453131-25453251		COBRA-like protein 4 (LOC108843980), mRNA			120	2	1.25065e-36	98.17
R3_25635337-25635457		paired amphipathic helix protein Sin3-like 2 (LOC108847512), transcript variant X3, mRNA			120	4	4.37264e-56	99.17
R3_25663801-25663921		isocitrate dehydrogenase			120	2	7.52699e-34	98.7
R3_25771440-25771560		BAG family molecular chaperone regulator 2-like (LOC108844924), mRNA			120	4	9.39839e-58	93.75
R3_25803538-25803658		COP9 signalosome complex subunit 3-like (LOC108844908), mRNA			120	6	1.62931e-30	98.83
R3_25852681-25852801		protein NUCLEAR FUSION DEFECTIVE 4-like (LOC108844900), mRNA			120	3	4.37264e-56	98.31
R3_25874123-25874243		mitochondrial phosphate carrier protein 3, mitochondrial-like (LOC108843920), mRNA			120	1	4.62726e-16	100
R3_25918320-25918440		uncharacterized LOC108847406 (LOC108847406), transcript variant X1, mRNA			120	3	9.39839e-58	99.1
R3_25919416-25919536		uncharacterized LOC108847406 (LOC108847406), transcript variant X2, mRNA			120	5	4.49815e-36	97.84
R3_25955202-25955322		uncharacterized LOC108847406 (LOC108847406), transcript variant X1, mRNA			120	3	9.39839e-58	99.1
R3_25956298-25956418		uncharacterized LOC108847406 (LOC108847406), transcript variant X2, mRNA			120	5	4.49815e-36	97.84
R3_25977228-25977348		protein ZINC INDUCED FACILITATOR 1-like (LOC108845858), transcript variant X2, mRNA			120	6	1.24184e-41	96.34
R3_26014569-26014689		sulfate transporter 4.1, chloroplastic (LOC108847074), mRNA			120	3	2.72641e-28	99
R3_26159308-26159428		NAC domain-containing protein 83 (LOC108844246), mRNA			120	3	7.58043e-29	95.59
R3_26229726-26229846		protein EMSY-LIKE 3-like (LOC108846688), mRNA			120	3	1.61782e-35	95.88
R3_26590823-26590943		PREDICTED: uncharacterized protein ycf36-like (LOC108847025), mRNA			120	2	9.39839e-58	100
R3_26773282-26773402		RING finger and transmembrane domain-containing protein 2-like (LOC108845792), mRNA			120	2	1.25065e-36	98.78
R3_26954363-26954483		classical arabinogalactan protein 4-like (LOC108846067), mRNA			120	1	9.39839e-58	100
R3_27020129-27020249		uncharacterized LOC108844454 (LOC108844454), mRNA			120	1	9.39839e-58	100
R3_27199982-27200102		uncharacterized LOC108847091 (LOC108847091), mRNA			120	4	9.39839e-58	98.63
R3_27282703-27282823		alpha-galactosidase 1-like (LOC108844478), mRNA			120	1	9.59999e-43	100
R3_27287867-27287987		alpha-galactosidase 2 (LOC108844316), mRNA			120	1	3.55187e-22	100
R3_27315908-27316028		serine carboxypeptidase-like 35 (LOC108844245), mRNA			120	2	2.65034e-48	94.17
R3_27412153-27412273		dynactin subunit 1-like (LOC108848084), transcript variant X1, mRNA			120	1	9.39839e-58	100
R3_27481184-27481304		transcription factor MYB29-like (LOC108844448), mRNA			120	1	9.39839e-58	100
R3_27640670-27640790		40S ribosomal protein S4-1-like (LOC108846978), mRNA			120	2	4.56225e-26	94.53
R3_27983955-27984075		flavonol synthase/flavanone 3-hydroxylase-like (LOC108844578), mRNA			120	2	9.39839e-58	91.95
R3_28082575-28082695		protein ENHANCED DISEASE RESISTANCE 4-like (LOC108847362), mRNA			120	1	9.39839e-58	100
R3_28126340-28126460		transcription factor PCL1-like (LOC108846069), mRNA			120	1	9.39839e-58	100
R3_28191220-28191340		calcium-dependent protein kinase 1-like (LOC108847389), mRNA			120	1	1.61782e-35	100
R3_28259294-28259414		phytol kinase 1, chloroplastic-like (LOC108847100), mRNA			120	1	1.62931e-30	100
R3_28624013-28624133		E3 ubiquitin-protein ligase UPL4-like (LOC108847347), mRNA			120	2	7.52699e-34	97.4
R3_28724282-28724402		kinesin-like protein KIN-10B (LOC108847269), mRNA			120	2	9.80591e-28	100
R3_28727136-28727256		E3 ubiquitin-protein ligase PRT6-like (LOC108847268), transcript variant X3, mRNA			120	6	3.47728e-37	97.78
R3_28757652-28757772		kinesin-like protein KIN-10B (LOC108847269), mRNA			120	2	7.68845e-19	100
R3_28769719-28769839		probable serine/threonine-protein kinase NAK (LOC108846929), mRNA			120	4	7.47393e-39	96.8
R3_28937567-28937687		uncharacterized LOC108846504 (LOC108846504), transcript variant X2, mRNA			120	3	9.39839e-58	98.31
R3_28949227-28949347		mRNA-capping enzyme-like (LOC108846505), transcript variant X2, mRNA			120	2	9.80591e-28	100
R3_28964052-28964172		mitochondrial succinate-fumarate transporter 1-like (LOC108844387), mRNA			120	2	9.39839e-58	99.17
R3_28984630-28984750		uncharacterized LOC108847217 (LOC108847217), transcript variant X2, mRNA			120	2	1.25953e-31	100
R3_28952127-28952247		mitochondrial succinate-fumarate transporter 1 (LOC108846509), mRNA			120	2	9.39839e-58	99.17
R3_28948994-28949114		mRNA-capping enzyme-like (LOC108846505), transcript variant X2, mRNA			120	2	1.61782e-35	100
R3_28856595-28856715		CASP-like protein 5B1 (LOC108846003), mRNA			120	1	9.39839e-58	100
R3_28758001-28758121		kinesin-like protein KIN-10B (LOC108847269), mRNA			120	2	9.80591e-28	100
R3_28736001-28736121		probable serine/threonine-protein kinase NAK (LOC108846929), mRNA			120	4	7.47393e-39	96.8
R3_28724543-28724663		kinesin-like protein KIN-10B (LOC108847269), mRNA			120	2	2.09279e-34	96.59
R3_28678864-28678984		THO complex subunit 4B-like (LOC108844227), mRNA			120	1	9.39839e-58	100
R3_28546988-28547108		cell division control protein 48 homolog E (LOC108847583), mRNA			120	1	9.39839e-58	100
R3_28256866-28256986		PREDICTED: uncharacterized protein HI_0077 (LOC108847099), mRNA			120	1	9.39839e-58	100
R3_28165490-28165610		nicotianamine synthase 1 (LOC108844640), mRNA			120	3	9.39839e-58	94.36
R3_28121720-28121840		cysteine proteinase inhibitor 7 (LOC108845950), mRNA			120	1	3.47728e-37	100
R3_28081706-28081826		uncharacterized aarF domain-containing protein kinase At5g05200, chloroplastic-like (LOC108847363), mRNA			120	1	1.60642e-40	100
R3_27695015-27695135		FT-interacting protein 1 (LOC108847981), transcript variant X2, mRNA			120	2	9.39839e-58	100
R3_27613044-27613164		uncharacterized LOC108846981 (LOC108846981), mRNA			120	2	7.47393e-39	98.88
R3_27426978-27427098		DNA annealing helicase and endonuclease ZRANB3 (LOC108847484), mRNA			120	1	2.07803e-39	100
R3_27412070-27412190		dynactin subunit 1-like (LOC108848084), transcript variant X1, mRNA			120	3	9.39839e-58	90.56
R3_27297917-27298037		transcription factor TCP21-like (LOC108847413), transcript variant X2, mRNA			120	2	2.06338e-44	100
R3_27287430-27287550		alpha-galactosidase 2 (LOC108844316), mRNA			120	2	2.72641e-28	97.76
R3_27267032-27267152		ferredoxin-thioredoxin reductase, variable chain, chloroplastic (LOC108845833), mRNA			120	1	9.39839e-58	100
R3_27185530-27185650		calumenin-A-like (LOC108847608), mRNA			120	2	9.39839e-58	100
R3_26967071-26967191		ATP-dependent RNA helicase DEAH12, chloroplastic-like (LOC108847026), mRNA			120	1	9.39839e-58	100
R3_26818149-26818269		RING finger and transmembrane domain-containing protein 2-like (LOC108845791), mRNA			120	2	2.6881e-38	96.67
R3_26673354-26673474		uncharacterized LOC108847235 (LOC108847235), ncRNA			120	2	2.72641e-28	98.51
R3_26469788-26469908		conserved oligomeric Golgi complex subunit 8-like (LOC108845636), mRNA			120	4	9.80591e-28	94.57
R3_26207601-26207721		photosynthetic NDH subunit of lumenal location 5, chloroplastic (LOC108846682), mRNA			120	1	7.63425e-24	100
R3_26020369-26020489		E3 ubiquitin-protein ligase KEG (LOC108847073), transcript variant X3, mRNA			120	3	9.80591e-28	100
R3_25979230-25979350		protein ZINC INDUCED FACILITATOR 1-like (LOC108845858), transcript variant X1, mRNA			120	2	2.70719e-33	100
R3_25976379-25976499		protein ZINC INDUCED FACILITATOR 1-like (LOC108845858), transcript variant X2, mRNA			120	6	1.25953e-31	97.26
R3_25955272-25955392		uncharacterized LOC108847406 (LOC108847406), transcript variant X1, mRNA			120	4	2.66915e-43	100
R3_25953845-25953965		histone-lysine N-methyltransferase, H3 lysine-9 specific SUVH4-like (LOC108847368), mRNA			120	2	7.63425e-24	100
R3_25918390-25918510		uncharacterized LOC108847406 (LOC108847406), transcript variant X1, mRNA			120	4	2.66915e-43	100
R3_25907767-25907887		probable alpha-mannosidase At5g13980 (LOC108847366), mRNA			120	5	1.23308e-46	98.26
R3_25866997-25867117		glutaredoxin-C8-like (LOC108846458), mRNA			120	1	9.39839e-58	100
R3_25852073-25852193		protein NUCLEAR FUSION DEFECTIVE 4-like (LOC108844900), mRNA			120	1	9.39839e-58	100
R3_25799218-25799338		probable carboxylesterase 16 (LOC108844907), mRNA			120	3	9.39839e-58	99.17
R3_25697333-25697453		probable methyltransferase PMT9 (LOC108844898), mRNA			120	2	1.59509e-45	98.04
R3_25649833-25649953		senescence-associated carboxylesterase 101-like (LOC108844901), transcript variant X2, mRNA			120	2	9.39839e-58	100
R3_25475099-25475219		ribosome biogenesis protein WDR12 homolog (LOC108848090), mRNA			120	4	9.46511e-53	96.13
R3_25450709-25450829		solute carrier family 25 member 44-like (LOC108844592), mRNA			120	2	9.39839e-58	98.33
R3_25384372-25384492		probable tRNA (guanine(26)-N(2))-dimethyltransferase 1 (LOC108846951), mRNA			120	3	1.25953e-31	98.15
R3_25365601-25365721		paired amphipathic helix protein Sin3-like 2 (LOC108847788), mRNA			120	5	9.39839e-58	96.54
R3_25342328-25342448		uncharacterized LOC108845800 (LOC108845800), mRNA			120	3	1.26847e-26	95.66
R3_25335271-25335391		shaggy-related protein kinase epsilon (LOC108844068), mRNA			120	2	9.66814e-38	98.21
R3_25024614-25024734		trafficking protein particle complex subunit 8-like (LOC108847882), mRNA			120	10	1.25953e-31	95.21
R3_24678164-24678284		protein BOLA4, chloroplastic/mitochondrial-like (LOC108844603), mRNA			120	1	3.40426e-52	100
R3_24633447-24633567		microfibrillar-associated protein 1-like (LOC108847888), transcript variant X3, mRNA			120	2	4.49815e-36	100
R3_24618161-24618281		5-methyltetrahydropteroyltriglutamate--homocysteine methyltransferase 1 (LOC108847402), transcript variant X2, mRNA			120	5	7.63425e-24	97.59
R3_24599819-24599939		auxin-responsive protein SAUR21-like (LOC108846331), mRNA			120	7	9.39839e-58	94.64
R3_24505402-24505522		CCR4-NOT transcription complex subunit 11-like (LOC108844367), mRNA			120	9	1.25065e-36	98.2
R3_24489677-24489797		inositol phosphorylceramide glucuronosyltransferase 1 (LOC108847877), mRNA			120	3	1.25953e-31	93.78
R3_24345076-24345196		UPF0613 protein PB24D3.06c-like (LOC108844534), mRNA			120	2	7.42124e-44	96.95
R3_24337369-24337489		eukaryotic peptide chain release factor GTP-binding subunit ERF3B-like (LOC108844117), transcript variant X2, mRNA			120	2	9.39839e-58	100
R3_24195460-24195580		tubulin alpha-3 chain-like (LOC108847867), mRNA			120	2	1.28655e-16	100
R3_24164229-24164349		uncharacterized LOC108844097 (LOC108844097), transcript variant X2, mRNA			120	2	9.39839e-58	100
R3_24094781-24094901		SPX domain-containing protein 1-like (LOC108844695), mRNA			120	4	9.39839e-58	98.33
R3_24047643-24047763		SPX domain-containing protein 1-like (LOC108844695), mRNA			120	4	9.39839e-58	98.33
R3_23882530-23882650		phosphoinositide phosphatase SAC4 (LOC108847535), mRNA			120	3	9.39839e-58	92.78
R3_23761569-23761689		replication factor C subunit 1-like (LOC108845569), mRNA			120	2	4.46644e-41	96.11
R3_23494417-23494537		putative SWI/SNF-related matrix-associated actin-dependent regulator of chromatin subfamily A member 3-like 2 (LOC108847333), mRNA			120	2	2.07803e-39	100
R3_23426697-23426817		E3 ubiquitin-protein ligase MIEL1 (LOC108844376), mRNA			120	1	2.72641e-28	100
R3_23422302-23422422		uncharacterized LOC108844372 (LOC108844372), mRNA			120	1	9.39839e-58	100
R3_23188290-23188410		transcription factor MYB59 (LOC108843932), transcript variant X2, mRNA			120	4	9.39839e-58	94.4
R3_22978766-22978886		disease resistance protein TAO1-like (LOC108847575), transcript variant X2, mRNA			120	2	9.39839e-58	100
R3_22926026-22926146		transcription factor DIVARICATA-like (LOC108844423), mRNA			120	1	9.39839e-58	100
R3_22789351-22789471		E3 ubiquitin-protein ligase listerin-like (LOC108847782), transcript variant X2, mRNA			120	4	9.39839e-58	100
R3_22688601-22688721		probable serine/threonine-protein kinase WNK4 (LOC108847630), transcript variant X2, mRNA			120	5	1.23308e-46	98.8
R3_22333155-22333275		casein kinase I-like (LOC108847564), mRNA			120	1	2.72641e-28	100
R3_22270757-22270877		beta-galactosidase 4 (LOC108848059), mRNA			120	1	1.23308e-46	100
R3_22016458-22016578		uncharacterized LOC108847180 (LOC108847180), transcript variant X3, mRNA			120	3	9.39839e-58	100
R3_21932669-21932789		titin homolog (LOC108847570), transcript variant X2, mRNA			120	2	9.39839e-58	100
R3_21891507-21891627		cleavage and polyadenylation specificity factor subunit 6 (LOC108847675), mRNA			120	1	9.39839e-58	100
R3_21864779-21864899		uncharacterized LOC108847193 (LOC108847193), transcript variant X2, mRNA			120	5	7.47393e-39	97.63
R3_21779163-21779283		uncharacterized LOC108847416 (LOC108847416), mRNA			120	1	4.40369e-51	100
R3_21032409-21032529		zinc finger protein CONSTANS-LIKE 10-like (LOC108844168), mRNA			120	1	2.70719e-33	100
R3_20832861-20832981		probable protein phosphatase 2C 76 (LOC108847940), mRNA			120	1	9.39839e-58	100
R3_20626107-20626227		protein REVEILLE 6-like (LOC108844262), transcript variant X2, mRNA			120	2	7.63425e-24	98.39
R3_20083758-20083878		pyruvate dehydrogenase E1 component subunit beta-1, mitochondrial-like (LOC108844195), mRNA			120	3	3.38026e-57	97.2
R3_19781154-19781274		malonyl CoA-acyl carrier protein transacylase-like (LOC108844778), mRNA			120	6	2.10764e-29	94.04
R3_19624687-19624807		B3 domain-containing transcription repressor VAL1-like (LOC108847803), mRNA			120	4	2.06338e-44	92.48
R3_19447873-19447993		GTP-binding protein TypA/BipA homolog (LOC108844057), mRNA			120	3	3.42843e-47	94.72
R3_19227240-19227360		FBD-associated F-box protein At5g38590-like (LOC108845865), transcript variant X2, mRNA			120	2	7.36893e-49	100
R3_19188671-19188791		uncharacterized LOC108838707 (LOC108838707), ncRNA			120	1	4.37264e-56	99.17
R3_18767681-18767801		protein IQ-DOMAIN 31 (LOC108813151), transcript variant X3, mRNA			120	3	1.27748e-21	95.31
R3_18466631-18466751		uncharacterized LOC108844249 (LOC108844249), transcript variant X2, mRNA			120	2	9.39839e-58	100
R3_18146411-18146531		alpha- and gamma-adaptin-binding protein p34-like (LOC108847698), transcript variant X2, mRNA			120	4	5.86003e-30	97.77
R3_17795990-17796110		uncharacterized LOC108847604 (LOC108847604), mRNA			120	1	9.39839e-58	100
R3_17744806-17744926		molybdate transporter 2 (LOC108847060), mRNA			120	1	9.39839e-58	100
R3_17607104-17607224		protein MOR1-like (LOC108847294), mRNA			120	3	1.23308e-46	96
R3_17602589-17602709		protein MOR1-like (LOC108847294), mRNA			120	3	4.43495e-46	96.63
R3_17101126-17101246		60S ribosomal protein L24-1 (LOC108845938), mRNA			120	2	4.37264e-56	100
R3_16544286-16544406		scarecrow-like protein 9 (LOC108844123), mRNA			120	2	9.39839e-58	100
R3_16352254-16352374		OTU domain-containing protein At3g57810 (LOC108845849), mRNA			120	1	7.63425e-24	100
R3_16244468-16244588		protein SUPPRESSOR OF NPR1-1 CONSTITUTIVE 4 (LOC108844084), mRNA			120	1	2.6881e-38	100
R3_16099168-16099288		protein trichome birefringence-like 34 (LOC108846139), mRNA			120	2	9.39839e-58	94.54
R3_16074936-16075056		PRA1 family protein B4 (LOC108844522), mRNA			120	1	9.39839e-58	100
R3_16026175-16026295		uncharacterized LOC108844312 (LOC108844312), transcript variant X5, mRNA			120	8	7.58043e-29	98.91
R3_15634244-15634364		probable aquaporin PIP2-6 (LOC108847658), mRNA			120	4	5.86003e-30	95.43
R3_15162992-15163112		delta-1-pyrroline-5-carboxylate synthase A (LOC108843963), mRNA			120	1	1.25065e-36	100
R3_14950289-14950409		DNA-directed RNA polymerase V subunit 1 (LOC108847343), transcript variant X2, mRNA			120	2	2.6881e-38	100
R3_14092255-14092375		vitellogenin-like (LOC108836923), mRNA			120	6	9.39839e-58	93.89
R3_13855734-13855854		uncharacterized LOC108846051 (LOC108846051), mRNA			120	1	9.39839e-58	100
R3_13577162-13577282		NADPH-dependent thioredoxin reductase 3-like (LOC108844260), mRNA			120	3	9.73678e-33	94.22
R3_13567873-13567993		ABC transporter A family member 1 (LOC108847339), mRNA			120	1	9.39839e-58	100
R3_13363718-13363838		copper methylamine oxidase-like (LOC108847643), mRNA			120	3	1.61782e-35	96.67
R3_12871231-12871351		uncharacterized LOC108809738 (LOC108809738), ncRNA			120	5	9.39839e-58	100
R3_12698855-12698975		endochitinase At2g43600-like (LOC108844064), transcript variant X10, mRNA			120	10	9.39839e-58	100
R3_12319001-12319121		uncharacterized LOC108843950 (LOC108843950), mRNA			120	2	1.61782e-35	98.08
R3_12190527-12190647		uncharacterized LOC108844629 (LOC108844629), mRNA			120	1	9.39839e-58	100
R3_12186737-12186857		putative casein kinase II subunit beta-4 (LOC108844505), transcript variant X1, mRNA			120	2	5.81872e-35	100
R3_12040122-12040242		ribosome biogenesis protein BOP1 homolog (LOC108847950), transcript variant X1, mRNA			120	2	9.39839e-58	98.33
R3_11644321-11644441		tRNA (adenine(58)-N(1))-methyltransferase non-catalytic subunit trm6-like (LOC108846999), mRNA			120	2	9.66814e-38	98.86
R3_11614427-11614547		lysophospholipid acyltransferase LPEAT2-like (LOC108846998), mRNA			120	4	9.39839e-58	95.42
R3_11556060-11556180		uncharacterized LOC108846177 (LOC108846177), mRNA			120	1	4.40369e-51	96.67
R3_11480589-11480709		protein ABIL1-like (LOC108846088), mRNA			120	2	2.72641e-28	98.51
R3_10957817-10957937		ABC transporter G family member 32 (LOC108836315), mRNA			120	3	7.58043e-29	95.97
R3_10722728-10722848		nucleolin 1-like (LOC108848064), transcript variant X4, misc_RNA			120	7	9.46511e-53	98.56
R3_10187817-10187937		metal tolerance protein C1 (LOC108843978), mRNA			120	2	4.43495e-46	99.49
R3_9606404-9606524		V-type proton ATPase subunit a1-like (LOC108844709), transcript variant X3, misc_RNA			120	4	9.39839e-58	97.87
R3_8223304-8223424		protein-lysine methyltransferase METTL21B-like (LOC108846328), transcript variant X2, mRNA			120	3	3.52683e-27	99.49
R3_8025844-8025964		B3 domain-containing protein REM-like 1 (LOC108847101), transcript variant X3, mRNA			120	4	9.39839e-58	100
R3_7350798-7350918		uncharacterized LOC108845701 (LOC108845701), mRNA			120	1	9.39839e-58	100
R3_6680113-6680233		high-affinity nitrate transporter 3.1-like (LOC108832423), mRNA			120	2	9.39839e-58	100
R3_6391626-6391746		elongator complex protein 3-like (LOC108830161), mRNA			120	3	5.73697e-45	100
R3_6339172-6339292		dentin sialophosphoprotein-like (LOC108844781), mRNA			120	2	9.39839e-58	99.17
R3_6338741-6338861		dentin sialophosphoprotein-like (LOC108830163), mRNA			120	2	9.39839e-58	100
R3_5997788-5997908		oxysterol-binding protein-related protein 1C-like (LOC108847849), mRNA			120	4	9.39839e-58	97.5
R3_5619846-5619966		MDIS1-interacting receptor like kinase 2-like (LOC108847850), mRNA			120	1	9.39839e-58	100
R3_5445647-5445767		protein EXORDIUM-like (LOC108844338), mRNA			120	2	9.39839e-58	99.58
R3_4486568-4486688		cytochrome c-2 (LOC108847809), mRNA			120	2	9.39839e-58	98.76
R3_4189808-4189928		FACT complex subunit SPT16 (LOC108847280), mRNA			120	1	7.58043e-29	97.3
R3_3367337-3367457		probable acyl-activating enzyme 12, peroxisomal (LOC108844609), mRNA			120	1	9.39839e-58	100
R3_3279845-3279965		probable sodium/metabolite cotransporter BASS5, chloroplastic (LOC108844580), mRNA			120	1	7.31698e-54	100
R3_2422438-2422558		WD repeat-containing protein 36 (LOC108847935), mRNA			120	1	9.80591e-28	100
R3_1685523-1685643		uncharacterized LOC108847984 (LOC108847984), transcript variant X5, mRNA			120	10	9.80591e-28	100
R3_1663191-1663311		uncharacterized LOC108847984 (LOC108847984), transcript variant X5, mRNA			120	10	9.80591e-28	100
R3_1423387-1423507		transcription factor UNE12-like (LOC108844752), mRNA			120	2	5.69653e-50	94.07
R3_1367903-1368023		xyloglucan 6-xylosyltransferase 2-like (LOC108847423), transcript variant X2, mRNA			120	3	1.61782e-35	98.75
R3_1355599-1355719		uncharacterized LOC108847577 (LOC108847577), mRNA			120	4	2.09279e-34	97.12
R3_1316898-1317018		L-type lectin-domain containing receptor kinase IV.4-like (LOC108846941), mRNA			120	2	9.39839e-58	93.26
R3_1316643-1316763		L-type lectin-domain containing receptor kinase IV.4-like (LOC108846941), mRNA			120	1	9.39839e-58	100
R3_997085-997205		uncharacterized LOC108844594 (LOC108844594), mRNA			120	1	2.10764e-29	100
R3_781840-781960		protein translocase subunit SECA1, chloroplastic (LOC108845755), mRNA			120	1	2.04884e-49	100
R3_510131-510251		heterogeneous nuclear ribonucleoprotein R-like (LOC108845714), transcript variant X2, mRNA			120	3	2.65034e-48	99.35
R3_367198-367318		putative cyclic nucleotide-gated ion channel 13 (LOC108845710), mRNA			120	2	9.39839e-58	100
R3_177080-177200		uncharacterized LOC108846604 (LOC108846604), mRNA			120	2	9.39839e-58	98.75
R3_57797-57917		acyl-coenzyme A thioesterase 8 (LOC108844512), mRNA			120	1	2.76526e-18	100

## Sheet: Ch 4
SeqName	Description	Description			Length	#Hits	e-Value	sim mean
R4_15054-15174		aminoacylase-1B-like (LOC108854796), mRNA			120	3	4.37264e-56	97.82
R4_25372-25492		transport and Golgi organization 2 homolog (LOC108854243), mRNA			120	3	1.24184e-41	99.63
R4_40028-40148		alpha-1,3-mannosyl-glycoprotein 2-beta-N-acetylglucosaminyltransferase (LOC108855090), transcript variant X3, mRNA			120	6	3.52683e-27	98.53
R4_52887-53007		probable galacturonosyltransferase 3 (LOC108854239), transcript variant X7, mRNA			120	7	9.39839e-58	100
R4_115637-115757		probable protein phosphatase 2C 64 (LOC108851306), transcript variant X2, mRNA			120	2	9.39839e-58	100
R4_141592-141712		26S proteasome non-ATPase regulatory subunit 4 homolog (LOC108851308), mRNA			120	1	1.61782e-35	100
R4_146511-146631		uncharacterized LOC108851299 (LOC108851299), mRNA			120	1	9.39839e-58	100
R4_150849-150969		uncharacterized LOC108851299 (LOC108851299), mRNA			120	1	2.72641e-28	100
R4_156767-156887		putative ER lumen protein-retaining receptor C28H8.4 (LOC108851311), mRNA			120	1	3.40426e-52	100
R4_265230-265350		transcription factor TFIIIB component B'' homolog (LOC108854982), mRNA			120	1	3.52683e-27	100
R4_455024-455144		uncharacterized LOC108852187 (LOC108852187), mRNA			120	3	1.58385e-50	96.36
R4_476478-476598		adenylyl-sulfate kinase 2, chloroplastic (LOC108855675), mRNA			120	4	9.39839e-58	94.89
R4_486413-486533		lipase 3 (LOC108849821), mRNA			120	1	2.10764e-29	100
R4_678278-678398		heptahelical transmembrane protein 4 (LOC108848363), transcript variant X6, mRNA			120	7	9.39839e-58	98.93
R4_698679-698799		calcium-transporting ATPase 2, plasma membrane-type (LOC108855855), mRNA			120	4	9.39839e-58	94.56
R4_844158-844278		nicotinate phosphoribosyltransferase 1-like (LOC108855026), mRNA			120	1	5.69653e-50	100
R4_1049873-1049993		50S ribosomal protein L7/L12 (LOC108854710), transcript variant X2, mRNA			120	2	9.39839e-58	100
R4_1219959-1220079		protein MID1-COMPLEMENTING ACTIVITY 1-like (LOC108851657), mRNA			120	4	2.70719e-33	96.05
R4_1296377-1296497		phospholipase D delta-like (LOC108854608), mRNA			120	2	9.39839e-58	97.92
R4_1356747-1356867		uncharacterized LOC108855046 (LOC108855046), transcript variant X3, mRNA			120	3	3.55187e-22	96.77
R4_1679801-1679921		glucan endo-1,3-beta-glucosidase 7-like (LOC108851417), mRNA			120	2	9.39839e-58	99.17
R4_1682848-1682968		guanine nucleotide-binding protein subunit beta-like (LOC108851423), transcript variant X1, mRNA			120	4	9.39839e-58	91.32
R4_1719839-1719959		3-ketoacyl-CoA synthase 16-like (LOC108851420), mRNA			120	1	5.7777e-40	100
R4_1744442-1744562		agamous-like MADS-box protein AGL16 (LOC108855169), transcript variant X2, mRNA			120	4	2.65034e-48	95.68
R4_1816174-1816294		ABSCISIC ACID-INSENSITIVE 5-like protein 6 (LOC108854553), transcript variant X2, mRNA			120	4	9.39839e-58	97.38
R4_1978739-1978859		protein EXECUTER 1, chloroplastic-like (LOC108830318), mRNA			120	2	2.70719e-33	95.41
R4_2021839-2021959		putative dihydroflavonol-4-reductase (LOC108848622), mRNA			120	1	3.52683e-27	96
R4_2112907-2113027		homeobox protein ATH1-like (LOC108854476), transcript variant X3, mRNA			120	4	9.39839e-58	98.13
R4_2195684-2195804		myb-related protein 3R-1-like (LOC108848963), mRNA			120	3	1.58385e-50	98.08
R4_2263978-2264098		putative L-ascorbate peroxidase 6 (LOC108851335), mRNA			120	2	1.61782e-35	98.75
R4_2536065-2536185		putative leucine-rich repeat-containing protein DDB_G0290503 (LOC108832114), transcript variant X7, mRNA			120	12	9.53231e-48	100
R4_2666124-2666244		DDB1- and CUL4-associated factor homolog 1-like (LOC108854222), mRNA			120	3	9.39839e-58	96.61
R4_2795085-2795205		autophagy-related protein 11-like (LOC108853989), mRNA			120	2	3.47728e-37	96.39
R4_2926710-2926830		lactation elevated protein 1-like (LOC108855278), transcript variant X2, mRNA			120	4	9.39839e-58	100
R4_3020594-3020714		FGGY carbohydrate kinase domain-containing protein (LOC108854922), mRNA			120	1	3.47728e-37	100
R4_3587253-3587373		casein kinase 1-like protein 3 (LOC108851848), transcript variant X5, mRNA			120	7	9.66814e-38	98.98
R4_3649215-3649335		casein kinase 1-like protein 6 (LOC108853626), transcript variant X2, mRNA			120	6	3.52683e-27	96.52
R4_3866911-3867031		protein TSS (LOC108854571), mRNA			120	1	1.62931e-30	100
R4_3897725-3897845		cytochrome c oxidase subunit 6b-3-like (LOC108855806), mRNA			120	2	9.39839e-58	96.67
R4_4344359-4344479		inositol oxygenase 4 (LOC108838889), mRNA			120	2	3.47728e-37	100
R4_4502903-4503023		40S ribosomal protein S10-1 (LOC108849436), mRNA			120	3	7.68845e-19	97.33
R4_4536584-4536704		protein DETOXIFICATION 35 (LOC108849112), mRNA			120	2	3.40426e-52	97.89
R4_4547722-4547842		uncharacterized LOC108855009 (LOC108855009), transcript variant X2, mRNA			120	4	5.65637e-55	95.83
R4_4869714-4869834		E3 ubiquitin protein ligase RIN2-like (LOC108848289), mRNA			120	5	9.39839e-58	96.67
R4_4981781-4981901		protein MSP1-like (LOC108853384), mRNA			120	5	7.36893e-49	97.97
R4_5200805-5200925		endoplasmin homolog (LOC108854284), mRNA			120	2	9.39839e-58	100
R4_5208173-5208293		growth-regulating factor 8-like (LOC108848389), mRNA			120	2	9.39839e-58	100
R4_5262626-5262746		growth-regulating factor 8-like (LOC108848389), mRNA			120	2	9.39839e-58	100
R4_5438264-5438384		ethylene-responsive transcription factor CRF2-like (LOC108853698), mRNA			120	2	9.39839e-58	95.45
R4_5741804-5741924		glutamate--cysteine ligase, chloroplastic-like (LOC108855610), mRNA			120	2	1.62931e-30	100
R4_6122583-6122703		isoleucine--tRNA ligase, cytoplasmic-like (LOC108854103), mRNA			120	2	2.6881e-38	96.21
R4_6168247-6168367		uncharacterized LOC108851985 (LOC108851985), mRNA			120	1	9.39839e-58	100
R4_6430966-6431086		homeobox-leucine zipper protein MERISTEM L1 (LOC108848568), mRNA			120	4	9.39839e-58	94.36
R4_6768603-6768723		CTP synthase-like (LOC108848243), mRNA			120	3	3.47728e-37	98.64
R4_6902309-6902429		fe(2+) transport protein 1-like (LOC108853676), mRNA			120	1	9.39839e-58	100
R4_6902698-6902818		fe(2+) transport protein 1-like (LOC108853676), mRNA			120	5	9.39839e-58	94
R4_6903462-6903582		fe(2+) transport protein 1-like (LOC108853676), mRNA			120	1	9.39839e-58	100
R4_6973755-6973875		vacuolar protein sorting-associated protein 54, chloroplastic (LOC108839639), transcript variant X2, misc_RNA			120	2	7.68845e-19	93.55
R4_7154662-7154782		cyclin-dependent kinase F-4-like (LOC108855207), transcript variant X2, mRNA			120	4	3.40426e-52	92.93
R4_7462421-7462541		UDP-N-acetylglucosamine transferase subunit ALG14 homolog (LOC108848563), mRNA			120	2	9.73678e-33	97.33
R4_7550491-7550611		type I inositol polyphosphate 5-phosphatase 2 (LOC108848999), transcript variant X2, mRNA			120	4	9.39839e-58	98.75
R4_7832896-7833016		calcineurin B-like protein 1 (LOC108853998), transcript variant X4, mRNA			120	7	9.66814e-38	95.95
R4_7859886-7860006		ras-related protein RABD2b-like (LOC108834819), mRNA			120	3	9.94564e-18	98.61
R4_7869743-7869863		palmitoyl-protein thioesterase 1-like (LOC108851914), transcript variant X2, mRNA			120	3	9.39839e-58	99.17
R4_7932315-7932435		dachshund homolog 1-like (LOC108853009), transcript variant X3, mRNA			120	9	9.39839e-58	99.44
R4_7954499-7954619		VAN3-binding protein-like (LOC108853000), mRNA			120	3	2.66915e-43	97.19
R4_8060062-8060182		ATP-dependent Clp protease proteolytic subunit-related protein 4, chloroplastic-like (LOC108852928), mRNA			120	2	2.12261e-24	98.33
R4_8250053-8250173		NADH-ubiquinone oxidoreductase 20.9 kDa subunit-like (LOC108849411), mRNA			120	2	7.63425e-24	100
R4_8318460-8318580		uncharacterized LOC108855827 (LOC108855827), mRNA			120	3	9.39839e-58	97.22
R4_8374301-8374421		uncharacterized LOC108849730 (LOC108849730), mRNA			120	1	9.39839e-58	100
R4_8439236-8439356		uncharacterized LOC108828921 (LOC108828921), mRNA			120	1	4.46644e-41	91.67
R4_8631434-8631554		pyruvate, phosphate dikinase 1, chloroplastic (LOC108848596), transcript variant X2, mRNA			120	3	2.10764e-29	98.55
R4_8656597-8656717		F-box/LRR-repeat protein 4-like (LOC108848470), mRNA			120	2	9.39839e-58	100
R4_8742770-8742890		ABC transporter G family member 42-like (LOC108849115), transcript variant X2, mRNA			120	5	9.39839e-58	97.13
R4_8785173-8785293		protein SMAX1-LIKE 3-like (LOC108848646), mRNA			120	4	9.39839e-58	93.24
R4_9295889-9296009		zinc finger CCCH domain-containing protein 44-like (LOC108851444), transcript variant X2, mRNA			120	3	9.39839e-58	99.72
R4_9297254-9297374		zinc finger CCCH domain-containing protein 44-like (LOC108851444), transcript variant X2, mRNA			120	3	9.39839e-58	98.89
R4_9526088-9526208		RPW8-like protein 3 (LOC108851997), mRNA			120	2	9.39839e-58	94.76
R4_9699476-9699596		LOB domain-containing protein 38-like (LOC108852076), mRNA			120	2	9.39839e-58	99.17
R4_9850161-9850281		U-box domain-containing protein 51 (LOC108855814), transcript variant X2, mRNA			120	5	9.39839e-58	95.33
R4_9873569-9873689		uncharacterized LOC108848452 (LOC108848452), mRNA			120	1	9.39839e-58	100
R4_9921029-9921149		thioredoxin-like 1-2, chloroplastic (LOC108851656), mRNA			120	2	2.63165e-53	98.21
R4_10168440-10168560		sacsin-like (LOC108851487), mRNA			120	1	9.39839e-58	100
R4_10172371-10172491		sacsin-like (LOC108851487), mRNA			120	1	9.39839e-58	100
R4_10174230-10174350		sacsin-like (LOC108851487), mRNA			120	1	9.39839e-58	100
R4_10452052-10452172		dual specificity protein phosphatase PHS1 (LOC108854250), transcript variant X2, mRNA			120	2	4.37264e-56	99.17
R4_10495244-10495364		cleavage and polyadenylation specificity factor subunit 2 (LOC108848288), mRNA			120	2	9.39839e-58	97.92
R4_10728545-10728665		MAG2-interacting protein 2 (LOC108853766), mRNA			120	1	2.09279e-34	100
R4_10762881-10763001		probable 6-phosphogluconolactonase 3 (LOC108848982), mRNA			120	1	9.39839e-58	100
R4_11139801-11139921		EIN3-binding F-box protein 2 (LOC108854618), mRNA			120	1	4.43495e-46	100
R4_11323807-11323927		auxin-responsive protein IAA28 (LOC108851778), transcript variant X2, mRNA			120	2	9.39839e-58	100
R4_11371955-11372075		histone deacetylase 2 (LOC108854845), mRNA			120	1	9.39839e-58	100
R4_11509740-11509860		transmembrane protein 184A-like (LOC108848335), transcript variant X2, mRNA			120	4	2.07803e-39	97.42
R4_11694363-11694483		threonine--tRNA ligase, mitochondrial 1-like (LOC108855309), mRNA			120	2	2.70719e-33	98.68
R4_11764456-11764576		uncharacterized LOC108849230 (LOC108849230), ncRNA			120	5	9.39839e-58	96.56
R4_11871062-11871182		ATP-dependent DNA helicase Q-like SIM (LOC108855607), transcript variant X2, mRNA			120	2	2.06338e-44	100
R4_11956150-11956270		sugar transporter ERD6-like 18 (LOC108848455), transcript variant X3, mRNA			120	3	5.7777e-40	100
R4_11956878-11956998		sugar transporter ERD6-like 18 (LOC108848455), transcript variant X3, mRNA			120	3	1.61782e-35	100
R4_12056944-12057064		kinesin-like protein KIFC3 (LOC108855416), transcript variant X5, mRNA			120	5	9.39839e-58	100
R4_12065838-12065958		protein MON2 homolog (LOC108854355), transcript variant X3, mRNA			120	3	1.25953e-31	100
R4_12329182-12329302		uncharacterized LOC108848998 (LOC108848998), ncRNA			120	1	7.47393e-39	100
R4_12330346-12330466		uncharacterized LOC108848998 (LOC108848998), ncRNA			120	1	9.39839e-58	100
R4_12439899-12440019		bromodomain and WD repeat-containing protein 1 (LOC108854004), transcript variant X3, mRNA			120	3	2.10764e-29	100
R4_12747926-12748046		uncharacterized LOC108832399 (LOC108832399), transcript variant X2, ncRNA			120	10	9.39839e-58	96.23
R4_12962302-12962422		uncharacterized LOC108834857 (LOC108834857), transcript variant X2, ncRNA			120	9	5.65637e-55	95.45
R4_13027687-13027807		uncharacterized LOC108833066 (LOC108833066), transcript variant X2, ncRNA			120	8	5.86003e-30	100
R4_13515860-13515980		LRR receptor-like serine/threonine-protein kinase RCH1 (LOC108853705), mRNA			120	2	9.39839e-58	96.25
R4_13743823-13743943		RRP15-like protein (LOC108848442), mRNA			120	1	4.56225e-26	100
R4_14089987-14090107		truncated transcription factor CAULIFLOWER A-like (LOC108852853), mRNA			120	2	7.42124e-44	93.48
R4_14282174-14282294		uncharacterized LOC108829305 (LOC108829305), transcript variant X3, mRNA			120	9	3.40426e-52	98.49
R4_14365146-14365266		structural maintenance of chromosomes protein 4 (LOC108853967), mRNA			120	2	7.42124e-44	99.47
R4_14501023-14501143		var. raphanistroides isolate Ogura_CMS chloroplast, complete genome			120	8	9.39839e-58	99.58
R4_14762317-14762437		WAT1-related protein At3g28100-like (LOC108852792), transcript variant X5, mRNA			120	8	9.39839e-58	99.69
R4_14820284-14820404		DNA repair protein UVH3 (LOC108854675), transcript variant X3, mRNA			120	3	9.39839e-58	100
R4_14868267-14868387		uncharacterized LOC108851570 (LOC108851570), mRNA			120	1	9.46511e-53	100
R4_14869094-14869214		uncharacterized LOC108851570 (LOC108851570), mRNA			120	1	7.52699e-34	100
R4_14870395-14870515		uncharacterized LOC108851570 (LOC108851570), mRNA			120	1	1.24184e-41	100
R4_14990730-14990850		protein RST1 (LOC108854617), mRNA			120	1	1.62931e-30	100
R4_14992103-14992223		protein RST1 (LOC108854617), mRNA			120	1	1.57268e-55	100
R4_15068168-15068288		serine/threonine-protein kinase D6PKL3 (LOC108849729), transcript variant X2, mRNA			120	2	9.39839e-58	100
R4_15085367-15085487		beta-1,4-mannosyl-glycoprotein 4-beta-N-acetylglucosaminyltransferase (LOC108855704), mRNA			120	1	9.39839e-58	100
R4_15298233-15298353		uridine kinase-like protein 2, chloroplastic (LOC108849259), mRNA			120	4	4.46644e-41	97.31
R4_15526721-15526841		uncharacterized LOC108855231 (LOC108855231), mRNA			120	1	9.39839e-58	100
R4_15551732-15551852		protein COFACTOR ASSEMBLY OF COMPLEX C SUBUNIT B CCB1, chloroplastic-like (LOC108854533), mRNA			120	3	7.63425e-24	99.44
R4_15862841-15862961		probable plastid-lipid-associated protein 4, chloroplastic (LOC108853787), mRNA			120	1	5.86003e-30	100
R4_16119020-16119140		translation initiation factor IF-3-like (LOC108849013), mRNA			120	3	9.39839e-58	96.64
R4_16453022-16453142		uncharacterized LOC108848654 (LOC108848654), transcript variant X3, mRNA			120	3	4.43495e-46	99.03
R4_16894286-16894406		uncharacterized LOC108852139 (LOC108852139), transcript variant X2, ncRNA			120	2	7.36893e-49	99.07
R4_17001803-17001923		uncharacterized LOC108849134 (LOC108849134), mRNA			120	2	9.39839e-58	99.15
R4_17172008-17172128		phytosulfokine receptor 1-like (LOC108855132), mRNA			120	1	9.39839e-58	100
R4_17312777-17312897		PREDICTED: uncharacterized protein At4g15970-like (LOC108849702), mRNA			120	2	9.39839e-58	100
R4_17375495-17375615		transmembrane 9 superfamily member 3-like (LOC108855318), mRNA			120	3	9.39839e-58	98.64
R4_17820308-17820428		uncharacterized LOC108851886 (LOC108851886), ncRNA			120	3	9.39839e-58	93.57
R4_17860844-17860964		mitogen-activated protein kinase 17 (LOC108855114), mRNA			120	5	1.25953e-31	97.53
R4_17919798-17919918		uncharacterized LOC108851728 (LOC108851728), transcript variant X2, ncRNA			120	5	9.39839e-58	98
R4_17951757-17951877		uncharacterized LOC108849642 (LOC108849642), transcript variant X2, ncRNA			120	2	9.39839e-58	100
R4_17952344-17952464		uncharacterized LOC108849642 (LOC108849642), transcript variant X2, ncRNA			120	2	9.39839e-58	100
R4_18394685-18394805		uncharacterized LOC108854066 (LOC108854066), transcript variant X2, mRNA			120	2	5.7777e-40	100
R4_18480094-18480214		syntaxin-22-like (LOC108855625), mRNA			120	2	7.42124e-44	95.21
R4_18565538-18565658		probable ADP-ribosylation factor GTPase-activating protein AGD9 (LOC108851353), mRNA			120	3	9.66814e-38	97.52
R4_18581296-18581416		probable ADP-ribosylation factor GTPase-activating protein AGD9 (LOC108851353), mRNA			120	3	9.66814e-38	97.52
R4_18654452-18654572		uncharacterized LOC108855646 (LOC108855646), transcript variant X4, ncRNA			120	4	1.24184e-41	98.45
R4_18829442-18829562		dihydrofolate synthetase-like (LOC108837369), mRNA			120	2	9.80591e-28	100
R4_19124438-19124558		transcriptional corepressor SEUSS-like (LOC108854777), transcript variant X5, mRNA			120	5	9.39839e-58	100
R4_19288276-19288396		triose phosphate/phosphate translocator, chloroplastic (LOC108854592), transcript variant X2, mRNA			120	4	7.63425e-24	96.66
R4_19511143-19511263		putative F-box/FBD/LRR-repeat protein At5g44950 (LOC108849223), transcript variant X2, mRNA			120	2	5.86003e-30	100
R4_20042156-20042276		haloacid dehalogenase-like hydrolase domain-containing protein At3g48420 (LOC108854998), mRNA			120	1	2.12261e-24	98.44
R4_20045446-20045566		protein ROOT HAIR DEFECTIVE 3 homolog 2 (LOC108854997), mRNA			120	1	1.25953e-31	97.47
R4_20046864-20046984		protein ROOT HAIR DEFECTIVE 3 homolog 2 (LOC108854997), mRNA			120	1	3.47728e-37	100
R4_20333077-20333197		DNA polymerase eta (LOC108848997), transcript variant X3, mRNA			120	3	5.65637e-55	100
R4_21001603-21001723		probable ribose-5-phosphate isomerase 4, chloroplastic (LOC108852535), mRNA			120	2	1.58385e-50	98.47
R4_21002025-21002145		probable ribose-5-phosphate isomerase 4, chloroplastic (LOC108852535), mRNA			120	2	2.09279e-34	99.36
R4_21001685-21001805		probable ribose-5-phosphate isomerase 4, chloroplastic (LOC108852535), mRNA			120	2	9.39839e-58	97.92
R4_22318680-22318800		myosin-6 (LOC108854391), transcript variant X2, mRNA			120	2	5.73697e-45	100
R4_22523184-22523304		sec-independent protein translocase protein TatB (LOC108851480), transcript variant X2, mRNA			120	2	9.80591e-28	100
R4_22590272-22590392		protein transport protein SEC23-like (LOC108848957), transcript variant X2, mRNA			120	3	9.39839e-58	99.72
R4_22604126-22604246		protein transport protein SEC23-like (LOC108848721), mRNA			120	3	9.39839e-58	98.33
R4_22662245-22662365		putative SWI/SNF-related matrix-associated actin-dependent regulator of chromatin subfamily A member 3-like 3 (LOC108850533), mRNA			120	1	9.39839e-58	100
R4_22734519-22734639		uncharacterized LOC108853066 (LOC108853066), ncRNA			120	1	9.39839e-58	100
R4_23473037-23473157		probable inactive receptor kinase At5g67200 (LOC108855876), mRNA			120	1	1.57268e-55	100
R4_23518364-23518484		probable E3 ubiquitin-protein ligase RHG1A (LOC108850065), mRNA			120	3	9.39839e-58	99.44
R4_23530150-23530270		probable E3 ubiquitin-protein ligase RHG1A (LOC108850065), mRNA			120	3	9.39839e-58	94.87
R4_23578737-23578857		THO complex subunit 5B (LOC108849674), mRNA			120	2	9.39839e-58	98.75
R4_24017581-24017701		calcineurin B-like protein 9 (LOC108806295), mRNA			120	7	9.39839e-58	93.37
R4_24400151-24400271		phosphoglycolate phosphatase 1B, chloroplastic (LOC108854197), mRNA			120	1	9.87553e-23	100
R4_24575831-24575951		probable transcription factor At1g66420 (LOC108851977), mRNA			120	2	9.39839e-58	98.75
R4_24695391-24695511		microsomal glutathione S-transferase 3-like (LOC108851992), mRNA			120	1	9.39839e-58	100
R4_24842487-24842607		histone-lysine N-methyltransferase ATXR3-like (LOC108854182), mRNA			120	3	9.39839e-58	93.04
R4_25434801-25434921		aspartic proteinase PCS1 (LOC108855706), mRNA			120	1	9.39839e-58	100
R4_25503740-25503860		glutamine synthetase cytosolic isozyme 1-1 (LOC108854859), mRNA			120	2	2.12261e-24	100
R4_26567493-26567613		ABC transporter B family member 27 (LOC108848258), mRNA			120	1	5.69653e-50	100
R4_27420557-27420677		ARF guanine-nucleotide exchange factor GNL1 (LOC108854374), mRNA			120	2	9.39839e-58	100
R4_27521041-27521161		uncharacterized LOC108854934 (LOC108854934), misc_RNA			120	1	5.81872e-35	100
R4_27977730-27977850		WAT1-related protein At5g40230-like (LOC108853707), transcript variant X5, mRNA			120	5	2.09279e-34	100
R4_27985224-27985344		transcriptional elongation regulator MINIYO (LOC108853706), transcript variant X2, mRNA			120	3	1.25065e-36	100
R4_28118813-28118933		peroxidase 63-like (LOC108849532), mRNA			120	2	9.39839e-58	99.58
R4_28396072-28396192		uncharacterized LOC108855491 (LOC108855491), mRNA			120	1	1.24184e-41	100
R4_28516251-28516371		ATP synthase mitochondrial F1 complex assembly factor 2-like (LOC108851555), mRNA			120	2	2.09279e-34	98.72
R4_28633314-28633434		sister chromatid cohesion 1 protein 2 (LOC108855459), transcript variant X2, mRNA			120	3	9.39839e-58	100
R4_28896745-28896865		DNA repair endonuclease UVH1 (LOC108854209), mRNA			120	1	1.57268e-55	99.17
R4_29824600-29824720		scarecrow-like protein 23 (LOC108848776), mRNA			120	1	9.39839e-58	100
R4_30448977-30449097		methylesterase 4-like (LOC108849349), mRNA			120	1	9.39839e-58	100
R4_30449800-30449920		methylesterase 4-like (LOC108849349), mRNA			120	1	9.39839e-58	100
R4_30768544-30768664		phosphatidylinositol/phosphatidylcholine transfer protein SFH3 (LOC108848908), transcript variant X4, mRNA			120	4	3.45277e-42	100
R4_30807248-30807368		40S ribosomal protein S25-4-like (LOC108852174), mRNA			120	1	3.40426e-52	100
R4_31356088-31356208		mediator of RNA polymerase II transcription subunit 18 (LOC108849694), transcript variant X2, mRNA			120	2	1.25953e-31	95.35
R4_31391555-31391675		peroxidase 17 (LOC108849600), mRNA			120	1	9.39839e-58	100
R4_31654022-31654142		cytochrome P450 71B2-like (LOC108848750), transcript variant X1, mRNA			120	5	9.39839e-58	94.91
R4_32079121-32079241		transcription factor MYB44 (LOC108849314), mRNA			120	1	9.39839e-58	100
R4_32240985-32241105		extra-large guanine nucleotide-binding protein 1 (LOC108851369), transcript variant X2, mRNA			120	2	1.61782e-35	98.8
R4_32487886-32488006		protein trichome birefringence-like 25 (LOC108848822), mRNA			120	1	9.39839e-58	100
R4_32673943-32674063		replication protein A 32 kDa subunit A (LOC108849168), mRNA			120	1	7.52699e-34	98.75
R4_32801669-32801789		F-box/kelch-repeat protein At1g64840-like (LOC108849769), transcript variant X2, mRNA			120	2	2.72641e-28	100
R4_33005846-33005966		two-component response regulator ARR12-like (LOC108850804), mRNA			120	2	5.69653e-50	97.79
R4_33333325-33333445		nuclear poly(A) polymerase 2 (LOC108854698), transcript variant X4, mRNA			120	4	2.65034e-48	100
R4_33492249-33492369		polyadenylate-binding protein-interacting protein 7-like (LOC108854513), transcript variant X3, mRNA			120	7	9.39839e-58	99.04
R4_33587251-33587371		probable inactive receptor kinase At2g26730 (LOC108854597), mRNA			120	1	3.47728e-37	100
R4_33707633-33707753		protein transport protein sec24-like (LOC108855813), mRNA			120	3	1.64088e-25	97.35
R4_33816060-33816180		uncharacterized LOC108831729 (LOC108831729), transcript variant X2, ncRNA			120	2	4.56225e-26	91.67
R4_34050412-34050532		60S ribosomal protein L10a-2 (LOC108854879), mRNA			120	3	7.63425e-24	100
R4_34335457-34335577		serine/threonine-protein phosphatase 6 regulatory subunit 3 (LOC108849569), mRNA			120	2	7.47393e-39	98.84
R4_34428093-34428213		dof zinc finger protein DOF2.1 (LOC108848858), mRNA			120	1	9.39839e-58	100
R4_34953367-34953487		U-box domain-containing protein 12-like (LOC108850869), mRNA			120	1	1.67607e-10	100
R4_35113255-35113375		pumilio homolog 3-like (LOC108854517), transcript variant X4, mRNA			120	4	7.36893e-49	97.37
R4_35199408-35199528		beta-glucosidase 15-like (LOC108851785), transcript variant X1, mRNA			120	2	9.39839e-58	96.25
R4_35361856-35361976		protein trichome birefringence-like 45 (LOC108855189), mRNA			120	1	9.39839e-58	100
R4_35662822-35662942		monothiol glutaredoxin-S9 (LOC108848656), mRNA			120	1	9.39839e-58	100
R4_35890821-35890941		serine/threonine-protein kinase EDR1 (LOC108855637), transcript variant X2, mRNA			120	2	1.61782e-35	100
R4_35891652-35891772		serine/threonine-protein kinase EDR1 (LOC108855637), transcript variant X2, mRNA			120	6	3.52683e-27	97.95
R4_36176438-36176558		importin beta-like SAD2 (LOC108855454), mRNA			120	2	9.39839e-58	98.36
R4_36392204-36392324		ankyrin repeat-containing protein At5g02620-like (LOC108855503), mRNA			120	1	9.39839e-58	100
R4_36659287-36659407		F-box protein DOR-like (LOC108855588), mRNA			120	5	9.39839e-58	86.31
R4_36810227-36810347		receptor like protein 30-like (LOC108848915), mRNA			120	9	9.39839e-58	91.33
R4_36424424-36424544		leucine-rich repeat receptor-like serine/threonine/tyrosine-protein kinase SOBIR1 (LOC108847308), mRNA			120	2	3.52683e-27	85.84
R4_37060978-37061098		probable serine incorporator (LOC108853818), mRNA			120	1	9.39839e-58	100
R4_37196389-37196509		trihelix transcription factor ASR3-like (LOC108849292), transcript variant X2, mRNA			120	2	9.39839e-58	100
R4_37198589-37198709		mitotic spindle checkpoint protein BUBR1-like (LOC108851528), transcript variant X3, mRNA			120	11	2.06338e-44	91.79
R4_37374158-37374278		uncharacterized LOC108855126 (LOC108855126), mRNA			120	3	9.39839e-58	98.88
R4_37380235-37380355		auxin response factor 3-like (LOC108855120), mRNA			120	4	9.39839e-58	91.9
R4_37710340-37710460		uncharacterized LOC108854392 (LOC108854392), mRNA			120	1	3.52683e-27	100
R4_37817632-37817752		arabinosyltransferase XEG113-like (LOC108848612), mRNA			120	3	1.60642e-40	98.5
R4_38147172-38147292		uncharacterized LOC108854481 (LOC108854481), transcript variant X3, ncRNA			120	2	1.57268e-55	100
R4_38425027-38425147		BTB/POZ domain-containing protein FBL11 (LOC108855111), mRNA			120	1	2.70719e-33	100
R4_38445392-38445512		ABC transporter G family member 39 (LOC108854779), transcript variant X2, mRNA			120	2	9.39839e-58	100
R4_38446567-38446687		ABC transporter G family member 39 (LOC108854779), transcript variant X2, mRNA			120	3	9.39839e-58	97.5
R4_38532350-38532470		bifunctional enolase 2/transcriptional activator-like (LOC108813571), mRNA			120	4	7.63425e-24	99.58
R4_38660855-38660975		uncharacterized LOC108849219 (LOC108849219), transcript variant X2, mRNA			120	4	1.58385e-50	99.53
R4_38776657-38776777		probable E3 ubiquitin-protein ligase RHG1A (LOC108848372), transcript variant X5, mRNA			120	5	1.61782e-35	100
R4_38892353-38892473		kinesin-like protein KIN-5B (LOC108854395), mRNA			120	2	9.39839e-58	98.75
R4_38892897-38893017		kinesin-like protein KIN-5B (LOC108854395), mRNA			120	2	1.24184e-41	98.9
R4_38894934-38895054		kinesin-like protein KIN-5B (LOC108854395), mRNA			120	2	5.7777e-40	98.86
R4_38895798-38895918		kinesin-like protein KIN-5B (LOC108854395), mRNA			120	2	5.73697e-45	99.48
R4_39039086-39039206		non-specific lipid-transfer protein 1-like (LOC108835214), mRNA			120	2	9.53231e-48	98.25
R4_39217290-39217410		auxin transporter protein 1-like (LOC108855681), mRNA			120	3	9.39839e-58	94.5
R4_39232509-39232629		vacuolar cation/proton exchanger 1 (LOC108855059), mRNA			120	1	9.53231e-48	100
R4_39332155-39332275		WEB family protein At2g38370-like (LOC108855022), mRNA			120	1	9.39839e-58	100
R4_39425214-39425334		bifunctional protein FolD 1, mitochondrial-like (LOC108854631), transcript variant X3, mRNA			120	5	3.47728e-37	99.3
R4_39448332-39448452		peptidyl-prolyl cis-trans isomerase CYP22-like (LOC108849262), mRNA			120	1	9.39839e-58	100
R4_39490108-39490228		guanylate-binding protein 4-like (LOC108855614), transcript variant X4, mRNA			120	9	3.52683e-27	99.66
R4_39821784-39821904		uncharacterized LOC108854089 (LOC108854089), mRNA			120	2	4.37264e-56	100
R4_39945805-39945925		peroxisomal nicotinamide adenine dinucleotide carrier (LOC108849289), mRNA			120	1	3.50197e-32	100
R4_39975136-39975256		DNA replication complex GINS protein PSF3-like (LOC108851354), mRNA			120	3	9.59999e-43	98.57
R4_40022471-40022591		outer envelope pore protein 16-3, chloroplastic/mitochondrial (LOC108855785), transcript variant X1, mRNA			120	2	3.52683e-27	100
R4_40216706-40216826		uncharacterized LOC108854033 (LOC108854033), mRNA			120	1	9.39839e-58	100
R4_40283704-40283824		uncharacterized LOC108844726 (LOC108844726), mRNA			120	1	1.67607e-10	84
R4_40564042-40564162		potassium transporter 2 (LOC108848636), mRNA			120	6	5.7777e-40	98.11
R4_40995851-40995971		U4/U6 small nuclear ribonucleoprotein PRP4-like protein (LOC108849140), transcript variant X2, mRNA			120	5	9.73678e-33	97.69
R4_41092218-41092338		uncharacterized LOC108851038 (LOC108851038), mRNA			120	5	1.21576e-56	97.5
R4_41579128-41579248		uncharacterized LOC108855743 (LOC108855743), transcript variant X2, mRNA			120	2	4.37264e-56	100
R4_41623560-41623680		small G protein signaling modulator 1-like (LOC108848474), transcript variant X2, mRNA			120	2	1.62931e-30	100
R4_41779087-41779207		cysteine synthase, chloroplastic/chromoplastic (LOC108854213), mRNA			120	2	7.63425e-24	96.67
R4_42452891-42453011		cytochrome P450 76C4-like (LOC108855719), mRNA			120	1	9.39839e-58	100
R4_42645009-42645129		uncharacterized LOC108851298 (LOC108851298), transcript variant X2, mRNA			120	11	9.39839e-58	94.88
R4_42670643-42670763		ATP-dependent helicase BRM-like (LOC108853595), transcript variant X5, mRNA			120	10	9.39839e-58	100
R4_42672402-42672522		ATP-dependent helicase BRM-like (LOC108853595), transcript variant X5, mRNA			120	12	9.39839e-58	98.76
R4_42673734-42673854		ATP-dependent helicase BRM-like (LOC108853595), transcript variant X5, mRNA			120	12	7.52699e-34	98.92
R4_42675336-42675456		ATP-dependent helicase BRM-like (LOC108853595), transcript variant X5, mRNA			120	12	9.39839e-58	98.75
R4_42722234-42722354		uncharacterized LOC108851298 (LOC108851298), transcript variant X2, mRNA			120	11	9.39839e-58	94.88
R4_42750016-42750136		ATP-dependent helicase BRM-like (LOC108853595), transcript variant X5, mRNA			120	12	9.39839e-58	99.3
R4_42751283-42751403		ATP-dependent helicase BRM-like (LOC108853595), transcript variant X5, mRNA			120	12	9.73678e-33	98.29
R4_42894994-42895114		uncharacterized LOC108854924 (LOC108854924), transcript variant X2, ncRNA			120	1	2.04884e-49	100
R4_43355419-43355539		probable glutamyl endopeptidase, chloroplastic (LOC108854496), transcript variant X2, mRNA			120	4	9.39839e-58	98.75
R4_43479293-43479413		WD repeat-containing protein 89 homolog (LOC108848515), mRNA			120	1	7.47393e-39	100
R4_43609032-43609152		GPN-loop GTPase 3-like (LOC108849059), mRNA			120	2	2.70719e-33	100
R4_43779263-43779383		chromatin modification-related protein EAF1 B-like (LOC108854332), transcript variant X6, mRNA			120	6	9.39839e-58	100
R4_43836770-43836890		short-chain type dehydrogenase/reductase (LOC108853688), mRNA			120	1	9.39839e-58	100
R4_44016576-44016696		probable mannan synthase 15 (LOC108848859), transcript variant X3, mRNA			120	3	9.94564e-18	98.08
R4_44107558-44107678		putative cysteine-rich receptor-like protein kinase 9 (LOC108854467), mRNA			120	1	9.39839e-58	100
R4_44465286-44465406		probable pectate lyase 15 (LOC108854761), mRNA			120	2	9.39839e-58	100
R4_44475172-44475292		probable pectate lyase 15 (LOC108854759), mRNA			120	2	9.39839e-58	99.58
R4_45044953-45045073		rubredoxin-like (LOC108854946), mRNA			120	2	9.39839e-58	97.92
R4_45220620-45220740		probable envelope ADP,ATP carrier protein, chloroplastic (LOC108855205), mRNA			120	1	9.39839e-58	100
R4_45234565-45234685		clathrin light chain 3 (LOC108849739), mRNA			120	1	9.39839e-58	100
R4_45312655-45312775		zinc finger CCCH domain-containing protein 46 (LOC108855438), transcript variant X3, mRNA			120	17	2.63165e-53	94.09
R4_45367477-45367597		uncharacterized LOC108853535 (LOC108853535), mRNA			120	2	1.25065e-36	100
R4_45493829-45493949		putative deoxyribonuclease TATDN1 (LOC108854868), mRNA			120	3	2.74577e-23	100
R4_45507687-45507807		lipase-like PAD4 (LOC108855479), mRNA			120	1	9.39839e-58	100
R4_45892681-45892801		zinc finger A20 and AN1 domain-containing stress-associated protein 6-like (LOC108854992), transcript variant X3, mRNA			120	5	5.7777e-40	100
R4_46426253-46426373		probable ADP-ribosylation factor GTPase-activating protein AGD6 (LOC108854702), mRNA			120	1	1.25953e-31	100
R4_46559165-46559285		mitochondrial substrate carrier family protein B (LOC108855336), transcript variant X2, mRNA			120	2	7.58043e-29	100
R4_47388558-47388678		uncharacterized LOC108851478 (LOC108851478), mRNA			120	2	2.06338e-44	95.74
R4_47562667-47562787		histone acetyltransferase GCN5 (LOC108848600), mRNA			120	1	5.86003e-30	100
R4_47875630-47875750		alpha-soluble NSF attachment protein 2 (LOC108849345), mRNA			120	2	2.72641e-28	91.43
R4_48097777-48097897		psbP-like protein 1, chloroplastic (LOC108851363), mRNA			120	1	2.12261e-24	100
R4_48670866-48670986		pyruvate kinase, cytosolic isozyme-like (LOC108851612), mRNA			120	1	2.6881e-38	100
R4_48779612-48779732		cysteine protease ATG4b-like (LOC108848992), transcript variant X5, mRNA			120	11	2.74577e-23	98.12
R4_49035312-49035432		uncharacterized LOC108852537 (LOC108852537), mRNA			120	1	3.47728e-37	100
R4_49481846-49481966		uncharacterized LOC108806947 (LOC108806947), ncRNA			120	3	9.39839e-58	100
R4_49482269-49482389		uncharacterized LOC108806947 (LOC108806947), ncRNA			120	3	4.43495e-46	100
R4_49589385-49589505		auxin response factor 18-like (LOC108851285), mRNA			120	2	4.37264e-56	99.57
R4_49709041-49709161		probable boron transporter 2 (LOC108855872), transcript variant X2, mRNA			120	3	1.60642e-40	100
R4_49850627-49850747		60S ribosomal protein L7a-2-like (LOC108849042), mRNA			120	5	7.63425e-24	97.29
R4_49807725-49807845		beta-glucosidase 10-like (LOC108855235), mRNA			120	2	1.64088e-25	98.31
R4_49681757-49681877		pectin acetylesterase 6-like (LOC108849440), mRNA			120	2	4.46644e-41	99.44
R4_49482529-49482649		uncharacterized LOC108848490 (LOC108848490), transcript variant X2, ncRNA			120	6	5.81872e-35	91.29
R4_49482021-49482141		uncharacterized LOC108806947 (LOC108806947), ncRNA			120	3	9.39839e-58	100
R4_49218280-49218400		brefeldin A-inhibited guanine nucleotide-exchange protein 2 (LOC108854740), mRNA			120	2	9.39839e-58	100
R4_48882082-48882202		60S ribosomal protein L37a-2 (LOC108853497), mRNA			120	3	1.66426e-15	99.24
R4_48709006-48709126		cysteine synthase, mitochondrial-like (LOC108830500), mRNA			120	1	9.73678e-33	96.43
R4_48182957-48183077		transcription factor bHLH60-like (LOC108853366), mRNA			120	6	7.31698e-54	97.36
R4_47922696-47922816		probable protein phosphatase 2C 48 (LOC108848978), mRNA			120	1	9.39839e-58	100
R4_47636876-47636996		PREDICTED: uncharacterized protein At1g76660-like (LOC108848811), mRNA			120	1	2.6881e-38	100
R4_47492820-47492940		F-box protein At3g54460 (LOC108854917), mRNA			120	1	9.39839e-58	100
R4_47189120-47189240		uncharacterized LOC108855255 (LOC108855255), transcript variant X2, misc_RNA			120	3	9.39839e-58	100
R4_46432242-46432362		cation/H(+) antiporter 20 (LOC108849447), mRNA			120	4	5.69653e-50	91.75
R4_46084605-46084725		peroxiredoxin-2E, chloroplastic-like (LOC108848845), mRNA			120	2	9.39839e-58	99.58
R4_45855719-45855839		protein LITTLE ZIPPER 3-like (LOC108849720), transcript variant X3, mRNA			120	3	9.39839e-58	100
R4_45493926-45494046		putative deoxyribonuclease TATDN1 (LOC108854868), mRNA			120	3	4.53008e-31	100
R4_45419384-45419504		probable sucrose-phosphatase 3b (LOC108849559), transcript variant X2, mRNA			120	2	5.86003e-30	99.32
R4_45334043-45334163		zinc finger CCCH domain-containing protein 46 (LOC108855438), transcript variant X3, mRNA			120	17	9.39839e-58	95.41
R4_45234638-45234758		clathrin light chain 3 (LOC108849739), mRNA			120	1	9.39839e-58	100
R4_45220728-45220848		probable envelope ADP,ATP carrier protein, chloroplastic (LOC108855205), mRNA			120	1	4.40369e-51	100
R4_45151799-45151919		acyl-coenzyme A oxidase 4, peroxisomal-like (LOC108849033), transcript variant X3, mRNA			120	5	1.25065e-36	98.98
R4_44695426-44695546		serine hydroxymethyltransferase 4-like (LOC108854898), mRNA			120	2	2.12261e-24	98.33
R4_44475017-44475137		probable pectate lyase 15 (LOC108854761), mRNA			120	2	9.39839e-58	100
R4_44464285-44464405		probable pectate lyase 15 (LOC108854761), mRNA			120	4	9.39839e-58	96.64
R4_44071196-44071316		uncharacterized LOC108849454 (LOC108849454), transcript variant X2, mRNA			120	2	9.39839e-58	100
R4_43369410-43369530		probable glutamyl endopeptidase, chloroplastic (LOC108855856), transcript variant X2, mRNA			120	4	9.39839e-58	99.17
R4_43295074-43295194		40S ribosomal protein S6-1 (LOC108831921), mRNA			120	5	2.12261e-24	99.31
R4_42752563-42752683		ATP-dependent helicase BRM-like (LOC108853595), transcript variant X5, mRNA			120	12	9.39839e-58	98.75
R4_42750961-42751081		ATP-dependent helicase BRM-like (LOC108853595), transcript variant X5, mRNA			120	12	7.52699e-34	98.92
R4_42749629-42749749		ATP-dependent helicase BRM-like (LOC108853595), transcript variant X5, mRNA			120	12	9.39839e-58	98.76
R4_42675447-42675567		ATP-dependent helicase BRM-like (LOC108853595), transcript variant X5, mRNA			120	12	9.39839e-58	99.03
R4_42674056-42674176		ATP-dependent helicase BRM-like (LOC108853595), transcript variant X5, mRNA			120	12	9.73678e-33	98.29
R4_42672477-42672597		ATP-dependent helicase BRM-like (LOC108853595), transcript variant X5, mRNA			120	10	9.39839e-58	100
R4_42671981-42672101		ATP-dependent helicase BRM-like (LOC108853595), transcript variant X5, mRNA			120	10	9.39839e-58	100
R4_42645435-42645555		uncharacterized LOC108851298 (LOC108851298), transcript variant X2, mRNA			120	5	3.52683e-27	100
R4_42468647-42468767		receptor-like serine/threonine-protein kinase At2g45590 (LOC108848342), mRNA			120	1	9.39839e-58	100
R4_42195011-42195131		protein ARABIDILLO 1 (LOC108851397), mRNA			120	1	9.39839e-58	100
R4_41710448-41710568		basic endochitinase CHB4-like (LOC108851940), mRNA			120	1	9.39839e-58	100
R4_41584990-41585110		inositol transporter 1 (LOC108855883), mRNA			120	1	9.39839e-58	100
R4_41321920-41322040		chloroplast, complete genome			120	2	4.56225e-26	95.83
R4_41092140-41092260		uncharacterized LOC108851038 (LOC108851038), mRNA			120	4	9.39839e-58	97.29
R4_40752937-40753057		putative serine/threonine-protein kinase (LOC108848947), mRNA			120	1	9.39839e-58	100
R4_40439713-40439833		inactive receptor-like serine/threonine-protein kinase At2g40270 (LOC108855369), mRNA			120	1	9.39839e-58	100
R4_40216866-40216986		uncharacterized LOC108854033 (LOC108854033), mRNA			120	1	9.39839e-58	100
R4_40216260-40216380		uncharacterized LOC108854033 (LOC108854033), mRNA			120	1	9.39839e-58	100
R4_39975743-39975863		DNA replication complex GINS protein PSF3-like (LOC108851354), mRNA			120	3	9.80591e-28	95.2
R4_39974708-39974828		DNA replication complex GINS protein PSF3-like (LOC108851354), mRNA			120	3	9.80591e-28	96.97
R4_39898155-39898275		delta-1-pyrroline-5-carboxylate synthase A-like (LOC108850522), mRNA			120	2	4.56225e-26	94.67
R4_39730558-39730678		60S ribosomal protein L23a-1 (LOC108848295), mRNA			120	2	7.63425e-24	100
R4_39427356-39427476		bifunctional protein FolD 1, mitochondrial (LOC108854632), transcript variant X1, mRNA			120	3	9.39839e-58	98.33
R4_39354287-39354407		isolate d truncated WRKY33 transcription factor (WRKY33) mRNA, complete cds, alternatively spliced			120	8	9.39839e-58	96.77
R4_39275179-39275299		ammonium transporter 2-like (LOC108848311), mRNA			120	4	9.39839e-58	97.71
R4_39231416-39231536		uncharacterized LOC108855060 (LOC108855060), transcript variant X2, mRNA			120	2	2.10764e-29	100
R4_39165277-39165397		UPF0503 protein At3g09070, chloroplastic (LOC108849061), mRNA			120	1	9.39839e-58	100
R4_38941500-38941620		uncharacterized LOC108854977 (LOC108854977), mRNA			120	1	3.40426e-52	100
R4_38895371-38895491		kinesin-like protein KIN-5B (LOC108854395), mRNA			120	2	7.36893e-49	99.52
R4_38893497-38893617		kinesin-like protein KIN-5B (LOC108854395), mRNA			120	2	4.49815e-36	98.77
R4_38892781-38892901		kinesin-like protein KIN-5B (LOC108854395), mRNA			120	2	3.50197e-32	99.32
R4_38824820-38824940		uncharacterized LOC108855405 (LOC108855405), transcript variant X2, mRNA			120	6	2.04884e-49	97.4
R4_38699763-38699883		uncharacterized LOC108849805 (LOC108849805), transcript variant X5, ncRNA			120	12	3.47728e-37	98.29
R4_38606931-38607051		protein SHOOT GRAVITROPISM 6 (LOC108854438), transcript variant X2, mRNA			120	2	2.04884e-49	100
R4_38503666-38503786		T-complex protein 1 subunit beta-like (LOC108824845), mRNA			120	2	9.39839e-58	98.13
R4_38445166-38445286		ABC transporter G family member 39 (LOC108854779), transcript variant X2, mRNA			120	2	2.07803e-39	100
R4_38423338-38423458		BTB/POZ domain-containing protein FBL11 (LOC108855111), mRNA			120	1	1.22439e-51	99.11
R4_37983995-37984115		probable sucrose-phosphatase 2 (LOC108853936), mRNA			120	2	9.39839e-58	99.58
R4_37775472-37775592		uncharacterized LOC108853188 (LOC108853188) mRNA			120	1	9.53231e-48	100
R4_37693097-37693217		vacuolar-sorting receptor 5 (LOC108855006), transcript variant X2, mRNA			120	2	9.39839e-58	100
R4_37353036-37353156		protein trichome birefringence-like 37 (LOC108849885), mRNA			120	1	9.39839e-58	100
R4_37173888-37174008		uncharacterized LOC108855178 (LOC108855178), mRNA			120	1	9.39839e-58	100
R4_37057313-37057433		probable serine incorporator (LOC108853818), mRNA			120	1	2.10764e-29	100
R4_36195657-36195777		uncharacterized LOC108853899 (LOC108853899), transcript variant X4, mRNA			120	4	1.25065e-36	100
R4_36126042-36126162		uncharacterized LOC108852610 (LOC108852610), mRNA			120	1	9.39839e-58	100
R4_35891559-35891679		serine/threonine-protein kinase EDR1 (LOC108855637), transcript variant X2, mRNA			120	6	9.39839e-58	97.22
R4_35793133-35793253		glutathione S-transferase F9 (LOC108854529), mRNA			120	1	7.52699e-34	100
R4_35374847-35374967		protein trichome birefringence-like 45 (LOC108855189), mRNA			120	1	9.39839e-58	100
R4_35262438-35262558		glutathione S-transferase U7-like (LOC108849114), mRNA			120	2	9.39839e-58	100
R4_35197979-35198099		beta-glucosidase 15-like (LOC108851785), transcript variant X2, mRNA			120	2	9.39839e-58	100
R4_34722712-34722832		V-type proton ATPase subunit a1-like (LOC108855556), mRNA			120	6	1.59509e-45	95.06
R4_34427147-34427267		dof zinc finger protein DOF2.1 (LOC108848858), mRNA			120	2	9.39839e-58	100
R4_34178239-34178359		UDP-glycosyltransferase 86A2 (LOC108855569), mRNA			120	1	9.39839e-58	100
R4_34043812-34043932		protein transport protein sec24-like (LOC108855813), mRNA			120	3	4.40369e-51	98.1
R4_33708530-33708650		protein transport protein sec24-like (LOC108849766), mRNA			120	3	9.39839e-58	97.78
R4_33593089-33593209		protein kinase PINOID 2-like (LOC108851633), mRNA			120	2	1.23308e-46	99.5
R4_33557179-33557299		S-adenosylmethionine mitochondrial carrier protein (LOC108849251), mRNA			120	1	9.39839e-58	100
R4_33492021-33492141		polyadenylate-binding protein-interacting protein 7-like (LOC108854513), transcript variant X3, mRNA			120	6	9.39839e-58	96.43
R4_33006193-33006313		two-component response regulator ARR12-like (LOC108850804), mRNA			120	2	9.39839e-58	100
R4_32994440-32994560		potassium channel AKT1 (LOC108854778), mRNA			120	1	2.09279e-34	100
R4_32747449-32747569		ubiquitin carboxyl-terminal hydrolase 19-like (LOC108848753), mRNA			120	1	1.24184e-41	100
R4_32652434-32652554		PREDICTED: uncharacterized protein DDB_G0286299 (LOC108848542), mRNA			120	1	4.56225e-26	100
R4_32244034-32244154		protein root UVB sensitive 4 (LOC108851375), mRNA			120	1	1.21576e-56	100
R4_32198138-32198258		filament-like plant protein 7 (LOC108851371), transcript variant X1, mRNA			120	2	9.39839e-58	100
R4_31676147-31676267		histone-lysine N-methyltransferase, H3 lysine-9 specific SUVH6 (LOC108854469), transcript variant X3, mRNA			120	4	9.39839e-58	99.38
R4_31422970-31423090		uncharacterized LOC108848852 (LOC108848852), transcript variant X3, ncRNA			120	4	9.59999e-43	100
R4_31375549-31375669		tRNA (cytosine(34)-C(5))-methyltransferase (LOC108855463), mRNA			120	2	9.39839e-58	100
R4_30972864-30972984		acetyl-coenzyme A synthetase, chloroplastic/glyoxysomal (LOC108849181), transcript variant X4, mRNA			120	5	7.47393e-39	99.53
R4_30769573-30769693		phosphatidylinositol/phosphatidylcholine transfer protein SFH3 (LOC108848908), transcript variant X4, mRNA			120	4	5.69653e-50	100
R4_30508308-30508428		chloride channel protein CLC-a (LOC108855326), mRNA			120	3	9.39839e-58	96.67
R4_30449541-30449661		methylesterase 4-like (LOC108849349), mRNA			120	1	4.46644e-41	100
R4_29790855-29790975		probable GABA transporter 2 (LOC108849153), mRNA			120	3	9.66814e-38	98.41
R4_28809130-28809250		glycerophosphodiester phosphodiesterase GDPD2 (LOC108849352), mRNA			120	1	9.39839e-58	100
R4_28577909-28578029		lysine histidine transporter 1 (LOC108848609), mRNA			120	1	1.61782e-35	100
R4_28496531-28496651		uncharacterized membrane protein At3g27390-like (LOC108852103) mRNA			120	1	9.66814e-38	93.4
R4_28118909-28119029		peroxidase 63-like (LOC108849532), mRNA			120	2	9.39839e-58	98.75
R4_28109114-28109234		ferredoxin-thioredoxin reductase catalytic chain, chloroplastic (LOC108851995), mRNA			120	1	5.81872e-35	100
R4_27983701-27983821		transcriptional elongation regulator MINIYO (LOC108853706), transcript variant X2, mRNA			120	2	9.39839e-58	100
R4_27443027-27443147		ARF guanine-nucleotide exchange factor GNL1 (LOC108854374), mRNA			120	2	9.39839e-58	100
R4_27420263-27420383		ARF guanine-nucleotide exchange factor GNL1 (LOC108854374), mRNA			120	2	9.39839e-58	100
R4_26253374-26253494		phosphoglycerate mutase-like protein (LOC108851567), mRNA			120	2	1.26847e-26	99.22
R4_25497930-25498050		kinesin light chain 3 (LOC108854860), mRNA			120	2	9.39839e-58	95.98
R4_25197937-25198057		flavone 3'-O-methyltransferase 1-like (LOC108849034), transcript variant X2, mRNA			120	2	9.39839e-58	100
R4_24839831-24839951		histone-lysine N-methyltransferase ATXR3-like (LOC108854182), mRNA			120	3	9.39839e-58	92.78
R4_24695314-24695434		microsomal glutathione S-transferase 3-like (LOC108851992), mRNA			120	1	2.10764e-29	100
R4_24411013-24411133		uncharacterized LOC108854198 (LOC108854198), transcript variant X2, mRNA			120	2	9.39839e-58	100
R4_24081060-24081180		threonine dehydratase biosynthetic, chloroplastic-like (LOC108852601), transcript variant X2, misc_RNA			120	4	3.42843e-47	94.22
R4_23643113-23643233		phosphatidate phosphatase PAH2-like (LOC108855596), transcript variant X1, mRNA			120	4	1.59509e-45	100
R4_23530244-23530364		probable E3 ubiquitin-protein ligase RHG1A (LOC108850065), mRNA			120	3	9.39839e-58	99.44
R4_23529956-23530076		probable E3 ubiquitin-protein ligase RHG1A (LOC108850065), mRNA			120	3	9.39839e-58	98.61
R4_23484417-23484537		26S protease regulatory subunit S10B homolog B-like (LOC108852966), mRNA			120	3	9.39839e-58	96.15
R4_22734441-22734561		uncharacterized LOC108853066 (LOC108853066), ncRNA			120	1	4.46644e-41	97.92
R4_22661852-22661972		putative SWI/SNF-related matrix-associated actin-dependent regulator of chromatin subfamily A member 3-like 3 (LOC108850533), mRNA			120	1	4.46644e-41	100
R4_22603743-22603863		protein transport protein SEC23-like (LOC108848721), mRNA			120	3	9.39839e-58	98.33
R4_22572436-22572556		uncharacterized LOC108848259 (LOC108848259), mRNA			120	1	9.39839e-58	100
R4_22383057-22383177		protein argonaute 10 (LOC108855045), transcript variant X2, mRNA			120	3	7.31698e-54	89.79
R4_22076737-22076857		uncharacterized LOC108805805 (LOC108805805), transcript variant X5, ncRNA			120	15	5.69653e-50	98.9
R4_20732321-20732441		uncharacterized LOC108852653 (LOC108852653), transcript variant X6, ncRNA			120	6	4.49815e-36	100
R4_20332520-20332640		DNA polymerase eta (LOC108848997), transcript variant X3, mRNA			120	3	2.66915e-43	100
R4_20045800-20045920		protein ROOT HAIR DEFECTIVE 3 homolog 2 (LOC108854997), mRNA			120	1	7.63425e-24	100
R4_20043426-20043546		protein ROOT HAIR DEFECTIVE 3 homolog 2 (LOC108854997), mRNA			120	1	2.70719e-33	100
R4_19562166-19562286		CTD nuclear envelope phosphatase 1-like (LOC108851616), mRNA			120	2	9.39839e-58	100
R4_19357922-19358042		28 kDa heat- and acid-stable phosphoprotein-like (LOC108831551), mRNA			120	4	4.66011e-11	99.31
R4_19287493-19287613		triose phosphate/phosphate translocator, chloroplastic (LOC108854592), transcript variant X2, mRNA			120	2	2.66915e-43	100
R4_19121783-19121903		transcriptional corepressor SEUSS-like (LOC108854777), transcript variant X5, mRNA			120	7	2.66915e-43	97.83
R4_18781079-18781199		pre-mRNA-processing factor 39 (LOC108855668), transcript variant X1, mRNA			120	1	4.49815e-36	100
R4_18590269-18590389		glycine-rich cell wall structural protein-like (LOC108833219), mRNA			120	3	9.39839e-58	100
R4_18580380-18580500		probable ADP-ribosylation factor GTPase-activating protein AGD9 (LOC108851353), mRNA			120	3	9.39839e-58	99.17
R4_18564623-18564743		probable ADP-ribosylation factor GTPase-activating protein AGD9 (LOC108851353), mRNA			120	3	9.39839e-58	99.17
R4_18450987-18451107		homeobox-leucine zipper protein HDG5-like (LOC108853963), transcript variant X3, mRNA			120	3	9.39839e-58	100
R4_18391467-18391587		uncharacterized LOC108854066 (LOC108854066), transcript variant X2, mRNA			120	2	1.25953e-31	96.39
R4_17952051-17952171		uncharacterized LOC108849642 (LOC108849642), transcript variant X2, ncRNA			120	2	9.39839e-58	100
R4_17920218-17920338		uncharacterized LOC108851728 (LOC108851728), transcript variant X2, ncRNA			120	7	9.39839e-58	94.01
R4_17867154-17867274		ATP-dependent DNA helicase homolog RECG, chloroplastic-like (LOC108855113), mRNA			120	2	9.39839e-58	98.33
R4_17835968-17836088		SEC12-like protein 2 (LOC108851317), mRNA			120	2	4.49815e-36	97.62
R4_17780983-17781103		PREDICTED: uncharacterized protein At1g04910-like (LOC108849188), mRNA			120	2	9.39839e-58	99.58
R4_17312269-17312389		PREDICTED: uncharacterized protein At4g15970-like (LOC108849702), mRNA			120	2	9.39839e-58	100
R4_17019861-17019981		ubiquitin-conjugating enzyme E2 2 (LOC108854237), transcript variant X2, mRNA			120	5	4.46644e-41	98.44
R4_16974540-16974660		sucrose transport protein SUC3 (LOC108849403), mRNA			120	8	9.39839e-58	94.76
R4_16720433-16720553		uncharacterized LOC108834923 (LOC108834923), mRNA			120	3	2.13768e-19	100
R4_16211012-16211132		methionine aminopeptidase 1C, chloroplastic/mitochondrial-like (LOC108851517), transcript variant X2, mRNA			120	3	9.80591e-28	98.99
R4_16009884-16010004		beta-glucosidase 3-like (LOC108849270), transcript variant X1, mRNA			120	1	4.49815e-36	100
R4_15849444-15849564		D-cysteine desulfhydrase 2, mitochondrial (LOC108851673), transcript variant X2, mRNA			120	2	1.66426e-15	100
R4_15543946-15544066		nodulation receptor kinase (LOC108854532), mRNA			120	2	9.39839e-58	98.33
R4_15346299-15346419		uncharacterized LOC108852318 (LOC108852318), ncRNA			120	3	9.39839e-58	97.48
R4_15163822-15163942		proteasome subunit beta type-7-A (LOC108854732), transcript variant X2, mRNA			120	4	1.23308e-46	96
R4_15081031-15081151		serine/threonine-protein kinase HT1 (LOC108848322), mRNA			120	1	7.36893e-49	100
R4_15045422-15045542		alkane hydroxylase MAH1-like (LOC108852752), mRNA			120	1	9.39839e-58	100
R4_14990872-14990992		protein RST1 (LOC108854617), mRNA			120	1	2.09279e-34	100
R4_14989999-14990119		protein RST1 (LOC108854617), mRNA			120	1	1.25065e-36	100
R4_14869726-14869846		uncharacterized LOC108851570 (LOC108851570), mRNA			120	1	1.62931e-30	100
R4_14868759-14868879		uncharacterized LOC108851570 (LOC108851570), mRNA			120	1	9.66814e-38	100
R4_14857024-14857144		nephrocystin-3 (LOC108855294), transcript variant X2, mRNA			120	2	9.39839e-58	100
R4_14818397-14818517		DNA repair protein UVH3 (LOC108854675), transcript variant X3, mRNA			120	3	5.7777e-40	100
R4_14636248-14636368		RNA pseudouridine synthase 1-like (LOC108851556), mRNA			120	1	9.39839e-58	100
R4_14388741-14388861		structural maintenance of chromosomes protein 4-like (LOC108853966), mRNA			120	2	2.10764e-29	97.83
R4_14299238-14299358		kxDL motif-containing protein 1-like (LOC108854873), transcript variant X3, mRNA			120	6	9.39839e-58	99.58
R4_14279844-14279964		uncharacterized LOC108854752 (LOC108854752), transcript variant X5, mRNA			120	9	9.39839e-58	97.66
R4_13811830-13811950		scarecrow-like transcription factor PAT1 (LOC108853644), transcript variant X8, mRNA			120	8	9.39839e-58	100
R4_13644862-13644982		adenylylsulfatase HINT3 (LOC108849288), mRNA			120	1	9.39839e-58	100
R4_13478687-13478807		chaperone protein dnaJ 49 (LOC108848667), mRNA			120	1	1.62931e-30	100
R4_12998016-12998136		BRCA1-A complex subunit BRE (LOC108849584), mRNA			120	2	2.72641e-28	100
R4_12854456-12854576		5'-3' exoribonuclease 2 (LOC108855167), mRNA			120	1	7.52699e-34	100
R4_12570470-12570590		uncharacterized LOC108838060 (LOC108838060), transcript variant X1, ncRNA			120	20	1.25065e-36	100
R4_12427060-12427180		probable prefoldin subunit 3 (LOC108854007), mRNA			120	2	2.72641e-28	97.8
R4_12330137-12330257		uncharacterized LOC108848998 (LOC108848998), ncRNA			120	1	9.39839e-58	100
R4_12072758-12072878		late embryogenesis abundant protein 47 (LOC108854356), mRNA			120	4	9.39839e-58	100
R4_12064172-12064292		protein MON2 homolog (LOC108854355), transcript variant X3, mRNA			120	3	2.12261e-24	100
R4_12056185-12056305		kinesin-like protein KIFC3 (LOC108855416), transcript variant X5, mRNA			120	5	1.24184e-41	97.96
R4_11956320-11956440		sugar transporter ERD6-like 18 (LOC108848455), transcript variant X3, mRNA			120	5	7.47393e-39	94.83
R4_11907985-11908105		signal peptidase complex subunit 3B (LOC108849850), mRNA			120	3	2.10764e-29	95.05
R4_11870990-11871110		ATP-dependent DNA helicase Q-like SIM (LOC108855607), transcript variant X2, mRNA			120	2	9.39839e-58	100
R4_11713929-11714049		lon protease homolog 1, mitochondrial-like (LOC108851362), mRNA			120	4	9.39839e-58	94.17
R4_11517940-11518060		uncharacterized LOC108852123 (LOC108852123), mRNA			120	3	9.39839e-58	97.8
R4_11470961-11471081		uncharacterized LOC108853943 (LOC108853943), mRNA			120	2	5.73697e-45	98.06
R4_11281329-11281449		ethylene-responsive transcription factor TINY-like (LOC108849301), mRNA			120	2	9.39839e-58	99.58
R4_10729128-10729248		MAG2-interacting protein 2 (LOC108853766), mRNA			120	1	9.80591e-28	100
R4_10639406-10639526		uncharacterized LOC108835020 (LOC108835020), mRNA			120	3	2.12261e-24	98.44
R4_10452133-10452253		dual specificity protein phosphatase PHS1 (LOC108854250), transcript variant X2, mRNA			120	2	9.39839e-58	100
R4_10202297-10202417		ENHANCER OF AG-4 protein 2-like (LOC108854901), mRNA			120	7	9.39839e-58	100
R4_10173293-10173413		sacsin-like (LOC108851487), mRNA			120	1	9.39839e-58	100
R4_10170471-10170591		sacsin-like (LOC108851487), mRNA			120	1	9.39839e-58	100
R4_9921581-9921701		thioredoxin-like 1-2, chloroplastic (LOC108851656), mRNA			120	2	4.37264e-56	97.37
R4_9895676-9895796		structural maintenance of chromosomes protein 6B (LOC108855684), mRNA			120	1	1.59509e-45	100
R4_9873494-9873614		uncharacterized LOC108848452 (LOC108848452), mRNA			120	1	9.39839e-58	100
R4_9844241-9844361		putative pentatricopeptide repeat-containing protein At3g11460 (LOC108854267), mRNA			120	1	9.39839e-58	100
R4_9627019-9627139		uncharacterized LOC108852070 (LOC108852070), ncRNA			120	2	9.39839e-58	99.58
R4_9404479-9404599		probable calcium-binding protein CML41 (LOC108851674), mRNA			120	2	9.39839e-58	99.58
R4_9296879-9296999		zinc finger CCCH domain-containing protein 44-like (LOC108851444), transcript variant X2, mRNA			120	5	9.39839e-58	95.26
R4_9023512-9023632		patellin-6-like (LOC108848707), mRNA			120	2	2.10764e-29	100
R4_8742572-8742692		ABC transporter G family member 42-like (LOC108849115), transcript variant X2, mRNA			120	4	9.80591e-28	99.24
R4_8631577-8631697		pyruvate, phosphate dikinase 1, chloroplastic (LOC108848596), transcript variant X2, mRNA			120	2	1.22439e-51	99.11
R4_8626294-8626414		pyruvate, phosphate dikinase 1, chloroplastic (LOC108848596), transcript variant X2, mRNA			120	1	9.39839e-58	100
R4_8374635-8374755		uncharacterized LOC108849730 (LOC108849730), mRNA			120	1	5.81872e-35	100
R4_8318532-8318652		uncharacterized LOC108855827 (LOC108855827), mRNA			120	3	9.39839e-58	98.06
R4_8318286-8318406		uncharacterized LOC108855827 (LOC108855827), mRNA			120	2	7.58043e-29	100
R4_8093748-8093868		ethylene-responsive transcription factor ERF039-like (LOC108852931), mRNA			120	7	9.39839e-58	90.12
R4_7947501-7947621		uncharacterized LOC108853014 (LOC108853014), transcript variant X2, ncRNA			120	7	9.39839e-58	95.95
R4_7901231-7901351		transcription factor MYB1R1-like (LOC108848749), transcript variant X3, misc_RNA			120	2	9.39839e-58	100
R4_7868804-7868924		palmitoyl-protein thioesterase 1-like (LOC108851914), transcript variant X2, mRNA			120	8	9.39839e-58	92.57
R4_7833311-7833431		calcineurin B-like protein 1 (LOC108853998), transcript variant X4, mRNA			120	5	1.25065e-36	99.27
R4_7552252-7552372		type I inositol polyphosphate 5-phosphatase 2 (LOC108848999), transcript variant X2, mRNA			120	4	9.39839e-58	99.59
R4_7495432-7495552		ABC transporter C family member 13 (LOC108855402), mRNA			120	1	1.62931e-30	100
R4_7272699-7272819		shaggy-related protein kinase eta-like (LOC108854179), transcript variant X2, mRNA			120	5	2.10764e-29	95.94
R4_7152622-7152742		cyclin-dependent kinase F-4-like (LOC108855207), transcript variant X2, mRNA			120	2	2.72641e-28	100
R4_6903115-6903235		fe(2+) transport protein 1-like (LOC108853676), mRNA			120	4	9.39839e-58	92.43
R4_6902519-6902639		fe(2+) transport protein 1-like (LOC108853676), mRNA			120	2	3.40426e-52	96.36
R4_6814474-6814594		multiple organellar RNA editing factor 1, mitochondrial-like (LOC108854654), mRNA			120	3	9.39839e-58	96.67
R4_6767341-6767461		CTP synthase-like (LOC108848243), mRNA			120	3	2.12261e-24	95.32
R4_6430732-6430852		homeobox-leucine zipper protein MERISTEM L1 (LOC108848568), mRNA			120	2	9.39839e-58	98.72
R4_6139261-6139381		isoleucine--tRNA ligase, cytoplasmic-like (LOC108854103), mRNA			120	1	7.47393e-39	94.23
R4_5791540-5791660		uncharacterized LOC108849540 (LOC108849540), mRNA			120	1	2.09279e-34	100
R4_5530905-5531025		calcium-dependent protein kinase 3-like (LOC108855584), mRNA			120	3	1.57268e-55	98
R4_5426522-5426642		protein trichome birefringence-like 24 (LOC108855107), mRNA			120	1	9.39839e-58	100
R4_5259752-5259872		1-acylglycerol-3-phosphate O-acyltransferase (LOC108848390), mRNA			120	2	9.94564e-18	100
R4_5205299-5205419		1-acylglycerol-3-phosphate O-acyltransferase (LOC108848390), mRNA			120	2	9.94564e-18	100
R4_5003761-5003881		protein MSP1-like (LOC108853384), mRNA			120	5	7.36893e-49	97.97
R4_4916592-4916712		ATP-dependent DNA helicase SRS2-like protein At4g25120 (LOC108855324), transcript variant X2, mRNA			120	4	5.73697e-45	100
R4_4832301-4832421		receptor-like serine/threonine-protein kinase At4g25390 (LOC108849122), mRNA			120	2	9.39839e-58	92.96
R4_4538139-4538259		mediator of RNA polymerase II transcription subunit 36a (LOC108852843), mRNA			120	2	4.53008e-31	99.31
R4_4535979-4536099		protein DETOXIFICATION 35 (LOC108849112), mRNA			120	5	9.39839e-58	94.95
R4_4345259-4345379		inositol oxygenase 4 (LOC108838889), mRNA			120	2	1.59509e-45	100
R4_4076864-4076984		proton pump-interactor 1-like (LOC108854784), transcript variant X2, mRNA			120	2	3.52683e-27	100
R4_3649807-3649927		casein kinase 1-like protein 6 (LOC108853626), transcript variant X2, mRNA			120	7	9.39839e-58	96.76
R4_3616789-3616909		protein LOW PSII ACCUMULATION 1, chloroplastic (LOC108849586), mRNA			120	1	1.57268e-55	100
R4_3016536-3016656		FGGY carbohydrate kinase domain-containing protein (LOC108854922), mRNA			120	1	1.22439e-51	100
R4_2814625-2814745		PREDICTED: uncharacterized protein Cbei_0202 (LOC108855829), mRNA			120	2	1.22439e-51	96.49
R4_2793448-2793568		autophagy-related protein 11-like (LOC108853989), mRNA			120	2	1.22439e-51	97.32
R4_2662256-2662376		serine/threonine-protein kinase HT1-like (LOC108854223), mRNA			120	2	9.39839e-58	98.76
R4_2264046-2264166		putative L-ascorbate peroxidase 6 (LOC108851335), mRNA			120	2	2.70719e-33	97.37
R4_2262721-2262841		putative L-ascorbate peroxidase 6 (LOC108851335), mRNA			120	1	7.58043e-29	100
R4_2192451-2192571		myb-related protein 3R-1-like (LOC108848963), mRNA			120	2	9.39839e-58	96.67
R4_2061457-2061577		F-box/LRR-repeat protein 15 (LOC108849826), transcript variant X2, mRNA			120	4	4.43495e-46	98.04
R4_1993386-1993506		uncharacterized LOC108851820 (LOC108851820), transcript variant X3, mRNA			120	3	9.39839e-58	100
R4_1932518-1932638		FK506-binding protein 5-like (LOC108848526), mRNA			120	3	9.80591e-28	96.33
R4_1744658-1744778		agamous-like MADS-box protein AGL16 (LOC108855169), transcript variant X2, mRNA			120	2	4.43495e-46	100
R4_1719983-1720103		3-ketoacyl-CoA synthase 16-like (LOC108851420), mRNA			120	1	9.39839e-58	100
R4_1718366-1718486		upstream activation factor subunit UAF30-like (LOC108851428), mRNA			120	1	9.39839e-58	100
R4_1681362-1681482		glucan endo-1,3-beta-glucosidase 7-like (LOC108851417), mRNA			120	2	9.39839e-58	98.75
R4_1232460-1232580		la-related protein 1C-like (LOC108848292), mRNA			120	1	9.39839e-58	100
R4_1175947-1176067		uncharacterized LOC108853980 (LOC108853980), transcript variant X2, mRNA			120	2	9.39839e-58	100
R4_844337-844457		nicotinate phosphoribosyltransferase 1-like (LOC108855026), mRNA			120	3	9.39839e-58	98.89
R4_718305-718425		BTB/POZ and TAZ domain-containing protein 5-like (LOC108848272), mRNA			120	2	9.39839e-58	98.78
R4_697794-697914		calcium-transporting ATPase 2, plasma membrane-type (LOC108855855), mRNA			120	2	9.39839e-58	98.75
R4_525823-525943		uncharacterized LOC108854854 (LOC108854854), mRNA			120	1	5.73697e-45	100
R4_477403-477523		adenylyl-sulfate kinase 2, chloroplastic (LOC108855675), mRNA			120	2	1.58385e-50	95.19
R4_476102-476222		adenylyl-sulfate kinase 2, chloroplastic (LOC108855675), mRNA			120	1	9.39839e-58	100
R4_453224-453344		ABC transporter D family member 1-like (LOC108855003), mRNA			120	1	9.39839e-58	100
R4_191052-191172		auxin-induced protein 15A-like (LOC108852230), mRNA			120	1	4.37264e-56	100
R4_154735-154855		uncharacterized LOC108851299 (LOC108851299), mRNA			120	1	4.53008e-31	100
R4_148851-148971		uncharacterized LOC108851299 (LOC108851299), mRNA			120	1	4.49815e-36	100
R4_143642-143762		26S proteasome non-ATPase regulatory subunit 4 homolog (LOC108851308), mRNA			120	1	7.63425e-24	100
R4_138300-138420		transcription repressor MYB4 (LOC108851310), mRNA			120	1	9.39839e-58	100
R4_87807-87927		uncharacterized LOC108851309 (LOC108851309), mRNA			120	1	9.39839e-58	100
R4_50374-50494		probable galacturonosyltransferase 3 (LOC108854239), transcript variant X5, mRNA			120	6	3.42843e-47	98.56
R4_34547-34667		aminoacylase-1B-like (LOC108854796), mRNA			120	3	4.37264e-56	97.82
R4_20534-20654		alpha-1,3-mannosyl-glycoprotein 2-beta-N-acetylglucosaminyltransferase (LOC108855090), transcript variant X3, mRNA			120	6	3.52683e-27	98.53

## Sheet: Ch 5
SeqName	Description	Description			Length	#Hits	e-Value	sim mean
R5_34990-35110		uncharacterized LOC108856871 (LOC108856871), ncRNA			120	1	2.12261e-24	100
R5_158892-159012		CRM-domain containing factor CFM2, chloroplastic (LOC108861560), transcript variant X1, mRNA			120	3	4.37264e-56	94.87
R5_272146-272266		uncharacterized LOC108859435 (LOC108859435), mRNA			120	1	2.72641e-28	100
R5_427899-428019		auxin transport protein BIG (LOC108859062), transcript variant X2, mRNA			120	2	9.39839e-58	100
R5_569753-569873		IAA-amino acid hydrolase ILR1 (LOC108856835), mRNA			120	1	5.7777e-40	100
R5_744110-744230		PREDICTED: uncharacterized protein At1g51745-like (LOC108862448), mRNA			120	1	9.39839e-58	100
R5_746162-746282		PREDICTED: uncharacterized protein At1g51745-like (LOC108862448), mRNA			120	1	9.39839e-58	100
R5_1269575-1269695		disease resistance protein TAO1-like (LOC108859051), transcript variant X2, mRNA			120	2	9.39839e-58	91.95
R5_1272045-1272165		probable disease resistance protein RPP1 (LOC108859055), mRNA			120	1	9.39839e-58	100
R5_1346501-1346621		60S ribosomal protein L23-like (LOC108857185), mRNA			120	3	2.12261e-24	97.78
R5_1467546-1467666		protein WVD2-like 1 (LOC108856862), transcript variant X3, mRNA			120	3	2.09279e-34	100
R5_1475003-1475123		probable WRKY transcription factor 39 (LOC108857266), mRNA			120	2	5.81872e-35	95.07
R5_1556812-1556932		serine/threonine-protein kinase WNK1-like (LOC108863062), mRNA			120	1	1.67607e-10	97.37
R5_1567729-1567849		serine/threonine-protein kinase WNK1-like (LOC108863062), mRNA			120	1	1.67607e-10	97.37
R5_1725091-1725211		WD repeat-containing protein 48-like (LOC108863375), transcript variant X5, mRNA			120	7	2.78489e-13	100
R5_1979042-1979162		uncharacterized LOC108856987 (LOC108856987), transcript variant X4, ncRNA			120	8	9.39839e-58	98.46
R5_1791634-1791754		sugar transporter ERD6-like 11 (LOC108863404), mRNA			120	1	4.62726e-16	100
R5_2225399-2225519		uncharacterized GPI-anchored protein At3g06035 (LOC108862110), mRNA			120	1	9.39839e-58	100
R5_2305938-2306058		transcription factor MUTE (LOC108859068), mRNA			120	3	2.09279e-34	95.3
R5_2499597-2499717		probable histone-arginine methyltransferase 1.3 (LOC108857490), mRNA			120	2	1.26847e-26	93.28
R5_2546792-2546912		alkaline/neutral invertase C, mitochondrial (LOC108863229), mRNA			120	2	9.46511e-53	97.84
R5_2612331-2612451		huntingtin-interacting protein K (LOC108863020), mRNA			120	3	5.7777e-40	97.73
R5_2615158-2615278		probable tyrosine-protein kinase DDB_G0283397 (LOC108857922), mRNA			120	1	9.80591e-28	96
R5_2717800-2717920		glyoxysomal fatty acid beta-oxidation multifunctional protein MFP-a-like (LOC108856939), mRNA			120	3	3.50197e-32	94.17
R5_2724880-2725000		uncharacterized serine-rich protein C215.13-like (LOC108859752), mRNA			120	2	9.39839e-58	91.86
R5_2787643-2787763		uncharacterized LOC108857050 (LOC108857050), mRNA			120	1	7.58043e-29	100
R5_2910338-2910458		transcription factor bHLH62 (LOC108856187), mRNA			120	1	9.39839e-58	100
R5_3011689-3011809		integrator complex subunit 9 (LOC108856464), mRNA			120	1	2.70719e-33	100
R5_3030524-3030644		uncharacterized LOC108836844 (LOC108836844), mRNA			120	2	5.86003e-30	100
R5_3185857-3185977		heat shock protein 90-6, mitochondrial-like (LOC108856620), mRNA			120	1	9.39839e-58	100
R5_3250350-3250470		growth hormone-regulated TBC protein 1-A (LOC108856289), mRNA			120	2	9.39839e-58	100
R5_3372165-3372285		protein SIEL (LOC108863294), mRNA			120	1	3.45277e-42	100
R5_3414764-3414884		regulatory-associated protein of TOR 1 (LOC108861987), mRNA			120	2	7.47393e-39	97.09
R5_3415800-3415920		regulatory-associated protein of TOR 1 (LOC108861987), mRNA			120	1	2.03439e-54	100
R5_3605915-3606035		myb-like DNA-binding protein myb-1 (LOC108856713), mRNA			120	1	9.39839e-58	100
R5_3964156-3964276		lycopene beta cyclase, chloroplastic (LOC108862408), transcript variant X6, mRNA			120	6	9.39839e-58	100
R5_4036487-4036607		glycerol-3-phosphate dehydrogenase SDP6, mitochondrial (LOC108861966), mRNA			120	1	9.39839e-58	100
R5_4043619-4043739		exocyst complex component SEC8 (LOC108861964), transcript variant X2, mRNA			120	3	7.42124e-44	99
R5_4131814-4131934		uncharacterized LOC108861145 (LOC108861145), mRNA			120	2	3.45277e-42	98.95
R5_4192922-4193042		calcium-dependent protein kinase 2 (LOC108859503), mRNA			120	2	7.47393e-39	96.51
R5_4278983-4279103		adenine/guanine permease AZG1 (LOC108857276), mRNA			120	1	9.39839e-58	100
R5_4344560-4344680		uncharacterized LOC108837170 (LOC108837170), mRNA			120	3	9.39839e-58	97.02
R5_4500157-4500277		uncharacterized LOC108857608 (LOC108857608), mRNA			120	2	9.39839e-58	99.17
R5_4872147-4872267		PREDICTED: uncharacterized protein At5g41620 (LOC108805194), mRNA			120	1	9.39839e-58	100
R5_4977335-4977455		fasciclin-like arabinogalactan protein 18 (LOC108862286), mRNA			120	6	9.39839e-58	89.37
R5_5110667-5110787		ubiquitin carboxyl-terminal hydrolase 13 (LOC108863198), transcript variant X2, mRNA			120	2	9.80591e-28	100
R5_5251752-5251872		polygalacturonase inhibitor 1-like (LOC108857161), misc_RNA			120	4	9.39839e-58	92.23
R5_5340570-5340690		uncharacterized LOC108861264 (LOC108861264), transcript variant X2, ncRNA			120	2	1.24184e-41	100
R5_5377855-5377975		zinc finger CCCH domain-containing protein 37 (LOC108856318), mRNA			120	2	9.39839e-58	99.58
R5_5557054-5557174		probable BOI-related E3 ubiquitin-protein ligase 3 (LOC108856687), mRNA			120	4	9.39839e-58	93.96
R5_5683949-5684069		uncharacterized LOC108859716 (LOC108859716), mRNA			120	4	9.39839e-58	97.45
R5_5691695-5691815		uncharacterized LOC108859716 (LOC108859716), mRNA			120	4	9.39839e-58	97.45
R5_5837346-5837466		uncharacterized LOC108857606 (LOC108857606), mRNA			120	3	9.39839e-58	98.14
R5_5923563-5923683		inactive protein kinase SELMODRAFT_444075-like (LOC108861466), mRNA			120	1	9.39839e-58	100
R5_6168642-6168762		exocyst complex component EXO70A1 (LOC108863236), mRNA			120	1	9.39839e-58	100
R5_6191702-6191822		uncharacterized LOC108860745 (LOC108860745), transcript variant X2, mRNA			120	2	9.39839e-58	100
R5_6264795-6264915		GDSL esterase/lipase ESM1 (LOC108862832), mRNA			120	1	7.63425e-24	100
R5_6457148-6457268		ubiquitin carboxyl-terminal hydrolase 25 (LOC108862326), mRNA			120	1	5.69653e-50	100
R5_6530492-6530612		polyadenylate-binding protein-interacting protein 9 (LOC108856942), mRNA			120	4	7.31698e-54	91.38
R5_6931475-6931595		RNA exonuclease 4 (LOC108859486), mRNA			120	2	5.69653e-50	100
R5_6957376-6957496		uncharacterized LOC108862583 (LOC108862583), mRNA			120	2	7.52699e-34	98.05
R5_7051100-7051220		proton pump-interactor 2-like (LOC108856743), transcript variant X5, mRNA			120	8	9.39839e-58	99.01
R5_7170624-7170744		ultraviolet-B receptor UVR8 (LOC108861571), mRNA			120	1	9.39839e-58	100
R5_7414770-7414890		uncharacterized LOC108862986 (LOC108862986), transcript variant X4, ncRNA			120	9	9.39839e-58	99.54
R5_7509396-7509516		G-type lectin S-receptor-like serine/threonine-protein kinase CES101 (LOC108805257), transcript variant X4, mRNA			120	4	9.39839e-58	100
R5_7845397-7845517		auxin-responsive protein IAA26 (LOC108856694), mRNA			120	2	9.39839e-58	99.14
R5_7990283-7990403		calmodulin-binding transcription activator 6 (LOC108862819), transcript variant X2, mRNA			120	4	2.04884e-49	96.37
R5_8113932-8114052		E3 ubiquitin-protein ligase UPL6 (LOC108863592), mRNA			120	3	9.39839e-58	100
R5_8271340-8271460		kinesin-like protein KIN-12C (LOC108862221), transcript variant X3, mRNA			120	3	4.46644e-41	100
R5_8274198-8274318		kinesin-like protein KIN-12C (LOC108862221), transcript variant X3, mRNA			120	3	9.39839e-58	100
R5_8298391-8298511		50S ribosomal protein L3-2, chloroplastic-like (LOC108857254), mRNA			120	1	9.39839e-58	100
R5_8480249-8480369		uncharacterized LOC108859885 (LOC108859885), mRNA			120	4	2.09279e-34	96.11
R5_8523962-8524082		probable serine/threonine protein kinase IREH1 (LOC108861492), mRNA			120	1	9.39839e-58	100
R5_8711460-8711580		mitogen-activated protein kinase 9-like (LOC108863162), mRNA			120	3	9.39839e-58	98.9
R5_8733958-8734078		myb-like protein L (LOC108860284), transcript variant X3, mRNA			120	3	9.39839e-58	100
R5_8834666-8834786		uncharacterized LOC108805123 (LOC108805123), mRNA			120	2	9.39839e-58	98.33
R5_8956961-8957081		uncharacterized LOC108861060 (LOC108861060), transcript variant X2, ncRNA			120	2	9.39839e-58	100
R5_9014182-9014302		histone deacetylase 15-like (LOC108856794), mRNA			120	4	1.62931e-30	98.59
R5_9106275-9106395		nucleolin 2-like (LOC108859277), mRNA			120	1	5.81872e-35	100
R5_9313256-9313376		flavonol synthase/flavanone 3-hydroxylase (LOC108857204), mRNA			120	1	9.39839e-58	100
R5_9418629-9418749		autophagy-related protein 2 (LOC108862056), mRNA			120	1	9.39839e-58	100
R5_9441393-9441513		protein disulfide-isomerase SCO2 (LOC108859249), mRNA			120	1	9.39839e-58	100
R5_9491852-9491972		glycoprotein 3-alpha-L-fucosyltransferase A (LOC108857666), mRNA			120	1	2.65034e-48	100
R5_9601577-9601697		probable cysteine protease RD21C (LOC108805134), mRNA			120	1	9.39839e-58	100
R5_9673262-9673382		Na(+)/H(+) antiporter NhaD-like (LOC108862539), mRNA			120	5	9.53231e-48	95.77
R5_9776419-9776539		pre-mRNA-processing protein 40B-like (LOC108863610), transcript variant X4, mRNA			120	8	1.65253e-20	96.71
R5_9995544-9995664		phytochrome-associated serine/threonine-protein phosphatase 3 (LOC108856910), mRNA			120	2	9.39839e-58	100
R5_10232142-10232262		EH domain-containing protein 1-like (LOC108861412), transcript variant X2, mRNA			120	4	9.80591e-28	100
R5_10821452-10821572		phosphate transporter PHO1 homolog 3-like (LOC108861807), mRNA			120	1	9.39839e-58	100
R5_10839848-10839968		serine/threonine-protein kinase Nek6 (LOC108861800), transcript variant X3, mRNA			120	3	9.73678e-33	100
R5_10866652-10866772		uncharacterized LOC108861808 (LOC108861808), mRNA			120	3	9.39839e-58	96.94
R5_11042071-11042191		ABC transporter C family member 8-like (LOC108857741), mRNA			120	2	9.39839e-58	96.82
R5_11259578-11259698		UDP-glycosyltransferase 84A2-like (LOC108858165), mRNA			120	3	9.39839e-58	93.89
R5_11308202-11308322		chitin elicitor receptor kinase 1 (LOC108856564), transcript variant X2, mRNA			120	2	2.09279e-34	100
R5_11398642-11398762		BTB/POZ domain-containing protein At2g46260 (LOC108813862), mRNA			120	7	9.39839e-58	93.9
R5_11506489-11506609		peroxisome biogenesis protein 22-like (LOC108805293), mRNA			120	3	7.36893e-49	99.36
R5_11535920-11536040		cyclin-U1-1-like (LOC108859821), mRNA			120	2	9.39839e-58	99.58
R5_11926667-11926787		uncharacterized LOC108832555 (LOC108832555), mRNA			120	2	9.59999e-43	100
R5_12117799-12117919		protein NETWORKED 1A (LOC108862024), mRNA			120	1	9.39839e-58	100
R5_11994132-11994252		serine/threonine-protein kinase WNK2-like (LOC108857349), mRNA			120	2	1.00163e-12	95.65
R5_12414892-12415012		uncharacterized LOC108856751 (LOC108856751), mRNA			120	1	9.39839e-58	100
R5_12575169-12575289		uncharacterized LOC108859706 (LOC108859706), mRNA			120	1	1.23308e-46	100
R5_12996053-12996173		mediator of RNA polymerase II transcription subunit 33A (LOC108863594), transcript variant X2, mRNA			120	2	2.66915e-43	100
R5_13000994-13001114		mediator of RNA polymerase II transcription subunit 33A (LOC108863594), transcript variant X2, mRNA			120	3	9.39839e-58	99.44
R5_13004347-13004467		non-lysosomal glucosylceramidase (LOC108863101), mRNA			120	1	2.10764e-29	98.61
R5_13243688-13243808		uncharacterized LOC108857613 (LOC108857613), transcript variant X3, ncRNA			120	4	9.39839e-58	99.79
R5_13503920-13504040		probable magnesium transporter NIPA1 (LOC108862595), transcript variant X1, mRNA			120	1	5.86003e-30	100
R5_13548655-13548775		APO protein 1, chloroplastic (LOC108856463), mRNA			120	1	9.39839e-58	100
R5_13933987-13934107		E3 ubiquitin-protein ligase BRE1A (LOC108857145), transcript variant X1, mRNA			120	2	9.39839e-58	99.58
R5_14170227-14170347		syntaxin-32-like (LOC108856834), mRNA			120	3	7.42124e-44	99.35
R5_14195930-14196050		syntaxin-32-like (LOC108856834), mRNA			120	6	2.72641e-28	95.84
R5_14530649-14530769		uncharacterized LOC108860023 (LOC108860023), mRNA			120	3	2.6881e-38	98.88
R5_14708201-14708321		uncharacterized LOC108859952 (LOC108859952), mRNA			120	2	9.39839e-58	100
R5_14758851-14758971		uncharacterized LOC108859952 (LOC108859952), mRNA			120	2	9.39839e-58	100
R5_14856210-14856330		phosphatidylinositol/phosphatidylcholine transfer protein SFH9 (LOC108856205), transcript variant X5, mRNA			120	5	2.09279e-34	100
R5_14898815-14898935		chromatin modification-related protein EAF1 B (LOC108862121), transcript variant X3, mRNA			120	3	1.65253e-20	98.25
R5_14929489-14929609		ER lumen protein-retaining receptor B-like (LOC108857392), mRNA			120	2	1.26847e-26	98.31
R5_15148608-15148728		uncharacterized LOC108862461 (LOC108862461), mRNA			120	1	4.37264e-56	99.17
R5_15150658-15150778		uncharacterized LOC108862461 (LOC108862461), mRNA			120	1	9.39839e-58	100
R5_15150985-15151105		uncharacterized LOC108862461 (LOC108862461), mRNA			120	1	9.39839e-58	100
R5_15519353-15519473		uncharacterized LOC108859202 (LOC108859202), mRNA			120	2	9.39839e-58	99.15
R5_16825504-16825624		uncharacterized LOC108805435 (LOC108805435), ncRNA			120	3	9.39839e-58	98.06
R5_16873976-16874096		transmembrane protein 56-B-like (LOC108857304), mRNA			120	1	1.25953e-31	100
R5_17170006-17170126		CLAVATA3/ESR (CLE)-related protein 43-like (LOC108859490), mRNA			120	2	9.39839e-58	100
R5_17535248-17535368		uncharacterized LOC108857448 (LOC108857448), transcript variant X2, mRNA			120	2	9.39839e-58	100
R5_17535457-17535577		uncharacterized LOC108857448 (LOC108857448), transcript variant X2, mRNA			120	2	9.39839e-58	100
R5_17546161-17546281		uncharacterized LOC108861736 (LOC108861736), transcript variant X3, mRNA			120	3	9.39839e-58	100
R5_18145051-18145171		uncharacterized LOC108857789 (LOC108857789), transcript variant X2, ncRNA			120	6	9.39839e-58	99.44
R5_19213568-19213688		protein E6 (LOC108863364), mRNA			120	1	9.59999e-43	92.5
R5_19227412-19227532		protein E6 (LOC108863364), mRNA			120	1	9.59999e-43	92.5
R5_19361138-19361258		GDSL esterase/lipase At1g28570-like (LOC108805413), mRNA			120	1	9.39839e-58	100
R5_19784697-19784817		probable LRR receptor-like serine/threonine-protein kinase At1g29720 (LOC108837250), transcript variant X3, mRNA			120	8	2.09279e-34	91.54
R5_20193755-20193875		ABC transporter C family member 12 (LOC108862313), transcript variant X4, mRNA			120	4	1.60642e-40	100
R5_21013766-21013886		protein BREVIS RADIX (LOC108859451), transcript variant X2, mRNA			120	2	9.39839e-58	100
R5_21025994-21026114		pentatricopeptide repeat-containing protein At1g31920 (LOC108805419), mRNA			120	1	9.39839e-58	100
R5_21388765-21388885		calcium-transporting ATPase 3, endoplasmic reticulum-type-like (LOC108861976), mRNA			120	2	7.31698e-54	100
R5_21764357-21764477		MLO-like protein 4 (LOC108859061), mRNA			120	1	9.39839e-58	100
R5_21774809-21774929		wings apart-like protein homolog (LOC108856229), transcript variant X2, mRNA			120	2	1.61782e-35	100
R5_21796816-21796936		protein STRUBBELIG (LOC108861484), mRNA			120	3	9.80591e-28	96.62
R5_21927593-21927713		probable transcription factor KAN2 (LOC108856800), mRNA			120	2	4.49815e-36	93.83
R5_22135385-22135505		plastidial pyruvate kinase 3, chloroplastic (LOC108863128), mRNA			120	1	4.46644e-41	100
R5_22510967-22511087		NAC domain-containing protein 14 (LOC108856163), mRNA			120	1	9.39839e-58	100
R5_22533697-22533817		SET and MYND domain-containing protein 4-like (LOC108834798), transcript variant X1, mRNA			120	3	2.03439e-54	98.51
R5_22975873-22975993		uncharacterized LOC108805397 (LOC108805397), mRNA			120	1	5.65637e-55	100
R5_23245014-23245134		random slug protein 5-like (LOC108859578), mRNA			120	1	2.72641e-28	100
R5_23270546-23270666		uncharacterized LOC108856355 (LOC108856355), transcript variant X2, mRNA			120	2	3.47728e-37	100
R5_23318582-23318702		brefeldin A-inhibited guanine nucleotide-exchange protein 3 (LOC108861187), mRNA			120	1	3.47728e-37	100
R5_23502810-23502930		CBL-interacting serine/threonine-protein kinase 2-like (LOC108817953), mRNA			120	2	7.47393e-39	88.11
R5_23580253-23580373		3-ketoacyl-CoA synthase 1 (LOC108805265), mRNA			120	2	9.39839e-58	99.17
R5_23869582-23869702		polygalacturonase At1g48100-like (LOC108859639), mRNA			120	2	9.39839e-58	93.25
R5_24196000-24196120		TVP38/TMEM64 family membrane protein slr0305 (LOC108857378), mRNA			120	1	9.87553e-23	95.52
R5_24233959-24234079		uncharacterized LOC108862265 (LOC108862265), transcript variant X4, mRNA			120	7	9.39839e-58	100
R5_24238219-24238339		uncharacterized LOC108862266 (LOC108862266), mRNA			120	1	2.6881e-38	100
R5_24580690-24580810		40S ribosomal protein S15-1 (LOC108857572), mRNA			120	4	9.39839e-58	96.48
R5_24601042-24601162		MATH domain-containing protein At5g43560-like (LOC108863057), transcript variant X3, mRNA			120	15	9.39839e-58	91.69
R5_24989875-24989995		glutamate receptor 3.4-like (LOC108858510) mRNA			120	3	9.39839e-58	98.33
R5_25188781-25188901		homeobox-leucine zipper protein ANTHOCYANINLESS 2-like (LOC108857547), mRNA			120	1	9.39839e-58	100
R5_25193504-25193624		homeobox-leucine zipper protein ANTHOCYANINLESS 2-like (LOC108857547), mRNA			120	3	9.39839e-58	96.62
R5_25301173-25301293		ATPase family AAA domain-containing protein At1g05910 (LOC108862494), mRNA			120	3	4.53008e-31	94.2
R5_25338220-25338340		uncharacterized LOC108856321 (LOC108856321), transcript variant X2, mRNA			120	2	2.09279e-34	100
R5_25763616-25763736		gamma-interferon-inducible lysosomal thiol reductase-like (LOC108856726), transcript variant X2, mRNA			120	3	7.42124e-44	96.42
R5_25783683-25783803		6-phosphofructo-2-kinase/fructose-2,6-bisphosphatase-like (LOC108863172), mRNA			120	4	9.80591e-28	97.35
R5_25910982-25911102		tropinone reductase homolog At1g07450 (LOC108859725), mRNA			120	2	9.39839e-58	97.4
R5_26036321-26036441		calcium-transporting ATPase 4, endoplasmic reticulum-type (LOC108861394), mRNA			120	1	5.86003e-30	100
R5_26057973-26058093		uncharacterized LOC108861011 (LOC108861011), transcript variant X3, mRNA			120	4	9.87553e-23	99.12
R5_26408774-26408894		uncharacterized LOC108855548 (LOC108855548), ncRNA			120	8	7.47393e-39	96.41
R5_26658751-26658871		galactinol synthase 3 (LOC108861298), mRNA			120	2	1.59509e-45	99.12
R5_26763659-26763779		uncharacterized LOC108861983 (LOC108861983), mRNA			120	1	9.39839e-58	100
R5_26769844-26769964		uncharacterized LOC108861986 (LOC108861986), ncRNA			120	3	9.39839e-58	98.57
R5_26937545-26937665		protein fluG (LOC108856828), mRNA			120	2	9.66814e-38	99.4
R5_26992486-26992606		SRSF protein kinase 1-like (LOC108856435), mRNA			120	2	9.39839e-58	99.58
R5_27009039-27009159		F-box protein PP2-A15 (LOC108856535), mRNA			120	1	9.39839e-58	100
R5_27053118-27053238		uncharacterized LOC108857838 (LOC108857838), transcript variant X1, mRNA			120	2	2.6881e-38	98.89
R5_27222251-27222371		kinesin-like protein KIN-7B (LOC108805411), transcript variant X2, mRNA			120	2	9.39839e-58	100
R5_27305302-27305422		endoribonuclease Dicer homolog 3-like (LOC108862753), mRNA			120	4	2.70719e-33	100
R5_27537600-27537720		microtubule-associated protein RP/EB family member 1A-like (LOC108859387), transcript variant X2, mRNA			120	3	9.39839e-58	100
R5_27553068-27553188		microtubule-associated protein RP/EB family member 1A-like (LOC108859387), transcript variant X2, mRNA			120	4	1.58385e-50	96.57
R5_27570268-27570388		uncharacterized LOC108859393 (LOC108859393), mRNA			120	1	9.39839e-58	100
R5_27571190-27571310		uncharacterized LOC108859393 (LOC108859393), mRNA			120	1	9.39839e-58	100
R5_27571708-27571828		uncharacterized LOC108859393 (LOC108859393), mRNA			120	1	9.39839e-58	100
R5_27633456-27633576		uncharacterized LOC108859292 (LOC108859292), mRNA			120	1	9.39839e-58	100
R5_27653378-27653498		G-type lectin S-receptor-like serine/threonine-protein kinase At1g11330 (LOC108856798), transcript variant X2, mRNA			120	2	9.39839e-58	100
R5_27716553-27716673		putative leucine-rich repeat receptor-like serine/threonine-protein kinase At3g53590 (LOC108862562), transcript variant X5, mRNA			120	5	9.73678e-33	100
R5_27743491-27743611		uncharacterized LOC108856853 (LOC108856853), transcript variant X3, mRNA			120	3	4.49815e-36	100
R5_27746941-27747061		uncharacterized LOC108856853 (LOC108856853), transcript variant X3, mRNA			120	3	9.39839e-58	100
R5_27784231-27784351		RHOMBOID-like protein 4 (LOC108857010), mRNA			120	1	9.39839e-58	100
R5_27948543-27948663		SUPPRESSOR OF ABI3-5 (LOC108862708), transcript variant X2, mRNA			120	3	5.98573e-15	97.86
R5_28240539-28240659		protein downstream neighbor of Son (LOC108857808), transcript variant X3, mRNA			120	5	2.10764e-29	97.06
R5_28332525-28332645		armadillo repeat-containing kinesin-like protein 1 (LOC108856386), mRNA			120	1	2.66915e-43	100
R5_28421043-28421163		protein TONNEAU 1b-like (LOC108861632), transcript variant X11, mRNA			120	11	9.39839e-58	100
R5_28460765-28460885		ABC transporter G family member 18-like (LOC108862089), mRNA			120	1	9.39839e-58	100
R5_28653454-28653574		FBD-associated F-box protein At4g10400-like (LOC108857165), transcript variant X3, mRNA			120	3	7.52699e-34	100
R5_28726756-28726876		AT-hook motif nuclear-localized protein 15-like (LOC108856875), mRNA			120	3	9.39839e-58	96.55
R5_28898941-28899061		60S ribosomal protein L35a-1-like (LOC108857668), transcript variant X1, mRNA			120	6	9.39839e-58	95.83
R5_28986789-28986909		CTD small phosphatase-like protein (LOC108861333), transcript variant X2, mRNA			120	4	9.39839e-58	100
R5_29018222-29018342		zinc finger CCCH domain-containing protein 47 (LOC108862531), mRNA			120	1	9.39839e-58	100
R5_29113104-29113224		tRNA (guanine(37)-N1)-methyltransferase 1 (LOC108856492), mRNA			120	3	3.40426e-52	93.89
R5_29129359-29129479		tRNA (guanine(37)-N1)-methyltransferase 1-like (LOC108856491), transcript variant X1, mRNA			120	2	4.53008e-31	99.31
R5_29169409-29169529		F-box/LRR-repeat protein At4g14096-like (LOC108862045), mRNA			120	1	9.39839e-58	100
R5_29181434-29181554		uncharacterized LOC108857523 (LOC108857523), ncRNA			120	7	7.31698e-54	100
R5_29413019-29413139		calmodulin-interacting protein 111 (LOC108862487), mRNA			120	2	9.39839e-58	97.92
R5_29458926-29459046		UBP1-associated protein 2A (LOC108859026), transcript variant X3, mRNA			120	2	4.40369e-51	98.25
R5_29670049-29670169		uncharacterized LOC108805421 (LOC108805421), transcript variant X2, mRNA			120	2	9.39839e-58	100
R5_29835208-29835328		putative calcium-transporting ATPase 11, plasma membrane-type (LOC108862473), mRNA			120	2	9.39839e-58	100
R5_29865763-29865883		nuclear pore complex protein NUP93B (LOC108862187), mRNA			120	4	9.59999e-43	90.32
R5_29948417-29948537		insulin-degrading enzyme-like 2 (LOC108863355), transcript variant X2, mRNA			120	3	2.10764e-29	97.1
R5_29988130-29988250		remorin (LOC108805348), mRNA			120	1	9.39839e-58	100
R5_30074085-30074205		1-acyl-sn-glycerol-3-phosphate acyltransferase 2 (LOC108856286), mRNA			120	1	5.98573e-15	100
R5_30403255-30403375		TPR repeat-containing thioredoxin TTL4 (LOC108856555), mRNA			120	2	3.38026e-57	100
R5_30416849-30416969		serine/threonine-protein kinase EDR1-like (LOC108863399), mRNA			120	1	7.52699e-34	100
R5_30419015-30419135		serine/threonine-protein kinase EDR1-like (LOC108863399), mRNA			120	3	7.31698e-54	94.64
R5_30471990-30472110		serine/threonine-protein kinase STY8-like (LOC108856846), mRNA			120	1	4.49815e-36	100
R5_30574666-30574786		F-box/LRR-repeat protein At3g59200-like (LOC108859775) mRNA			120	1	9.39839e-58	100
R5_30986149-30986269		dynamin-related protein 1E-like (LOC108861923), mRNA			120	6	3.50197e-32	95.38
R5_31115520-31115640		transcription termination factor MTEF18, mitochondrial (LOC108862895), mRNA			120	1	9.39839e-58	100
R5_31376191-31376311		polygalacturonate 4-alpha-galacturonosyltransferase (LOC108863068), mRNA			120	1	9.39839e-58	100
R5_31435872-31435992		(+)-neomenthol dehydrogenase-like (LOC108862123), mRNA			120	2	2.12261e-24	100
R5_31641514-31641634		golgin candidate 3 (LOC108805138), mRNA			120	1	2.72641e-28	100
R5_31675220-31675340		ELMO domain-containing protein A-like (LOC108863034), mRNA			120	1	2.74577e-23	100
R5_31763692-31763812		protein ENHANCED DISEASE RESISTANCE 4-like (LOC108861469), mRNA			120	2	9.39839e-58	97.9
R5_32406121-32406241		gibberellin receptor GID1B (LOC108857575), mRNA			120	1	9.39839e-58	100
R5_32574649-32574769		ferrochelatase-2, chloroplastic-like (LOC108805381), transcript variant X2, mRNA			120	4	4.43495e-46	100
R5_32688970-32689090		protein FATTY ACID EXPORT 7-like (LOC108837340), mRNA			120	2	9.39839e-58	100
R5_33548581-33548701		CBL-interacting serine/threonine-protein kinase 17-like (LOC108863151), transcript variant X2, mRNA			120	2	5.86003e-30	100
R5_33550062-33550182		CBL-interacting serine/threonine-protein kinase 17-like (LOC108863151), transcript variant X2, mRNA			120	8	2.70719e-33	93.64
R5_33932060-33932180		scarecrow-like protein 3 (LOC108857192), transcript variant X2, mRNA			120	6	9.39839e-58	95.83
R5_34121503-34121623		uncharacterized LOC108861378 (LOC108861378), transcript variant X3, misc_RNA			120	10	7.63425e-24	97.63
R5_34255336-34255456		myb-related protein 3R-1-like (LOC108862338), transcript variant X2, mRNA			120	2	7.58043e-29	100
R5_34352491-34352611		ABC transporter G family member 12 (LOC108862996), mRNA			120	1	5.86003e-30	100
R5_34435898-34436018		FBD-associated F-box protein At5g38590-like (LOC108862414), transcript variant X2, mRNA			120	2	2.6881e-38	100
R5_34673608-34673728		beta-D-glucopyranosyl abscisate beta-glucosidase-like (LOC108856394), mRNA			120	1	9.39839e-58	100
R5_34694258-34694378		TSK-associating protein 1-like (LOC108861900), misc_RNA			120	6	4.56225e-26	98.48
R5_34716290-34716410		uncharacterized LOC108856979 (LOC108856979), transcript variant X2, mRNA			120	2	9.39839e-58	100
R5_34929511-34929631		uncharacterized LOC108863244 (LOC108863244), mRNA			120	1	2.66915e-43	100
R5_34989165-34989285		tubby-like F-box protein 7 (LOC108862557), mRNA			120	1	5.86003e-30	100
R5_35306478-35306598		protein NRT1/ PTR FAMILY 6.3-like (LOC108835866), mRNA			120	3	1.58385e-50	98.43
R5_35461368-35461488		pentatricopeptide repeat-containing protein At1g12300, mitochondrial-like (LOC108856367), mRNA			120	12	9.39839e-58	93.74
R5_35475857-35475977		uncharacterized LOC108859184 (LOC108859184), mRNA			120	1	9.39839e-58	100
R5_35641971-35642091		GDSL esterase/lipase At2g04570 (LOC108856489), mRNA			120	2	9.39839e-58	99.17
R5_35680702-35680822		N-acetyltransferase 9-like protein (LOC108857640), mRNA			120	1	9.39839e-58	100
R5_35806940-35807060		calmodulin-binding receptor-like cytoplasmic kinase 3 (LOC108862809), transcript variant X4, mRNA			120	12	9.39839e-58	97.78
R5_36162206-36162326		BTB/POZ and TAZ domain-containing protein 1-like (LOC108805384), mRNA			120	3	9.39839e-58	95
R5_36460251-36460371		HIPL2 protein (LOC108805187), mRNA			120	1	5.65637e-55	100
R5_36523936-36524056		myb-related protein 306-like (LOC108857347), mRNA			120	3	9.39839e-58	97.52
R5_36646379-36646499		LRR receptor-like serine/threonine-protein kinase ERL1 (LOC108857376), transcript variant X2, mRNA			120	2	4.53008e-31	98.68
R5_36746631-36746751		NAC domain-containing protein 82 (LOC108859119), transcript variant X2, mRNA			120	3	1.22439e-51	98.17
R5_36844156-36844276		beta-galactosidase 6 (LOC108861623), mRNA			120	1	7.42124e-44	100
R5_37085651-37085771		ABC transporter G family member 5 (LOC108862060), mRNA			120	1	9.39839e-58	100
R5_37138433-37138553		uncharacterized LOC108859459 (LOC108859459), transcript variant X2, mRNA			120	2	1.25065e-36	100
R5_37225337-37225457		uncharacterized LOC108859133 (LOC108859133), mRNA			120	1	9.39839e-58	100
R5_37295700-37295820		uncharacterized LOC108857485 (LOC108857485), mRNA			120	1	1.26847e-26	100
R5_37410031-37410151		probable LRR receptor-like serine/threonine-protein kinase At2g16250 (LOC108863482), mRNA			120	1	9.39839e-58	100
R5_37438124-37438244		phosphatidylinositol/phosphatidylcholine transfer protein SFH7 (LOC108856893), transcript variant X2, mRNA			120	2	2.72641e-28	100
R5_37439452-37439572		phosphatidylinositol/phosphatidylcholine transfer protein SFH7 (LOC108856893), transcript variant X2, mRNA			120	2	9.39839e-58	100
R5_37443611-37443731		protein CHROMATIN REMODELING 35 (LOC108862654), mRNA			120	1	1.57268e-55	100
R5_37545028-37545148		protein NUCLEAR FUSION DEFECTIVE 4-like (LOC108863408), transcript variant X2, mRNA			120	5	9.39839e-58	92.29
R5_37737686-37737806		ubiquitin domain-containing protein DSK2b-like (LOC108863081), transcript variant X2, mRNA			120	4	2.10764e-29	96.97
R5_37870980-37871100		F-box protein At3g03040-like (LOC108863538), mRNA			120	6	1.61782e-35	87.87
R5_37874774-37874894		aspartyl protease family protein 1-like (LOC108856651), transcript variant X3, mRNA			120	3	1.62931e-30	100
R5_37875250-37875370		aspartyl protease family protein 1-like (LOC108856651), transcript variant X1, mRNA			120	4	3.50197e-32	98.65
R5_37895128-37895248		rac-like GTP-binding protein ARAC1 (LOC108862369), mRNA			120	1	9.80591e-28	100
R5_37895851-37895971		rac-like GTP-binding protein ARAC1 (LOC108862369), mRNA			120	1	7.58043e-29	100
R5_38033667-38033787		chlorophyllide a oxygenase, chloroplastic-like (LOC108863039), mRNA			120	1	1.61782e-35	100
R5_38205670-38205790		DEAD-box ATP-dependent RNA helicase 27 (LOC108862658), mRNA			120	1	1.24184e-41	100
R5_38375207-38375327		probable starch synthase 4, chloroplastic/amyloplastic (LOC108805073), mRNA			120	3	2.66915e-43	96.94
R5_38378059-38378179		probable starch synthase 4, chloroplastic/amyloplastic (LOC108805073), mRNA			120	3	9.39839e-58	99.44
R5_38388658-38388778		probable starch synthase 4, chloroplastic/amyloplastic (LOC108805072), transcript variant X2, mRNA			120	3	2.63165e-53	99.7
R5_38518276-38518396		AP2-like ethylene-responsive transcription factor AIL7 (LOC108859111), transcript variant X2, mRNA			120	4	9.39839e-58	100
R5_38974151-38974271		cellulose synthase A catalytic subunit 6			120	1	9.39839e-58	100
R5_39242426-39242546		probable nitronate monooxygenase (LOC108856262), mRNA			120	2	9.39839e-58	97.08
R5_39336263-39336383		protein DETOXIFICATION 3-like (LOC108858821), mRNA			120	3	2.10764e-29	99.03
R5_39398229-39398349		uncharacterized LOC108858825 (LOC108858825) mRNA			120	3	9.53231e-48	98.04
R5_39561089-39561209		long chain base biosynthesis protein 2b-like (LOC108862716), mRNA			120	2	9.59999e-43	97.19
R5_39626395-39626515		subtilisin-like protease SBT5.3 (LOC108859819), mRNA			120	2	4.49815e-36	100
R5_39703712-39703832		cytochrome P450 82G1 (LOC108861615), mRNA			120	1	9.39839e-58	100
R5_39781269-39781389		cyclin-dependent kinase inhibitor 5 (LOC108857673), mRNA			120	1	9.39839e-58	100
R5_39932030-39932150		3-hydroxyisobutyryl-CoA hydrolase-like protein 4, mitochondrial (LOC108861821), transcript variant X2, mRNA			120	4	9.39839e-58	97.08
R5_40048086-40048206		uncharacterized LOC108856818 (LOC108856818), mRNA			120	3	2.10764e-29	95.74
R5_39936536-39936656		syntaxin-32-like (LOC108861827), mRNA			120	2	9.39839e-58	97.92
R5_40362937-40363057		transmembrane emp24 domain-containing protein p24beta3-like (LOC108862626), mRNA			120	3	4.40369e-51	97.17
R5_40401987-40402107		uncharacterized LOC108859523 (LOC108859523), mRNA			120	1	9.39839e-58	100
R5_40618389-40618509		UDP-glycosyltransferase 71B2-like (LOC108862279), mRNA			120	3	9.39839e-58	99.43
R5_40660784-40660904		uncharacterized membrane protein YuiD (LOC108857041), mRNA			120	3	1.59509e-45	93.59
R5_40893083-40893203		uncharacterized LOC108859538 (LOC108859538), mRNA			120	2	2.03439e-54	96.05
R5_41051545-41051665		uncharacterized LOC108859453 (LOC108859453), mRNA			120	2	9.39839e-58	97.5
R5_41052125-41052245		uncharacterized LOC108859453 (LOC108859453), mRNA			120	2	7.31698e-54	97.79
R5_41100163-41100283		helicase-like transcription factor CHR27 (LOC108858875), mRNA			120	2	9.39839e-58	98.73
R5_41109868-41109988		mitochondrial import receptor subunit TOM40-1-like (LOC108859559), mRNA			120	5	1.23308e-46	99
R5_41348992-41349112		protein DMR6-LIKE OXYGENASE 1-like (LOC108835891), misc_RNA			120	2	9.46511e-53	96.67
R5_41384986-41385106		phospholipase A-2-activating protein-like (LOC108862777), mRNA			120	1	3.52683e-27	100
R5_41396404-41396524		phospholipase A-2-activating protein-like (LOC108862777), mRNA			120	1	5.73697e-45	97.17
R5_41597661-41597781		uncharacterized LOC108863064 (LOC108863064), mRNA			120	1	2.66915e-43	100
R5_41639333-41639453		leucine-rich repeat receptor-like serine/threonine-protein kinase BAM1 (LOC108856593), mRNA			120	1	7.52699e-34	88.24
R5_41681745-41681865		CBL-interacting serine/threonine-protein kinase 1-like (LOC108859398), mRNA			120	2	2.72641e-28	100
R5_41830802-41830922		GATA transcription factor 17-like (LOC108859510), mRNA			120	2	9.39839e-58	98.36
R5_42027485-42027605		NAI2-like protein (LOC108859726), mRNA			120	1	9.39839e-58	100
R5_42132997-42133117		CBL-interacting serine/threonine-protein kinase 1-like (LOC108859077), mRNA			120	6	2.03439e-54	96.78
R5_42146126-42146246		methyltransferase-like protein 13 (LOC108861312), mRNA			120	2	9.39839e-58	99.17
R5_42220122-42220242		uncharacterized LOC108861368 (LOC108861368), mRNA			120	1	2.72641e-28	100
R5_42225057-42225177		choline transporter-like protein 2 (LOC108861367), mRNA			120	4	9.39839e-58	98.54
R5_42416222-42416342		mechanosensitive ion channel protein 5 (LOC108862515), mRNA			120	1	9.39839e-58	100
R5_42635132-42635252		long chain acyl-CoA synthetase 6, peroxisomal (LOC108863114), mRNA			120	2	2.09279e-34	98.72
R5_42642128-42642248		T-complex protein 1 subunit gamma-like (LOC108863116), mRNA			120	3	7.42124e-44	96.38
R5_43041402-43041522		uncharacterized WD repeat-containing protein C2A9.03 (LOC108859141), mRNA			120	1	9.39839e-58	100
R5_43453822-43453942		protein ABHD18-like (LOC108829556), mRNA			120	3	3.60248e-12	83.33
R5_43478337-43478457		pre-mRNA-splicing factor prp12 (LOC108862363), transcript variant X2, mRNA			120	2	5.7777e-40	98.9
R5_43728477-43728597		uncharacterized LOC108858948 (LOC108858948), mRNA			120	3	9.39839e-58	98.89
R5_43780063-43780183		dehydration-responsive element-binding protein 2B-like (LOC108857269), mRNA			120	1	9.39839e-58	100
R5_43863831-43863951		assimilatory sulfite reductase (ferredoxin), chloroplastic-like (LOC108860237), transcript variant X3, mRNA			120	3	9.39839e-58	99.44
R5_43956391-43956511		putative BTB/POZ domain-containing protein At3g08660 (LOC108856821), mRNA			120	2	9.73678e-33	100
R5_44013758-44013878		regulatory-associated protein of TOR 1 (LOC108862254), mRNA			120	1	2.06338e-44	99
R5_44014693-44014813		regulatory-associated protein of TOR 1 (LOC108862254), mRNA			120	2	1.24184e-41	97.8
R5_44045423-44045543		LIMR family protein At3g08930-like (LOC108805275), mRNA			120	2	9.39839e-58	96.4
R5_44102625-44102745		mRNA-capping enzyme-like (LOC108860069), mRNA			120	2	9.53231e-48	100
R5_44220077-44220197		serine/threonine protein phosphatase 2A 57 kDa regulatory subunit B' beta isoform (LOC108861348), mRNA			120	2	9.39839e-58	97.08
R5_44340502-44340622		F-box protein At3g07870 (LOC108856552), mRNA			120	1	9.39839e-58	100
R5_44623022-44623142		serine/threonine-protein phosphatase 4 regulatory subunit 3-like (LOC108860835), mRNA			120	6	7.58043e-29	95.83
R5_44806369-44806489		probable protein phosphatase 2C 35 (LOC108856868), mRNA			120	2	4.40369e-51	97.69
R5_44955629-44955749		transcription factor bHLH150-like (LOC108859689), mRNA			120	4	9.39839e-58	92.75
R5_45013471-45013591		uncharacterized LOC108863398 (LOC108863398), mRNA			120	2	1.25953e-31	97.95
R5_45135460-45135580		transmembrane protein adipocyte-associated 1-like (LOC108857086), mRNA			120	4	1.25065e-36	93.72
R5_45138154-45138274		protein translocase subunit SecA-like (LOC108860044), mRNA			120	2	9.39839e-58	97.92
R5_45184506-45184626		serine/threonine-protein kinase Nek2 (LOC108861289), mRNA			120	2	7.68845e-19	98
R5_45323627-45323747		histone-lysine N-methyltransferase SUVR4-like (LOC108857373), mRNA			120	1	9.39839e-58	100
R5_45344198-45344318		40S ribosomal protein S16-3-like (LOC108857134), mRNA			120	3	1.59509e-45	93
R5_45362085-45362205		5'-adenylylsulfate reductase-like 5 (LOC108861581), mRNA			120	2	9.80591e-28	96.97
R5_45538204-45538324		zinc finger CCCH domain-containing protein 33-like (LOC108862235), transcript variant X1, mRNA			120	3	9.39839e-58	96.67
R5_45659634-45659754		NADPH-dependent diflavin oxidoreductase 1-like (LOC108857008), mRNA			120	1	2.70719e-33	98.75
R5_45720314-45720434		probable galacturonosyltransferase 13 (LOC108863487), transcript variant X3, mRNA			120	5	9.39839e-58	98.33
R5_45759059-45759179		CSC1-like protein HYP1 (LOC108863248), transcript variant X4, mRNA			120	4	7.42124e-44	100
R5_45893883-45894003		uncharacterized LOC108862990 (LOC108862990), mRNA			120	1	9.39839e-58	100
R5_45807520-45807640		hypersensitive-induced response protein 3-like (LOC108863001), mRNA			120	1	3.52683e-27	100
R5_45757973-45758093		CSC1-like protein HYP1 (LOC108863248), transcript variant X4, mRNA			120	6	9.39839e-58	98.06
R5_45707361-45707481		LRR receptor-like serine/threonine-protein kinase RPK2 (LOC108856899), mRNA			120	1	9.39839e-58	100
R5_45640650-45640770		uncharacterized LOC108861793 (LOC108861793), mRNA			120	2	9.39839e-58	96.15
R5_45450250-45450370		uncharacterized LOC108863140 (LOC108863140), mRNA			120	2	9.39839e-58	99.17
R5_45352006-45352126		T-complex protein 1 subunit theta-like (LOC108861579), mRNA			120	1	2.74577e-23	98.36
R5_45339647-45339767		GDSL esterase/lipase LTL1 (LOC108859166), mRNA			120	1	9.39839e-58	100
R5_45185028-45185148		serine/threonine-protein kinase Nek2 (LOC108861289), mRNA			120	3	9.80591e-28	97.98
R5_45181902-45182022		pseudouridylate synthase 7 homolog (LOC108861287), mRNA			120	3	2.03439e-54	97.54
R5_45137352-45137472		protein translocase subunit SecA-like (LOC108860044), mRNA			120	1	1.59509e-45	100
R5_45134865-45134985		transmembrane protein adipocyte-associated 1-like (LOC108857086), mRNA			120	3	2.04884e-49	98.73
R5_45011200-45011320		uncharacterized LOC108863398 (LOC108863398), mRNA			120	2	9.39839e-58	99.58
R5_44934834-44934954		uncharacterized LOC108856659 (LOC108856659), transcript variant X1, ncRNA			120	3	9.39839e-58	96.67
R5_44779420-44779540		prolyl 4-hydroxylase 2 (LOC108857018), transcript variant X2, mRNA			120	2	9.39839e-58	99.58
R5_44694163-44694283		PREDICTED: uncharacterized protein At3g06530-like (LOC108862678), transcript variant X4, mRNA			120	8	9.39839e-58	100
R5_44663204-44663324		serine/threonine-protein phosphatase 4 regulatory subunit 3-like (LOC108860826), mRNA			120	1	1.65253e-20	100
R5_44429787-44429907		U-box domain-containing protein 9-like (LOC108856242), mRNA			120	2	2.65034e-48	98.54
R5_44250620-44250740		kinesin-like protein KIN-7O (LOC108863013), transcript variant X2, mRNA			120	2	9.66814e-38	100
R5_44131027-44131147		mRNA-capping enzyme-like (LOC108860069), mRNA			120	2	9.53231e-48	100
R5_44054890-44055010		LIMR family protein At3g08930 (LOC108805217), mRNA			120	2	3.42843e-47	96.73
R5_44016418-44016538		regulatory-associated protein of TOR 1 (LOC108862254), mRNA			120	2	1.23308e-46	98
R5_44014040-44014160		regulatory-associated protein of TOR 1 (LOC108862254), mRNA			120	2	1.23308e-46	95
R5_43983600-43983720		putative BTB/POZ domain-containing protein At3g08660 (LOC108856821), mRNA			120	2	9.39839e-58	100
R5_43882965-43883085		NAC domain-containing protein 7-like (LOC108863055), mRNA			120	2	9.39839e-58	95
R5_43847271-43847391		charged multivesicular body protein 5-like (LOC108860240), mRNA			120	2	4.49815e-36	100
R5_43779904-43780024		dehydration-responsive element-binding protein 2B-like (LOC108857269), mRNA			120	1	9.39839e-58	100
R5_43481682-43481802		pre-mRNA-splicing factor prp12 (LOC108862363), transcript variant X2, mRNA			120	2	9.39839e-58	99.58
R5_43459101-43459221		zinc finger CCCH domain-containing protein 36-like (LOC108861765), mRNA			120	1	1.25953e-31	98.68
R5_43333978-43334098		CTP synthase-like (LOC108859461), transcript variant X2, mRNA			120	3	3.47728e-37	97.19
R5_42998632-42998752		chaperonin 60 subunit beta 2, chloroplastic (LOC108857155), mRNA			120	1	1.26847e-26	100
R5_42535435-42535555		1-phosphatidylinositol-3-phosphate 5-kinase FAB1B (LOC108859526), mRNA			120	1	9.39839e-58	100
R5_42382705-42382825		probable leucine-rich repeat receptor-like serine/threonine-protein kinase At3g14840 (LOC108837964), mRNA			120	2	1.25953e-31	95.31
R5_42221228-42221348		choline transporter-like protein 2 (LOC108861367), mRNA			120	4	9.39839e-58	95.8
R5_42218229-42218349		ribosome biogenesis protein BRX1-like (LOC108861366), mRNA			120	2	2.09279e-34	98.72
R5_42134220-42134340		probable GTP diphosphokinase CRSH, chloroplastic (LOC108857284), mRNA			120	3	2.07803e-39	97.7
R5_42132788-42132908		CBL-interacting serine/threonine-protein kinase 1-like (LOC108859077), mRNA			120	3	2.04884e-49	98.73
R5_42011735-42011855		coatomer subunit beta'-3-like (LOC108862982), transcript variant X1, mRNA			120	6	9.39839e-58	96.34
R5_41811249-41811369		bifunctional TENA-E protein (LOC108858904), mRNA			120	1	4.53008e-31	98.67
R5_41480571-41480691		DEAD-box ATP-dependent RNA helicase 51-like (LOC108863555), mRNA			120	2	1.25953e-31	100
R5_41394154-41394274		phospholipase A-2-activating protein-like (LOC108862777), mRNA			120	1	3.52683e-27	100
R5_41362983-41363103		myosin heavy chain kinase C-like (LOC108836023), mRNA			120	3	9.39839e-58	97.5
R5_41116268-41116388		transmembrane protein 53-like (LOC108856894), transcript variant X2, mRNA			120	2	5.81872e-35	100
R5_41103695-41103815		mitochondrial import receptor subunit TOM40-1-like (LOC108859559), mRNA			120	5	1.23308e-46	99
R5_41052245-41052365		uncharacterized LOC108859453 (LOC108859453), mRNA			120	3	9.39839e-58	96.03
R5_41051956-41052076		uncharacterized LOC108859453 (LOC108859453), mRNA			120	2	9.59999e-43	98.39
R5_40954514-40954634		4-coumarate--CoA ligase 4 (LOC108862454), mRNA			120	1	2.6881e-38	100
R5_40729144-40729264		kelch repeat-containing protein At3g27220-like (LOC108863191), mRNA			120	4	4.53008e-31	98.61
R5_40632269-40632389		septum-promoting GTP-binding protein 1-like (LOC108859022), mRNA			120	2	9.39839e-58	100
R5_40462474-40462594		endoplasmic reticulum-Golgi intermediate compartment protein 3-like (LOC108857617), mRNA			120	1	1.25065e-36	100
R5_40397998-40398118		pentatricopeptide repeat-containing protein At3g22670, mitochondrial (LOC108856231), mRNA			120	1	9.39839e-58	100
R5_40291286-40291406		plastidial pyruvate kinase 1, chloroplastic (LOC108863272), mRNA			120	3	9.39839e-58	95.56
R5_39894288-39894408		aldehyde dehydrogenase family 2 member C4 (LOC108856219), mRNA			120	1	9.59999e-43	100
R5_39739431-39739551		cell division control protein 45 homolog (LOC108863433), mRNA			120	1	9.39839e-58	100
R5_39689303-39689423		peptidyl-prolyl cis-trans isomerase FKBP15-1 (LOC108857218), mRNA			120	1	9.39839e-58	100
R5_39578294-39578414		dehydrin HIRD11 (LOC108862941), mRNA			120	1	9.39839e-58	100
R5_39542826-39542946		sialyltransferase-like protein 2 (LOC108862717), transcript variant X2, mRNA			120	4	7.47393e-39	94.8
R5_39340760-39340880		GPN-loop GTPase 3-like (LOC108859965), mRNA			120	1	9.39839e-58	100
R5_39283736-39283856		peroxidase 71 (LOC108856671), mRNA			120	1	9.73678e-33	100
R5_39131895-39132015		uncharacterized LOC108863010 (LOC108863010), mRNA			120	2	1.24184e-41	100
R5_38895677-38895797		PREDICTED: uncharacterized protein sll1770 (LOC108805270), mRNA			120	1	1.26847e-26	100
R5_38392617-38392737		probable sphingolipid transporter spinster homolog 1 (LOC108856710), mRNA			120	11	3.47728e-37	93.43
R5_38387692-38387812		probable starch synthase 4, chloroplastic/amyloplastic (LOC108805072), transcript variant X2, mRNA			120	3	3.47728e-37	97.59
R5_38376550-38376670		probable starch synthase 4, chloroplastic/amyloplastic (LOC108805073), mRNA			120	3	2.63165e-53	99.4
R5_38319869-38319989		2-oxoglutarate dehydrogenase, mitochondrial (LOC108862255), mRNA			120	2	9.39839e-58	100
R5_38134817-38134937		cadmium/zinc-transporting ATPase HMA3-like (LOC108862579), transcript variant X3, mRNA			120	4	5.81872e-35	98.42
R5_37948906-37949026		transformation/transcription domain-associated protein-like (LOC108861150), mRNA			120	1	9.39839e-58	100
R5_37895754-37895874		rac-like GTP-binding protein ARAC1 (LOC108862369), mRNA			120	2	3.52683e-27	99.23
R5_37894577-37894697		rac-like GTP-binding protein ARAC1 (LOC108862369), mRNA			120	5	5.69653e-50	87.77
R5_37874902-37875022		aspartyl protease family protein 1-like (LOC108856651), transcript variant X3, mRNA			120	4	9.53231e-48	97.61
R5_37873966-37874086		aspartyl protease family protein 1-like (LOC108856651), transcript variant X3, mRNA			120	4	9.39839e-58	98.14
R5_37803501-37803621		uncharacterized LOC108863391 (LOC108863391), transcript variant X2, mRNA			120	2	9.80591e-28	100
R5_37654098-37654218		uncharacterized LOC108859854 (LOC108859854), mRNA			120	3	9.39839e-58	100
R5_37440053-37440173		phosphatidylinositol/phosphatidylcholine transfer protein SFH7 (LOC108856893), transcript variant X2, mRNA			120	2	3.50197e-32	100
R5_37439182-37439302		phosphatidylinositol/phosphatidylcholine transfer protein SFH7 (LOC108856893), transcript variant X2, mRNA			120	2	4.53008e-31	100
R5_37410817-37410937		probable LRR receptor-like serine/threonine-protein kinase At2g16250 (LOC108863482), mRNA			120	1	9.39839e-58	100
R5_37331183-37331303		nodulation protein H (LOC108857395), mRNA			120	5	9.39839e-58	91
R5_37244046-37244166		uncharacterized LOC108858782 (LOC108858782), mRNA			120	3	9.39839e-58	99.44
R5_37147903-37148023		proline iminopeptidase (LOC108856873), mRNA			120	1	9.39839e-58	100
R5_37114012-37114132		non-specific lipid-transfer protein-like protein At2g13820 (LOC108857776), mRNA			120	1	9.39839e-58	100
R5_36911521-36911641		DEAD-box ATP-dependent RNA helicase 31-like (LOC108834543), mRNA			120	2	9.39839e-58	100
R5_36832543-36832663		probable glucan 1,3-alpha-glucosidase (LOC108862225), mRNA			120	1	9.39839e-58	100
R5_36647137-36647257		LRR receptor-like serine/threonine-protein kinase ERL1 (LOC108857376), transcript variant X2, mRNA			120	2	7.52699e-34	100
R5_36624920-36625040		chloride conductance regulatory protein ICln (LOC108857811), mRNA			120	1	3.45277e-42	100
R5_36462390-36462510		hydroxyproline O-galactosyltransferase GALT6 (LOC108863548), mRNA			120	1	9.39839e-58	100
R5_36305190-36305310		nucleobase-ascorbate transporter 6-like (LOC108861902), mRNA			120	1	9.39839e-58	100
R5_35642143-35642263		GDSL esterase/lipase At2g04570 (LOC108856489), mRNA			120	2	9.39839e-58	98.75
R5_35640610-35640730		GDSL esterase/lipase At2g04570 (LOC108856489), mRNA			120	2	9.39839e-58	99.17
R5_35465587-35465707		zinc finger A20 and AN1 domain-containing stress-associated protein 1 (LOC108857138), mRNA			120	1	9.39839e-58	100
R5_35361931-35362051		NAC domain-containing protein 7-like (LOC108805236), transcript variant X2, mRNA			120	11	9.39839e-58	93.81
R5_34945238-34945358		malate dehydrogenase 1, mitochondrial-like (LOC108859076), mRNA			120	5	2.04884e-49	94.63
R5_34746399-34746519		acyl-protein thioesterase 2-like (LOC108857424), mRNA			120	1	1.60642e-40	100
R5_34707573-34707693		formamidopyrimidine-DNA glycosylase (LOC108805152), transcript variant X3, mRNA			120	3	9.39839e-58	100
R5_34680254-34680374		TSK-associating protein 1-like (LOC108861900), misc_RNA			120	8	4.53008e-31	95.74
R5_34624255-34624375		60S ribosomal protein L37-2-like (LOC108833340), mRNA			120	2	9.59999e-43	100
R5_34372726-34372846		uncharacterized LOC108862998 (LOC108862998), transcript variant X2, mRNA			120	2	5.86003e-30	100
R5_34293869-34293989		protein PIN-LIKES 6-like (LOC108856666), mRNA			120	2	3.47728e-37	98.8
R5_34143404-34143524		non-structural maintenance of chromosomes element 4 homolog A-like (LOC108859291), mRNA			120	1	9.39839e-58	100
R5_33956251-33956371		7-dehydrocholesterol reductase-like (LOC108859250), mRNA			120	3	2.6881e-38	96.03
R5_33552404-33552524		CBL-interacting serine/threonine-protein kinase 17-like (LOC108863151), transcript variant X2, mRNA			120	2	1.23308e-46	100
R5_33549846-33549966		CBL-interacting serine/threonine-protein kinase 17-like (LOC108863151), transcript variant X2, mRNA			120	3	1.60642e-40	96.93
R5_32723940-32724060		uncharacterized LOC108809881 (LOC108809881), transcript variant X3, ncRNA			120	14	9.39839e-58	98.86
R5_32561339-32561459		ferrochelatase-2, chloroplastic-like (LOC108805381), transcript variant X2, mRNA			120	4	4.43495e-46	100
R5_31756619-31756739		mitochondrial adenine nucleotide transporter ADNT1-like (LOC108857674), mRNA			120	2	3.60248e-12	98.68
R5_31667536-31667656		putative glucose-6-phosphate 1-epimerase (LOC108863033), mRNA			120	2	2.09279e-34	96.15
R5_31637001-31637121		RING-H2 finger protein ATL68 (LOC108859683), mRNA			120	2	9.39839e-58	91.89
R5_31389267-31389387		pentatricopeptide repeat-containing protein At4g21065 (LOC108856714), mRNA			120	1	9.39839e-58	100
R5_31155231-31155351		uncharacterized LOC108805291 (LOC108805291), mRNA			120	1	9.39839e-58	100
R5_31019604-31019724		protein BASIC PENTACYSTEINE6-like (LOC108861504), transcript variant X4, mRNA			120	12	9.39839e-58	98.47
R5_30615707-30615827		PREDICTED: uncharacterized protein At3g49140-like (LOC108857113), mRNA			120	2	5.65637e-55	100
R5_30474050-30474170		serine/threonine-protein kinase STY8-like (LOC108856846), mRNA			120	1	9.39839e-58	100
R5_30420064-30420184		serine/threonine-protein kinase EDR1-like (LOC108863399), mRNA			120	1	2.03439e-54	100
R5_30417158-30417278		serine/threonine-protein kinase EDR1-like (LOC108863399), mRNA			120	3	2.10764e-29	93.24
R5_30406634-30406754		TPR repeat-containing thioredoxin TTL4 (LOC108856555), mRNA			120	2	3.38026e-57	100
R5_30262921-30263041		zinc finger protein GIS (LOC108859962), mRNA			120	1	9.53231e-48	100
R5_30051892-30052012		adenylosuccinate synthetase, chloroplastic (LOC108856504), mRNA			120	1	5.69653e-50	100
R5_29985312-29985432		calcium-dependent protein kinase 32-like (LOC108863319), mRNA			120	3	9.39839e-58	88.32
R5_29865915-29866035		nuclear pore complex protein NUP93B (LOC108862187), mRNA			120	1	3.52683e-27	100
R5_29836492-29836612		putative calcium-transporting ATPase 11, plasma membrane-type (LOC108862473), mRNA			120	4	9.39839e-58	95.83
R5_29781402-29781522		putative calcium-transporting ATPase 11, plasma membrane-type (LOC108862473), mRNA			120	4	9.39839e-58	95.28
R5_29558886-29559006		magnesium-protoporphyrin IX monomethyl ester			120	2	2.12261e-24	98.33
R5_29413137-29413257		calmodulin-interacting protein 111 (LOC108862487), mRNA			120	2	9.39839e-58	95.4
R5_29239688-29239808		alpha-galactosidase 3 (LOC108805232), mRNA			120	2	2.74577e-23	95.9
R5_29181218-29181338		uncharacterized LOC108857523 (LOC108857523), ncRNA			120	3	9.39839e-58	97.18
R5_29168940-29169060		F-box/LRR-repeat protein At4g14096-like (LOC108862045), mRNA			120	1	9.39839e-58	100
R5_29123073-29123193		tRNA (guanine(37)-N1)-methyltransferase 1-like (LOC108856491), transcript variant X1, mRNA			120	2	4.53008e-31	99.31
R5_29040855-29040975		pentatricopeptide repeat-containing protein At3g56030 (LOC108861867), mRNA			120	1	9.39839e-58	100
R5_29018117-29018237		zinc finger CCCH domain-containing protein 47 (LOC108862531), mRNA			120	1	9.39839e-58	100
R5_28937259-28937379		putative serine/threonine-protein kinase-like protein CCR3 (LOC108858601), mRNA			120	2	9.39839e-58	99.15
R5_28726399-28726519		AT-hook motif nuclear-localized protein 15-like (LOC108856875), mRNA			120	3	9.39839e-58	95.56
R5_28429305-28429425		TBC1 domain family member 9B (LOC108862294), transcript variant X2, mRNA			120	2	9.39839e-58	100
R5_28399891-28400011		pentatricopeptide repeat-containing protein At3g54980, mitochondrial (LOC108861629), mRNA			120	1	9.39839e-58	100
R5_28242053-28242173		protein downstream neighbor of Son (LOC108857808), transcript variant X3, mRNA			120	3	9.46511e-53	100
R5_27953477-27953597		SUPPRESSOR OF ABI3-5 (LOC108862708), transcript variant X3, mRNA			120	3	9.53231e-48	99.06
R5_27793976-27794096		L-type lectin-domain containing receptor kinase IV.2 (LOC108856244), mRNA			120	1	9.39839e-58	100
R5_27765068-27765188		actin-1 (LOC108863417), transcript variant X1, mRNA			120	2	4.37264e-56	100
R5_27745215-27745335		uncharacterized LOC108856853 (LOC108856853), transcript variant X3, mRNA			120	3	4.59464e-21	100
R5_27743329-27743449		uncharacterized LOC108856853 (LOC108856853), transcript variant X3, mRNA			120	3	9.59999e-43	100
R5_27714348-27714468		putative leucine-rich repeat receptor-like serine/threonine-protein kinase At3g53590 (LOC108862562), transcript variant X5, mRNA			120	5	4.59464e-21	96.67
R5_27652704-27652824		G-type lectin S-receptor-like serine/threonine-protein kinase At1g11330 (LOC108856798), transcript variant X2, mRNA			120	5	9.46511e-53	95.29
R5_27628893-27629013		betaine aldehyde dehydrogenase 2, mitochondrial (LOC108856312), mRNA			120	1	9.39839e-58	100
R5_27571636-27571756		uncharacterized LOC108859393 (LOC108859393), mRNA			120	1	9.39839e-58	100
R5_27570897-27571017		uncharacterized LOC108859393 (LOC108859393), mRNA			120	1	9.39839e-58	100
R5_27553366-27553486		microtubule-associated protein RP/EB family member 1A-like (LOC108859387), transcript variant X2, mRNA			120	3	9.39839e-58	100
R5_27552829-27552949		microtubule-associated protein RP/EB family member 1A-like (LOC108859387), transcript variant X2, mRNA			120	2	7.68845e-19	98.11
R5_27415189-27415309		uncharacterized LOC108860394 (LOC108860394), transcript variant X2, mRNA			120	3	9.39839e-58	98.89
R5_27295980-27296100		endoribonuclease Dicer homolog 3-like (LOC108862753), mRNA			120	4	2.70719e-33	100
R5_27028276-27028396		CBS domain-containing protein CBSCBSPB3 (LOC108860539), mRNA			120	1	9.39839e-58	100
R5_26993518-26993638		60S ribosomal protein L24-2 (LOC108848959), mRNA			120	2	9.87553e-23	94.64
R5_26940821-26940941		protein fluG (LOC108856828), mRNA			120	1	2.03439e-54	100
R5_26803109-26803229		aquaporin PIP2-1 (LOC108863558), mRNA			120	2	2.12261e-24	100
R5_26763826-26763946		uncharacterized LOC108861983 (LOC108861983), mRNA			120	3	9.39839e-58	91.11
R5_26659234-26659354		galactinol synthase 3 (LOC108861298), mRNA			120	3	2.03439e-54	92.69
R5_26642565-26642685		DUF724 domain-containing protein 6-like (LOC108856434), mRNA			120	1	9.39839e-58	100
R5_26278149-26278269		calreticulin-3 (LOC108861991), mRNA			120	2	4.56225e-26	98.25
R5_25946894-25947014		F-box protein SKIP19-like (LOC108857216), mRNA			120	6	9.39839e-58	89.19
R5_25842011-25842131		protein SMAX1-LIKE 6 (LOC108859982), mRNA			120	1	4.37264e-56	100
R5_25766162-25766282		protein LIGHT-DEPENDENT SHORT HYPOCOTYLS 6-like (LOC108859290), mRNA			120	2	9.39839e-58	92.5
R5_25575849-25575969		1-aminocyclopropane-1-carboxylate oxidase homolog 3-like (LOC108838987), mRNA			120	2	4.37264e-56	92.8
R5_25236420-25236540		probable uridine nucleosidase 2 (LOC108862248), mRNA			120	4	9.39839e-58	95
R5_25190092-25190212		homeobox-leucine zipper protein ANTHOCYANINLESS 2-like (LOC108857547), mRNA			120	2	9.39839e-58	95.5
R5_25102526-25102646		probable pectinesterase 8 (LOC108857534), mRNA			120	1	4.49815e-36	100
R5_24751427-24751547		probable pectate lyase 1 (LOC108805141), mRNA			120	1	3.45277e-42	100
R5_24587071-24587191		MATH domain-containing protein At5g43560-like (LOC108863057), transcript variant X3, mRNA			120	15	9.39839e-58	91.69
R5_24456512-24456632		uncharacterized LOC108862767 (LOC108862767), transcript variant X3, mRNA			120	3	9.39839e-58	100
R5_24237765-24237885		uncharacterized LOC108862266 (LOC108862266), mRNA			120	1	2.09279e-34	98.78
R5_24196128-24196248		TVP38/TMEM64 family membrane protein slr0305 (LOC108857378), mRNA			120	1	9.80591e-28	100
R5_23868539-23868659		polygalacturonase At1g48100-like (LOC108859639), mRNA			120	2	1.60642e-40	97.7
R5_23509372-23509492		uncharacterized LOC108856585 (LOC108856585), transcript variant X2, mRNA			120	2	9.39839e-58	100
R5_23421084-23421204		CCR4-NOT transcription complex subunit 1-like (LOC108858460), mRNA			120	2	9.73678e-33	99.33
R5_23318033-23318153		brefeldin A-inhibited guanine nucleotide-exchange protein 3 (LOC108861187), mRNA			120	1	5.86003e-30	100
R5_23245095-23245215		random slug protein 5-like (LOC108859578), mRNA			120	1	1.25065e-36	100
R5_23113199-23113319		annexin D1 (LOC108862979), mRNA			120	1	9.53231e-48	100
R5_22820480-22820600		COP9 signalosome complex subunit 2-like (LOC108830790), mRNA			120	3	9.73678e-33	94.08
R5_22533392-22533512		SET and MYND domain-containing protein 4 (LOC108856995), mRNA			120	3	2.6881e-38	98.43
R5_22262842-22262962		protein LOL1 (LOC108857729), mRNA			120	1	9.46511e-53	100
R5_21933963-21934083		probable transcription factor KAN2 (LOC108856800), mRNA			120	2	9.39839e-58	93.09
R5_21777598-21777718		wings apart-like protein homolog (LOC108856229), transcript variant X2, mRNA			120	3	1.21576e-56	99.15
R5_21764439-21764559		MLO-like protein 4 (LOC108859061), mRNA			120	1	9.39839e-58	100
R5_21399123-21399243		calcium-transporting ATPase 3, endoplasmic reticulum-type-like (LOC108861976), mRNA			120	2	4.49815e-36	100
R5_21385801-21385921		calcium-transporting ATPase 3, endoplasmic reticulum-type-like (LOC108861976), mRNA			120	2	4.49815e-36	100
R5_19227572-19227692		protein E6 (LOC108863364), mRNA			120	1	2.16814e-09	88.68
R5_19213728-19213848		protein E6 (LOC108863364), mRNA			120	1	2.16814e-09	88.68
R5_19122151-19122271		dof zinc finger protein DOF1.4-like (LOC108861675), mRNA			120	1	9.39839e-58	100
R5_17618230-17618350		NHS-like protein 1 (LOC108857177), mRNA			120	1	9.39839e-58	100
R5_17535895-17536015		uncharacterized LOC108857448 (LOC108857448), transcript variant X2, mRNA			120	2	9.39839e-58	100
R5_17535392-17535512		uncharacterized LOC108857448 (LOC108857448), transcript variant X2, mRNA			120	2	9.39839e-58	100
R5_17535167-17535287		uncharacterized LOC108857448 (LOC108857448), transcript variant X2, mRNA			120	2	9.39839e-58	100
R5_16955543-16955663		uncharacterized LOC108861480 (LOC108861480), mRNA			120	2	9.39839e-58	99.3
R5_16873228-16873348		transmembrane protein 56-B-like (LOC108857304), mRNA			120	4	9.73678e-33	97.04
R5_16775202-16775322		uncharacterized LOC108862816 (LOC108862816), transcript variant X2, mRNA			120	2	9.39839e-58	100
R5_15150922-15151042		uncharacterized LOC108862461 (LOC108862461), mRNA			120	1	9.39839e-58	100
R5_15150406-15150526		uncharacterized LOC108862461 (LOC108862461), mRNA			120	1	9.39839e-58	100
R5_14897698-14897818		chromatin modification-related protein EAF1 B (LOC108862121), transcript variant X3, mRNA			120	12	1.58385e-50	93.93
R5_14856092-14856212		phosphatidylinositol/phosphatidylcholine transfer protein SFH9 (LOC108856205), transcript variant X5, mRNA			120	5	9.39839e-58	100
R5_14718779-14718899		glyoxylate/succinic semialdehyde reductase 1 (LOC108856833), mRNA			120	2	1.26847e-26	100
R5_14668126-14668246		glyoxylate/succinic semialdehyde reductase 1 (LOC108856833), mRNA			120	2	1.26847e-26	100
R5_14528818-14528938		uncharacterized LOC108857248 (LOC108857248), transcript variant X1, mRNA			120	2	5.81872e-35	99.4
R5_14195504-14195624		syntaxin-32-like (LOC108856834), mRNA			120	3	7.42124e-44	99.35
R5_14137936-14138056		SNF2 domain-containing protein CLASSY 4 (LOC108863565), mRNA			120	1	9.39839e-58	100
R5_13912025-13912145		dihydroxy-acid dehydratase, chloroplastic (LOC108805680), mRNA			120	3	1.26847e-26	98.96
R5_13506086-13506206		probable magnesium transporter NIPA1 (LOC108862595), transcript variant X3, mRNA			120	4	9.39839e-58	97.5
R5_13341871-13341991		30S ribosomal protein S1 homolog A (LOC108856339), mRNA			120	1	3.55187e-22	98.31
R5_13011513-13011633		endo-1,3;1,4-beta-D-glucanase (LOC108857442), mRNA			120	1	1.26847e-26	98.51
R5_13004117-13004237		non-lysosomal glucosylceramidase (LOC108863101), mRNA			120	2	9.39839e-58	96.34
R5_12999672-12999792		mediator of RNA polymerase II transcription subunit 33A (LOC108863594), transcript variant X2, mRNA			120	2	9.39839e-58	100
R5_12682556-12682676		serine/threonine-protein kinase tricorner (LOC108805331), mRNA			120	1	1.60642e-40	100
R5_11548708-11548828		sterol 3-beta-glucosyltransferase UGT80B1-like (LOC108856988), transcript variant X2, misc_RNA			120	4	9.39839e-58	98.75
R5_11507238-11507358		peroxisome biogenesis protein 22-like (LOC108805293), mRNA			120	2	7.63425e-24	100
R5_11504795-11504915		zinc finger BED domain-containing protein RICESLEEPER 4-like (LOC108805294), transcript variant X2, mRNA			120	5	9.39839e-58	99.83
R5_11286503-11286623		uncharacterized membrane protein YuiD-like (LOC108857828), mRNA			120	2	9.39839e-58	100
R5_11120433-11120553		transcription factor bHLH87 (LOC108859894), mRNA			120	1	9.39839e-58	100
R5_10919634-10919754		zinc finger CCCH domain-containing protein 55 (LOC108856471), transcript variant X2, mRNA			120	6	9.39839e-58	90.86
R5_10856970-10857090		nuclear transcription factor Y subunit A-9-like (LOC108861804), transcript variant X3, mRNA			120	6	1.22439e-51	92.84
R5_10822493-10822613		phosphate transporter PHO1 homolog 3-like (LOC108861807), mRNA			120	1	9.39839e-58	100
R5_10806585-10806705		nifU-like protein 4, mitochondrial (LOC108862242), transcript variant X2, mRNA			120	2	9.66814e-38	100
R5_10009224-10009344		phytochrome-associated serine/threonine-protein phosphatase 3 (LOC108856910), mRNA			120	2	9.39839e-58	100
R5_9780017-9780137		pre-mRNA-processing protein 40B-like (LOC108829753), transcript variant X4, mRNA			120	8	4.53008e-31	100
R5_9769772-9769892		magnesium transporter MRS2-3-like (LOC108862906), mRNA			120	2	9.39839e-58	98.75
R5_9601859-9601979		probable cysteine protease RD21C (LOC108805134), mRNA			120	2	9.39839e-58	100
R5_9492898-9493018		glycoprotein 3-alpha-L-fucosyltransferase A (LOC108857666), mRNA			120	2	9.39839e-58	99.13
R5_9446358-9446478		protein CYPRO4 (LOC108862704), mRNA			120	1	7.36893e-49	100
R5_9422587-9422707		autophagy-related protein 2 (LOC108862056), mRNA			120	1	5.73697e-45	99
R5_9351459-9351579		uncharacterized LOC108856931 (LOC108856931), transcript variant X2, mRNA			120	2	1.25953e-31	100
R5_9311867-9311987		flavonol synthase/flavanone 3-hydroxylase (LOC108857204), mRNA			120	1	9.39839e-58	100
R5_9043237-9043357		carbon catabolite repressor protein 4 homolog 3-like (LOC108859197), transcript variant X4, mRNA			120	8	9.73678e-33	100
R5_9001333-9001453		carbon catabolite repressor protein 4 homolog 3-like (LOC108859197), transcript variant X4, mRNA			120	8	9.73678e-33	100
R5_8878483-8878603		uncharacterized LOC108856966 (LOC108856966), mRNA			120	1	9.39839e-58	100
R5_8834089-8834209		uncharacterized LOC108805123 (LOC108805123), mRNA			120	2	9.39839e-58	98.71
R5_8722143-8722263		actin-interacting protein 1-2 (LOC108862951), mRNA			120	1	2.03439e-54	100
R5_8700467-8700587		mitogen-activated protein kinase 9 (LOC108863161), transcript variant X2, mRNA			120	3	9.39839e-58	96.91
R5_8482901-8483021		purple acid phosphatase 17 (LOC108859882), mRNA			120	3	9.39839e-58	97.16
R5_8464974-8465094		protein NRDE2 homolog (LOC108859876), mRNA			120	1	2.6881e-38	98.86
R5_8278234-8278354		kinesin-like protein KIN-12C (LOC108862221), transcript variant X3, mRNA			120	3	3.42843e-47	99.04
R5_8271665-8271785		kinesin-like protein KIN-12C (LOC108862221), transcript variant X3, mRNA			120	3	9.80591e-28	100
R5_8233505-8233625		zinc finger BED domain-containing protein RICESLEEPER 2-like (LOC108856749), mRNA			120	1	2.09279e-34	98.77
R5_7993729-7993849		calmodulin-binding transcription activator 6 (LOC108862819), transcript variant X2, mRNA			120	2	9.53231e-48	100
R5_7897147-7897267		kinesin-like protein KIN-13A (LOC108863567), transcript variant X1, mRNA			120	3	4.43495e-46	88.68
R5_7698521-7698641		uncharacterized LOC108859216 (LOC108859216), transcript variant X2, mRNA			120	2	9.39839e-58	100
R5_7414356-7414476		uncharacterized LOC108821863 (LOC108821863), transcript variant X4, ncRNA			120	9	5.69653e-50	100
R5_7144353-7144473		RHOMBOID-like protein 9, chloroplastic (LOC108859927), mRNA			120	4	3.42843e-47	96.29
R5_6982513-6982633		E3 SUMO-protein ligase MMS21-like (LOC108862586), mRNA			120	2	2.10764e-29	98.55
R5_6932359-6932479		RNA exonuclease 4 (LOC108859486), mRNA			120	2	3.50197e-32	100
R5_6868590-6868710		RNA exonuclease 4 (LOC108859486), mRNA			120	2	5.69653e-50	100
R5_6456869-6456989		ubiquitin carboxyl-terminal hydrolase 25 (LOC108862326), mRNA			120	1	9.39839e-58	100
R5_6209770-6209890		phosphoinositide phosphatase SAC2-like (LOC108837567), mRNA			120	4	5.81872e-35	95.57
R5_6168802-6168922		exocyst complex component EXO70A1 (LOC108863236), mRNA			120	1	9.39839e-58	100
R5_5955260-5955380		beta-galactosidase 1 (LOC108861609), mRNA			120	1	9.73678e-33	97.56
R5_5845682-5845802		uncharacterized LOC108805118 (LOC108805118), mRNA			120	1	7.58043e-29	97.33
R5_5704851-5704971		uncharacterized LOC108860087 (LOC108860087), mRNA			120	1	9.39839e-58	100
R5_5689475-5689595		protein CWC15 homolog (LOC108861201), mRNA			120	3	9.39839e-58	97.52
R5_5607238-5607358		uncharacterized LOC108862027 (LOC108862027), transcript variant X3, mRNA			120	4	2.12261e-24	98.59
R5_5435688-5435808		zinc transporter 1 (LOC108862800), mRNA			120	1	3.50197e-32	100
R5_5363032-5363152		probable protein phosphatase 2C 38 (LOC108856686), mRNA			120	1	1.24184e-41	100
R5_5252230-5252350		polygalacturonase inhibitor 1-like (LOC108857161), misc_RNA			120	2	9.39839e-58	99.58
R5_5160163-5160283		kinesin-like protein KIN-7K, chloroplastic (LOC108863069), transcript variant X2, mRNA			120	2	9.39839e-58	100
R5_5058624-5058744		zinc finger CCCH domain-containing protein 37-like (LOC108856568), mRNA			120	2	7.63425e-24	98.31
R5_4581065-4581185		LOB domain-containing protein 21 (LOC108859160), mRNA			120	1	7.31698e-54	100
R5_4394737-4394857		transcription factor DIVARICATA (LOC108857471), mRNA			120	1	9.39839e-58	100
R5_4308091-4308211		protein trichome birefringence-like 32 (LOC108857436), mRNA			120	2	7.52699e-34	99.35
R5_4193697-4193817		calcium-dependent protein kinase 2 (LOC108859503), mRNA			120	3	9.39839e-58	96.64
R5_4159917-4160037		3-phosphoinositide-dependent protein kinase 2-like (LOC108805274), mRNA			120	1	4.43495e-46	100
R5_4106142-4106262		NAC domain-containing protein 78-like (LOC108805418), transcript variant X3, mRNA			120	6	9.39839e-58	100
R5_4042760-4042880		exocyst complex component SEC8 (LOC108861964), transcript variant X2, mRNA			120	3	7.47393e-39	98.84
R5_3972698-3972818		uncharacterized LOC108856178 (LOC108856178), transcript variant X3, mRNA			120	3	9.39839e-58	100
R5_3630240-3630360		uncharacterized LOC108863065 (LOC108863065), mRNA			120	1	9.39839e-58	100
R5_3466712-3466832		dnaJ protein ERDJ3A (LOC108862290), mRNA			120	1	9.39839e-58	100
R5_3415483-3415603		regulatory-associated protein of TOR 1 (LOC108861987), mRNA			120	2	9.39839e-58	93.94
R5_3408996-3409116		regulatory-associated protein of TOR 1 (LOC108861987), mRNA			120	2	9.66814e-38	93.96
R5_3273208-3273328		serine carboxypeptidase-like 27 (LOC108856271), transcript variant X1, mRNA			120	2	1.60642e-40	100
R5_3241802-3241922		growth hormone-regulated TBC protein 1-A (LOC108856289), mRNA			120	2	9.39839e-58	100
R5_3148168-3148288		PREDICTED: uncharacterized protein sll1770 (LOC108861657), mRNA			120	1	2.03439e-54	100
R5_3021355-3021475		formin-like protein 10 (LOC108863346), mRNA			120	1	9.39839e-58	100
R5_3011104-3011224		integrator complex subunit 9 (LOC108856464), mRNA			120	1	9.39839e-58	100
R5_2910058-2910178		transcription factor bHLH62 (LOC108856187), mRNA			120	1	5.7777e-40	100
R5_2786608-2786728		guanine nucleotide-binding protein-like NSN1 (LOC108863563), transcript variant X2, mRNA			120	2	9.39839e-58	100
R5_2720118-2720238		glyoxysomal fatty acid beta-oxidation multifunctional protein MFP-a-like (LOC108856939), mRNA			120	1	4.53008e-31	100
R5_2675521-2675641		thioredoxin-like protein CITRX, chloroplastic (LOC108856955), mRNA			120	2	1.25065e-36	95
R5_2550954-2551074		galactolipid galactosyltransferase SFR2, chloroplastic (LOC108863400), mRNA			120	1	2.70719e-33	100
R5_2545270-2545390		alkaline/neutral invertase C, mitochondrial (LOC108863229), mRNA			120	1	9.39839e-58	100
R5_2318694-2318814		probable E3 ubiquitin-protein ligase LUL4 (LOC108861673), mRNA			120	1	9.39839e-58	100
R5_2287422-2287542		protein FANTASTIC FOUR 4 (LOC108859418), mRNA			120	1	9.39839e-58	100
R5_2168849-2168969		leucine-rich repeat receptor-like serine/threonine-protein kinase At2g14510 (LOC108862357), mRNA			120	1	4.53008e-31	100
R5_1691669-1691789		sodium/hydrogen exchanger 2 (LOC108862688), transcript variant X2, mRNA			120	4	2.03439e-54	98.73
R5_1540275-1540395		40S ribosomal protein S3a (LOC108856827), mRNA			120	1	5.90164e-25	100
R5_1474801-1474921		probable WRKY transcription factor 39 (LOC108857266), mRNA			120	1	5.86003e-30	100
R5_1324176-1324296		uncharacterized LOC108861787 (LOC108861787), transcript variant X2, mRNA			120	6	1.22439e-51	92.74
R5_752360-752480		glutathione S-transferase F11 (LOC108859181), mRNA			120	1	9.39839e-58	100
R5_746090-746210		PREDICTED: uncharacterized protein At1g51745-like (LOC108862448), mRNA			120	1	9.39839e-58	100
R5_676576-676696		ATPase family AAA domain-containing protein 3-A-like (LOC108861317), mRNA			120	4	9.39839e-58	98.75
R5_506246-506366		T-complex protein 1 subunit zeta 1 (LOC108856380), mRNA			120	3	7.36893e-49	94.87
R5_277502-277622		cystathionine gamma-synthase 1, chloroplastic-like (LOC108859429), mRNA			120	3	1.61782e-35	97.92
R5_244548-244668		starch synthase 2, chloroplastic/amyloplastic-like (LOC108862529), mRNA			120	1	3.40426e-52	100
R5_158715-158835		CRM-domain containing factor CFM2, chloroplastic (LOC108861560), transcript variant X1, mRNA			120	3	9.39839e-58	97.78

## Sheet: Ch 6
SeqName	Description	Description			Length	#Hits	e-Value	sim mean
R6_33433-33553		protein ABHD17B-like (LOC108811347), mRNA			120	1	9.39839e-58	100
R6_52772-52892		DEAD-box ATP-dependent RNA helicase 41 (LOC108811628), mRNA			120	1	9.39839e-58	100
R6_63468-63588		tetraspanin-19-like (LOC108812785), mRNA			120	2	9.39839e-58	100
R6_157747-157867		paired amphipathic helix protein Sin3-like 1 (LOC108811555), transcript variant X2, mRNA			120	2	3.50197e-32	100
R6_174820-174940		methyl-CpG-binding domain-containing protein 9 (LOC108811605), transcript variant X2, mRNA			120	2	4.49815e-36	100
R6_270172-270292		LRR receptor-like serine/threonine-protein kinase RPK2 (LOC108812172), transcript variant X2, mRNA			120	2	4.49815e-36	100
R6_525624-525744		heat stress transcription factor A-1e-like (LOC108806855), transcript variant X2, mRNA			120	2	9.39839e-58	100
R6_832119-832239		FT-interacting protein 1-like (LOC108812327), mRNA			120	2	9.39839e-58	100
R6_849817-849937		cationic amino acid transporter 4, vacuolar-like (LOC108812328), mRNA			120	2	9.39839e-58	100
R6_913279-913399		uncharacterized LOC108813393 (LOC108813393), mRNA			120	5	9.39839e-58	96.11
R6_980219-980339		DUF724 domain-containing protein 2-like (LOC108811408), mRNA			120	1	9.39839e-58	100
R6_1307079-1307199		protein HASTY 1-like (LOC108807386), mRNA			120	2	2.07803e-39	99.43
R6_1322889-1323009		probable serine/threonine-protein kinase At1g54610 (LOC108811438), mRNA			120	2	2.04884e-49	99.52
R6_1398293-1398413		phospholipase D zeta 2 (LOC108813454), mRNA			120	1	2.04884e-49	100
R6_1483125-1483245		acyl-CoA-binding domain-containing protein 4-like (LOC108811946), transcript variant X3, mRNA			120	10	9.39839e-58	96.04
R6_1534095-1534215		protein ALWAYS EARLY 2-like (LOC108813193), transcript variant X5, mRNA			120	9	3.50197e-32	100
R6_1578420-1578540		protein YIPF1 homolog (LOC108806672), mRNA			120	1	9.39839e-58	100
R6_1654660-1654780		lon protease homolog 4, chloroplastic/mitochondrial-like (LOC108806667), mRNA			120	1	3.45277e-42	100
R6_1925596-1925716		serine/threonine-protein kinase BCK1/SLK1/SSP31-like (LOC108812440), mRNA			120	2	9.39839e-58	100
R6_2017425-2017545		uncharacterized LOC108811051 (LOC108811051), ncRNA			120	3	7.31698e-54	97.18
R6_2311800-2311920		heterogeneous nuclear ribonucleoprotein 1-like (LOC108813496), transcript variant X2, mRNA			120	4	9.39839e-58	97.69
R6_2711324-2711444		oxysterol-binding protein-related protein 3B-like (LOC108805591), mRNA			120	2	2.12261e-24	96.03
R6_2810398-2810518		protein POLAR LOCALIZATION DURING ASYMMETRIC DIVISION AND REDISTRIBUTION (LOC108809669), mRNA			120	1	4.53008e-31	100
R6_3007535-3007655		NAC domain-containing protein 53 (LOC108811932), transcript variant X2, mRNA			120	2	5.65637e-55	98
R6_3165695-3165815		RING-H2 finger protein ATL72-like (LOC108809886), mRNA			120	2	9.39839e-58	99.58
R6_3398470-3398590		protein yippee-like At3g11230 (LOC108809380), mRNA			120	1	2.06338e-44	98.99
R6_3493759-3493879		B3 domain-containing protein At3g11580-like (LOC108811662), transcript variant X3, mRNA			120	5	9.39839e-58	96.05
R6_3588663-3588783		PREDICTED: uncharacterized protein At5g06450-like (LOC108812896), transcript variant X2, mRNA			120	2	9.80591e-28	100
R6_3623383-3623503		rRNA biogenesis protein RRP5-like (LOC108812758), mRNA			120	1	2.06338e-44	100
R6_3625767-3625887		rRNA biogenesis protein RRP5-like (LOC108812758), mRNA			120	3	9.39839e-58	95
R6_3628325-3628445		rRNA biogenesis protein RRP5-like (LOC108812758), mRNA			120	1	1.60642e-40	100
R6_3633148-3633268		rRNA biogenesis protein RRP5-like (LOC108812758), mRNA			120	3	2.07803e-39	94.64
R6_3696767-3696887		serine carboxypeptidase-like 15 (LOC108806674), mRNA			120	1	3.40426e-52	100
R6_3809982-3810102		uncharacterized LOC108812475 (LOC108812475), mRNA			120	1	2.07803e-39	100
R6_3811860-3811980		uncharacterized LOC108812475 (LOC108812475), mRNA			120	1	9.39839e-58	100
R6_4008877-4008997		histone acetyltransferase HAC5-like (LOC108811278), transcript variant X2, mRNA			120	3	5.69653e-50	98.73
R6_4053566-4053686		ABC transporter C family member 6-like (LOC108811906), transcript variant X3, mRNA			120	4	9.39839e-58	99.17
R6_4341440-4341560		uncharacterized LOC108809141 (LOC108809141), ncRNA			120	2	2.70719e-33	99.34
R6_4480328-4480448		phosphoinositide phosphatase SAC2-like (LOC108813022), mRNA			120	3	9.39839e-58	95.82
R6_4538560-4538680		nuclear pore complex protein NUP107-like (LOC108812914), mRNA			120	2	5.81872e-35	100
R6_4540665-4540785		peroxisomal (S)-2-hydroxy-acid oxidase GLO4 (LOC108812915), transcript variant X3, mRNA			120	6	9.80591e-28	100
R6_4650824-4650944		1-phosphatidylinositol-3-phosphate 5-kinase FAB1B-like (LOC108812623), transcript variant X3, mRNA			120	3	1.57268e-55	100
R6_4905812-4905932		protein trichome birefringence-like 41 (LOC108811490), transcript variant X3, mRNA			120	4	9.39839e-58	98.11
R6_5544954-5545074		VQ motif-containing protein 19-like (LOC108811577), mRNA			120	2	9.39839e-58	95.65
R6_5547743-5547863		cytochrome c oxidase copper chaperone 1 (LOC108809743), mRNA			120	2	7.63425e-24	97.37
R6_6069900-6070020		ERAD-associated E3 ubiquitin-protein ligase HRD1A-like (LOC108805971), transcript variant X3, mRNA			120	6	9.39839e-58	100
R6_6082553-6082673		ERAD-associated E3 ubiquitin-protein ligase HRD1A-like (LOC108805971), transcript variant X3, mRNA			120	6	9.39839e-58	100
R6_6144299-6144419		uncharacterized LOC108811536 (LOC108811536), mRNA			120	2	9.39839e-58	100
R6_6271717-6271837		uncharacterized LOC108806018 (LOC108806018), mRNA			120	1	9.39839e-58	100
R6_6432979-6433099		topless-related protein 2 (LOC108812757), mRNA			120	1	9.80591e-28	100
R6_6677196-6677316		E3 ubiquitin-protein ligase UPL6-like (LOC108836890), mRNA			120	5	9.66814e-38	94.29
R6_6678659-6678779		E3 ubiquitin-protein ligase UPL6-like (LOC108836890), mRNA			120	5	1.25065e-36	96.76
R6_6677675-6677795		E3 ubiquitin-protein ligase UPL6-like (LOC108836890), mRNA			120	5	9.39839e-58	96.95
R6_6742184-6742304		probable receptor-like protein kinase At3g17420 (LOC108806332), transcript variant X2, mRNA			120	2	7.47393e-39	100
R6_6874647-6874767		dihydropyrimidine dehydrogenase (NADP(+)), chloroplastic-like (LOC108812448), transcript variant X2, mRNA			120	4	9.39839e-58	92.22
R6_6676651-6676771		E3 ubiquitin-protein ligase UPL6-like (LOC108812210), mRNA			120	4	2.6881e-38	96.47
R6_7158636-7158756		transcription factor TCP18-like (LOC108811836), mRNA			120	1	5.7777e-40	97.89
R6_7187341-7187461		zinc finger CCCH domain-containing protein 38 (LOC108806572), mRNA			120	1	9.39839e-58	100
R6_7437278-7437398		uncharacterized LOC108806999 (LOC108806999), transcript variant X4, ncRNA			120	2	9.39839e-58	100
R6_7578702-7578822		protein SNOWY COTYLEDON 3-like (LOC108832333), mRNA			120	2	9.39839e-58	100
R6_7730152-7730272		E3 ubiquitin ligase BIG BROTHER-related (LOC108806229), mRNA			120	1	7.58043e-29	100
R6_7800570-7800690		uncharacterized LOC108805853 (LOC108805853), mRNA			120	2	9.39839e-58	100
R6_7826143-7826263		F-box/FBD/LRR-repeat protein At3g52680-like (LOC108812551), mRNA			120	5	5.7777e-40	100
R6_7827344-7827464		F-box/FBD/LRR-repeat protein At3g52680-like (LOC108812551), mRNA			120	5	9.39839e-58	98.51
R6_7842272-7842392		F-box/FBD/LRR-repeat protein At3g52680-like (LOC108809301), transcript variant X1, mRNA			120	1	1.24184e-41	91.87
R6_7863402-7863522		uncharacterized LOC108809019 (LOC108809019), transcript variant X2, ncRNA			120	2	5.69653e-50	100
R6_8246051-8246171		uncharacterized LOC108813149 (LOC108813149), mRNA			120	1	3.50197e-32	100
R6_8279968-8280088		26S proteasome non-ATPase regulatory subunit 6 homolog (LOC108811566), mRNA			120	2	9.39839e-58	98.75
R6_8817421-8817541		transcription factor bHLH34-like (LOC108805613), mRNA			120	1	1.25953e-31	100
R6_9606244-9606364		DNA mismatch repair protein MSH7 (LOC108805924), mRNA			120	1	2.13768e-19	100
R6_9741143-9741263		uncharacterized LOC108807437 (LOC108807437), mRNA			120	3	9.39839e-58	97.97
R6_9882959-9883079		uncharacterized aarF domain-containing protein kinase 2 (LOC108806025), mRNA			120	1	4.40369e-51	100
R6_10170657-10170777		helicase-like transcription factor CHR28 (LOC108812340), mRNA			120	2	9.39839e-58	100
R6_10208555-10208675		clumping factor A (LOC108812617), transcript variant X3, mRNA			120	3	2.65034e-48	100
R6_10399736-10399856		protein NSP-INTERACTING KINASE 3 (LOC108813144), mRNA			120	2	4.53008e-31	100
R6_10656618-10656738		probable nucleoredoxin 1 (LOC108812223), mRNA			120	1	2.63165e-53	100
R6_10951974-10952094		pyruvate dehydrogenase E1 component subunit alpha-1, mitochondrial (LOC108811196), transcript variant X2, mRNA			120	2	2.07803e-39	100
R6_11092617-11092737		ESCRT-related protein CHMP1B-like (LOC108811375), mRNA			120	2	9.39839e-58	99.58
R6_11192942-11193062		phospholipid-transporting ATPase 3 (LOC108812569), mRNA			120	2	7.58043e-29	98.61
R6_11400142-11400262		transcription factor IIIB 60 kDa subunit-like (LOC108809562), mRNA			120	4	9.39839e-58	93.8
R6_11453825-11453945		uncharacterized LOC108811844 (LOC108811844), ncRNA			120	7	9.39839e-58	93.56
R6_11457538-11457658		protein SABRE-like (LOC108811839), transcript variant X5, mRNA			120	6	9.39839e-58	97.99
R6_11464439-11464559		protein SABRE-like (LOC108811839), transcript variant X5, mRNA			120	5	3.45277e-42	100
R6_11481590-11481710		BEACH domain-containing protein B (LOC108811845), transcript variant X2, mRNA			120	2	5.65637e-55	99.15
R6_11486568-11486688		BEACH domain-containing protein B (LOC108811845), transcript variant X2, mRNA			120	2	2.03439e-54	100
R6_11505078-11505198		protein EMBRYO DEFECTIVE 1674 (LOC108809673), mRNA			120	2	9.39839e-58	97.88
R6_11834848-11834968		linoleate 9S-lipoxygenase 1 (LOC108812350), transcript variant X2, mRNA			120	2	9.39839e-58	100
R6_11869405-11869525		kinesin-like calmodulin-binding protein (LOC108811378), transcript variant X3, mRNA			120	5	2.04884e-49	96.38
R6_12495798-12495918		agamous-like MADS-box protein AGL27 (LOC108812186), transcript variant X2, misc_RNA			120	1	9.39839e-58	100
R6_12552313-12552433		probable WRKY transcription factor 51 (LOC108810034), mRNA			120	3	9.39839e-58	93.03
R6_12709385-12709505		uncharacterized LOC108811261 (LOC108811261), mRNA			120	2	9.39839e-58	98.2
R6_12815622-12815742		uncharacterized LOC108811452 (LOC108811452), transcript variant X2, mRNA			120	2	9.39839e-58	100
R6_12898689-12898809		uncharacterized LOC108811808 (LOC108811808), mRNA			120	5	9.39839e-58	94.62
R6_12920735-12920855		beta-galactosidase 6 (LOC108811807), transcript variant X2, mRNA			120	2	1.25065e-36	100
R6_12965925-12966045		eukaryotic peptide chain release factor GTP-binding subunit ERF3A-like (LOC108812401), transcript variant X2, misc_RNA			120	7	5.86003e-30	96.94
R6_13015385-13015505		SAL2 phosphatase-like (LOC108813390), mRNA			120	2	9.46511e-53	92.02
R6_13196649-13196769		DEAD-box ATP-dependent RNA helicase 7 (LOC108812218), mRNA			120	1	2.72641e-28	100
R6_13248898-13249018		heat stress transcription factor B-2a-like (LOC108812120), mRNA			120	2	4.43495e-46	96.84
R6_13498353-13498473		40S ribosomal protein S19-3 (LOC108807347), mRNA			120	2	2.07803e-39	97.2
R6_13596532-13596652		histone deacetylase 5-like (LOC108807115), mRNA			120	1	9.39839e-58	100
R6_13624662-13624782		protein COBRA (LOC108805804), mRNA			120	1	9.39839e-58	100
R6_13775769-13775889		ENHANCER OF AG-4 protein 2 (LOC108812374), transcript variant X4, mRNA			120	4	9.39839e-58	100
R6_13617493-13617613		kinesin-like protein KIN-4C (LOC108805973), transcript variant X2, mRNA			120	2	2.66915e-43	100
R6_14400951-14401071		uncharacterized LOC108806952 (LOC108806952), mRNA			120	2	7.42124e-44	96.71
R6_14504102-14504222		indole-3-pyruvate monooxygenase YUCCA6 (LOC108811461), mRNA			120	2	9.39839e-58	97.01
R6_14648763-14648883		phosphoglucan, water dikinase, chloroplastic-like (LOC108812926), mRNA			120	1	1.25953e-31	98.68
R6_15143319-15143439		uncharacterized LOC108806552 (LOC108806552), ncRNA			120	4	1.60642e-40	94.1
R6_15205202-15205322		tubulin alpha-2 chain-like (LOC108809375), mRNA			120	4	9.39839e-58	93.03
R6_15210286-15210406		serine/threonine-protein phosphatase PP1 isozyme 9-like (LOC108813545), mRNA			120	2	2.07803e-39	95.4
R6_15250731-15250851		heparan-alpha-glucosaminide N-acetyltransferase-like (LOC108807901), mRNA			120	3	2.6881e-38	98.43
R6_15308257-15308377		serine--tRNA ligase, cytoplasmic (LOC108805644), mRNA			120	1	2.12261e-24	100
R6_15364366-15364486		sugar transporter ERD6-like 18 (LOC108806485), transcript variant X2, mRNA			120	2	5.90164e-25	100
R6_15366453-15366573		sugar transporter ERD6-like 18 (LOC108806485), transcript variant X2, mRNA			120	5	1.61782e-35	92.29
R6_15368238-15368358		sugar transporter ERD6-like 18 (LOC108806485), transcript variant X2, mRNA			120	1	9.87553e-23	100
R6_15369146-15369266		sugar transporter ERD6-like 18 (LOC108806485), transcript variant X1, mRNA			120	1	9.39839e-58	100
R6_15698735-15698855		uncharacterized LOC108809224 (LOC108809224), mRNA			120	1	5.81872e-35	100
R6_15746044-15746164		probable polygalacturonase (LOC108813207), mRNA			120	2	9.39839e-58	100
R6_16333217-16333337		receptor like protein 30-like (LOC108848915), mRNA			120	9	9.39839e-58	91.33
R6_16334880-16335000		receptor like protein 30-like (LOC108848915), mRNA			120	4	9.39839e-58	89.99
R6_16458993-16459113		uncharacterized LOC108806740 (LOC108806740), mRNA			120	1	9.39839e-58	100
R6_16605839-16605959		uncharacterized LOC108805756 (LOC108805756), mRNA			120	2	3.45277e-42	99.46
R6_16634049-16634169		protein RIK (LOC108811634), transcript variant X2, mRNA			120	7	2.72641e-28	96.33
R6_16693715-16693835		pectinesterase 31-like (LOC108811546), mRNA			120	1	9.39839e-58	100
R6_16810820-16810940		protein AIG2-like (LOC108807403), mRNA			120	1	7.42124e-44	100
R6_17215938-17216058		golgin candidate 6-like (LOC108813743), transcript variant X2, mRNA			120	6	9.87553e-23	98.83
R6_17230183-17230303		proteasome subunit beta type-7-A-like (LOC108807095), mRNA			120	4	4.46644e-41	97.22
R6_17817913-17818033		cytochrome P450 71B22 (LOC108806179), mRNA			120	4	9.39839e-58	93.33
R6_18263873-18263993		choline/ethanolaminephosphotransferase 2 (LOC108809282), mRNA			120	3	5.90164e-25	98.79
R6_18564664-18564784		probable methyltransferase PMT5 (LOC108806351), mRNA			120	1	3.47728e-37	100
R6_18692800-18692920		uncharacterized LOC108808913 (LOC108808913), ncRNA			120	1	9.39839e-58	100
R6_19173348-19173468		transmembrane 9 superfamily member 3 (LOC108812922), mRNA			120	2	2.10764e-29	96.53
R6_19326240-19326360		protein VAC14 homolog (LOC108813194), transcript variant X3, mRNA			120	6	5.7777e-40	97.8
R6_19562005-19562125		SEC12-like protein 2 (LOC108806578), mRNA			120	1	9.39839e-58	100
R6_19674323-19674443		uncharacterized LOC108812085 (LOC108812085), transcript variant X4, mRNA			120	4	9.39839e-58	100
R6_19825881-19826001		uncharacterized LOC108806225 (LOC108806225), mRNA			120	1	9.39839e-58	100
R6_20123259-20123379		ras-related protein RABA5a-like (LOC108811496), transcript variant X2, mRNA			120	2	9.66814e-38	100
R6_20391847-20391967		probable inactive histone-lysine N-methyltransferase SUVR2 (LOC108813094), transcript variant X1, mRNA			120	2	2.10764e-29	100
R6_20547892-20548012		probable tetraacyldisaccharide 4'-kinase, mitochondrial (LOC108809293), transcript variant X2, mRNA			120	2	2.07803e-39	100
R6_21890462-21890582		calcineurin B-like protein 9 (LOC108806295), mRNA			120	3	9.66814e-38	96.75
R6_22689246-22689366		uncharacterized LOC108809536 (LOC108809536), transcript variant X2, ncRNA			120	3	9.39839e-58	100
R6_22721164-22721284		uncharacterized LOC108812726 (LOC108812726), mRNA			120	1	2.6881e-38	100
R6_23518604-23518724		CRS2-associated factor 1, chloroplastic (LOC108810581), mRNA			120	1	9.39839e-58	100
R6_23631483-23631603		cell division cycle protein 27 homolog B (LOC108813553), mRNA			120	1	5.86003e-30	98.63
R6_23948141-23948261		diacylglycerol O-acyltransferase 1-like (LOC108806506), mRNA			120	1	9.39839e-58	100
R6_24487294-24487414		receptor-like cytosolic serine/threonine-protein kinase RBK2 (LOC108809080), transcript variant X3, misc_RNA			120	4	2.72641e-28	98.05
R6_24631921-24632041		uncharacterized LOC108813711 (LOC108813711), transcript variant X5, ncRNA			120	10	9.39839e-58	99.58
R6_25208071-25208191		uncharacterized LOC108806990 (LOC108806990), transcript variant X2, ncRNA			120	2	5.73697e-45	100
R6_26003006-26003126		prolyl 4-hydroxylase 5 (LOC108812795), mRNA			120	1	9.73678e-33	100
R6_26192993-26193113		1,8-cineole synthase 1, chloroplastic-like (LOC108811756), transcript variant X3, mRNA			120	3	9.39839e-58	100
R6_26360906-26361026		AT-rich interactive domain-containing protein 3-like (LOC108813223), transcript variant X2, mRNA			120	2	9.39839e-58	100
R6_26534416-26534536		calcium-dependent protein kinase 6 (LOC108811711), mRNA			120	2	9.39839e-58	96.67
R6_26982377-26982497		RNA-binding protein 39 (LOC108813030), transcript variant X2, mRNA			120	2	9.80591e-28	100
R6_26980997-26981117		RNA-binding protein 39 (LOC108813030), transcript variant X2, mRNA			120	2	9.39839e-58	100
R6_27598219-27598339		probable LRR receptor-like serine/threonine-protein kinase At2g16250 (LOC108813505), mRNA			120	1	9.39839e-58	100
R6_27797620-27797740		uncharacterized LOC108813028 (LOC108813028), mRNA			120	2	3.50197e-32	100
R6_28332211-28332331		thioredoxin M3, chloroplastic-like (LOC108811104), transcript variant X2, mRNA			120	3	9.39839e-58	100
R6_28674312-28674432		transmembrane E3 ubiquitin-protein ligase 1-like (LOC108838703), mRNA			120	2	2.72641e-28	100
R6_29723560-29723680		phosphatidylinositol 4-phosphate 5-kinase 5-like (LOC108807081), mRNA			120	5	9.39839e-58	92.1
R6_30594119-30594239		mediator of RNA polymerase II transcription subunit 23 (LOC108811998), mRNA			120	1	1.28655e-16	100
R6_31247988-31248108		beta-1,3-galactosyltransferase GALT1 (LOC108813265), mRNA			120	1	9.53231e-48	97.32
R6_31322548-31322668		vesicle transport v-SNARE 12 (LOC108805707), mRNA			120	1	1.25065e-36	100
R6_31455354-31455474		serine acetyltransferase 1, chloroplastic-like (LOC108812711), mRNA			120	2	9.39839e-58	97.77
R6_31658353-31658473		uncharacterized LOC108811769 (LOC108811769), transcript variant X2, ncRNA			120	5	7.47393e-39	98.6
R6_31751469-31751589		glyoxylate/hydroxypyruvate reductase HPR3-like (LOC108811884), mRNA			120	4	9.39839e-58	92.25
R6_32067098-32067218		coilin-like (LOC108807008), transcript variant X2, mRNA			120	2	1.61782e-35	100
R6_32560766-32560886		serine/threonine-protein kinase STY46-like (LOC108813318), mRNA			120	2	4.56225e-26	97.67
R6_32628425-32628545		uncharacterized LOC108851430 (LOC108851430), ncRNA			120	1	9.39839e-58	100
R6_32727627-32727747		uncharacterized LOC108809273 (LOC108809273), ncRNA			120	3	9.39839e-58	99.44
R6_32848771-32848891		protein kinase 2A, chloroplastic (LOC108806233), mRNA			120	1	9.73678e-33	100
R6_33207137-33207257		zinc finger BED domain-containing protein 4-like (LOC108806053), transcript variant X2, mRNA			120	3	9.39839e-58	99.4
R6_33298566-33298686		ALG-2 interacting protein X (LOC108807230), mRNA			120	1	7.52699e-34	91.35
R6_33327804-33327924		CDP-diacylglycerol--serine O-phosphatidyltransferase 1-like (LOC108806495), transcript variant X2, mRNA			120	4	9.39839e-58	100
R6_33405831-33405951		uncharacterized LOC108809229 (LOC108809229), mRNA			120	3	9.39839e-58	97.78
R6_33433233-33433353		peptide deformylase 1A, chloroplastic/mitochondrial-like (LOC108805703), mRNA			120	1	9.39839e-58	100
R6_33704809-33704929		DCN1-like protein 4 (LOC108805858), transcript variant X2, mRNA			120	7	7.47393e-39	97.51
R6_33970514-33970634		telomere repeat-binding factor 4-like (LOC108811855), mRNA			120	2	1.23308e-46	100
R6_34129345-34129465		uncharacterized LOC108806947 (LOC108806947), ncRNA			120	3	9.39839e-58	100
R6_34129768-34129888		uncharacterized LOC108806947 (LOC108806947), ncRNA			120	3	4.43495e-46	100
R6_34311916-34312036		myosin-5 (LOC108812610), transcript variant X3, mRNA			120	3	9.87553e-23	100
R6_34667120-34667240		protein LURP-one-related 15-like (LOC108806779), mRNA			120	1	9.39839e-58	100
R6_34953871-34953991		2-isopropylmalate synthase 1, chloroplastic-like (LOC108813435), mRNA			120	1	7.58043e-29	100
R6_35647041-35647161		uncharacterized LOC108809352 (LOC108809352), transcript variant X2, ncRNA			120	1	9.39839e-58	100
R6_35976136-35976256		probable LRR receptor-like serine/threonine-protein kinase At3g47570 (LOC108808462), mRNA			120	1	7.31698e-54	98.33
R6_36042791-36042911		uncharacterized LOC108812137 (LOC108812137), mRNA			120	1	9.66814e-38	100
R6_36124697-36124817		protein STRICTOSIDINE SYNTHASE-LIKE 5-like (LOC108836657) mRNA			120	3	3.45277e-42	100
R6_36259285-36259405		zinc finger CCCH domain-containing protein 44-like (LOC108812274), transcript variant X2, mRNA			120	2	9.39839e-58	100
R6_36805198-36805318		uncharacterized LOC108811523 (LOC108811523), transcript variant X2, mRNA			120	2	9.39839e-58	100
R6_36914316-36914436		protein IRREGULAR XYLEM 15 (LOC108807078), mRNA			120	1	9.39839e-58	100
R6_37414759-37414879		pentatricopeptide repeat-containing protein At3g49170, chloroplastic (LOC108806971), mRNA			120	1	9.39839e-58	100
R6_37507528-37507648		heavy metal-associated isoprenylated plant protein 20 (LOC108809434), transcript variant X1, mRNA			120	2	9.39839e-58	100
R6_37613033-37613153		probable protein S-acyltransferase 5 (LOC108805818), mRNA			120	1	1.62931e-30	100
R6_37729771-37729891		non-specific phospholipase C6-like (LOC108805872), transcript variant X2, mRNA			120	2	9.39839e-58	95.83
R6_38002686-38002806		glutathione S-transferase U27 (LOC108806963), mRNA			120	1	1.24184e-41	100
R6_38069197-38069317		serine/threonine-protein kinase Nek5 (LOC108810063), mRNA			120	1	9.39839e-58	100
R6_38176182-38176302		protein HIRA-like (LOC108813174), transcript variant X1, mRNA			120	2	1.61782e-35	100
R6_38217599-38217719		serine/threonine-protein kinase D6PKL2-like (LOC108806217), mRNA			120	3	7.58043e-29	100
R6_38238769-38238889		protein HIRA-like (LOC108813174), transcript variant X2, mRNA			120	4	9.39839e-58	100
R6_38301508-38301628		xyloglucan endotransglucosylase/hydrolase protein 31 (LOC108813536), mRNA			120	1	7.36893e-49	100
R6_38452590-38452710		E3 SUMO-protein ligase SIZ1-like (LOC108811955), transcript variant X2, mRNA			120	2	9.39839e-58	100
R6_38604192-38604312		E3 UFM1-protein ligase 1 homolog (LOC108812546), mRNA			120	1	9.39839e-58	100
R6_38885316-38885436		DExH-box ATP-dependent RNA helicase DExH11 (LOC108812628), transcript variant X2, mRNA			120	2	4.53008e-31	100
R6_38950739-38950859		E3 ubiquitin-protein ligase RNF8 (LOC108812858), mRNA			120	1	2.70719e-33	97.56
R6_39168642-39168762		uncharacterized LOC108813224 (LOC108813224), mRNA			120	1	9.39839e-58	100
R6_39383864-39383984		E3 ubiquitin-protein ligase SIS3-like (LOC108807189), mRNA			120	2	2.70719e-33	100
R6_39542024-39542144		uncharacterized LOC108810026 (LOC108810026), ncRNA			120	7	4.37264e-56	98.65
R6_39546603-39546723		KDEL-tailed cysteine endopeptidase CEP3 (LOC108806422), mRNA			120	1	9.39839e-58	100
R6_39581294-39581414		haloacid dehalogenase-like hydrolase domain-containing protein At3g48420 (LOC108806670), mRNA			120	1	7.63425e-24	100
R6_39751611-39751731		uncharacterized LOC108807205 (LOC108807205), mRNA			120	1	2.72641e-28	100
R6_40100275-40100395		formin-like protein 18 (LOC108813423), transcript variant X3, misc_RNA			120	3	2.66915e-43	100
R6_40173088-40173208		CHD3-type chromatin-remodeling factor PICKLE (LOC108812291), mRNA			120	1	1.25065e-36	100
R6_40247227-40247347		uncharacterized LOC108812105 (LOC108812105), transcript variant X2, mRNA			120	2	9.39839e-58	100
R6_40337356-40337476		pentatricopeptide repeat-containing protein At2g25580 (LOC108805888), mRNA			120	1	9.39839e-58	100
R6_40726965-40727085		uncharacterized LOC108812977 (LOC108812977), mRNA			120	2	5.81872e-35	96.63
R6_40895643-40895763		uncharacterized LOC108809687 (LOC108809687), mRNA			120	2	3.45277e-42	98.35
R6_40932035-40932155		probable receptor-like protein kinase At2g23200 (LOC108813555), mRNA			120	1	9.39839e-58	100
R6_40737888-40738008		uncharacterized LOC108812977 (LOC108812977), mRNA			120	2	5.81872e-35	96.63
R6_41249394-41249514		uncharacterized LOC108808577 (LOC108808577), mRNA			120	2	4.40369e-51	96.34
R6_41461469-41461589		kinesin KP1 (LOC108812613), transcript variant X2, mRNA			120	3	9.39839e-58	99.44
R6_41480001-41480121		nicotinamidase 1-like (LOC108809435), mRNA			120	2	5.69653e-50	100
R6_41498287-41498407		GPI ethanolamine phosphate transferase 2 (LOC108806644), mRNA			120	1	9.39839e-58	100
R6_41685955-41686075		bifunctional aspartate aminotransferase and glutamate/aspartate-prephenate aminotransferase-like (LOC108808584) mRNA			120	4	4.43495e-46	96.97
R6_41846105-41846225		E3 ubiquitin-protein ligase RKP (LOC108812635), mRNA			120	2	9.39839e-58	100
R6_41873672-41873792		E3 ubiquitin-protein ligase RKP (LOC108812635), mRNA			120	2	9.39839e-58	100
R6_42027833-42027953		40S ribosomal protein S25-4 (LOC108811424), mRNA			120	7	2.12261e-24	97.18
R6_42095332-42095452		DNA (cytosine-5)-methyltransferase DRM2-like (LOC108808594), mRNA			120	1	2.04884e-49	100
R6_42187572-42187692		putative ER lumen protein-retaining receptor C28H8.4 (LOC108806062), mRNA			120	1	9.39839e-58	100
R6_42313665-42313785		clathrin light chain 1-like (LOC108812845), mRNA			120	1	9.39839e-58	100
R6_42334600-42334720		mitotic checkpoint serine/threonine-protein kinase BUB1 (LOC108809120), mRNA			120	1	1.25065e-36	100
R6_42591106-42591226		K(+) efflux antiporter 4-like (LOC108813666), mRNA			120	2	7.68845e-19	98.15
R6_42604828-42604948		K(+) efflux antiporter 4-like (LOC108813666), mRNA			120	2	7.68845e-19	98.15
R6_42639620-42639740		uncharacterized LOC108811661 (LOC108811661), mRNA			120	2	9.39839e-58	100
R6_42821029-42821149		uncharacterized LOC108811661 (LOC108811661), mRNA			120	2	9.39839e-58	100
R6_42846844-42846964		sugar transporter ERD6-like 7 (LOC108811658), mRNA			120	3	5.7777e-40	98.88
R6_42653423-42653543		uncharacterized LOC108812360 (LOC108812360), transcript variant X2, mRNA			120	4	9.39839e-58	98.75
R6_42958565-42958685		serine carboxypeptidase-like 10 (LOC108811146), transcript variant X2, mRNA			120	3	2.10764e-29	94
R6_42629992-42630112		WD-40 repeat-containing protein MSI4-like (LOC108806405), mRNA			120	1	2.6881e-38	100
R6_42593955-42594075		K(+) efflux antiporter 4-like (LOC108813666), mRNA			120	2	3.52683e-27	100
R6_43051206-43051326		probable inactive receptor kinase At5g67200 (LOC108813001), mRNA			120	2	2.03439e-54	100
R6_43221192-43221312		L-ascorbate oxidase homolog (LOC108811581), mRNA			120	2	7.58043e-29	96.32
R6_43242049-43242169		mitogen-activated protein kinase kinase kinase YODA (LOC108813182), transcript variant X2, mRNA			120	2	2.03439e-54	99.15
R6_43323203-43323323		uncharacterized LOC108810077 (LOC108810077), mRNA			120	1	2.07803e-39	100
R6_43338150-43338270		scarecrow-like protein 4 (LOC108813259), mRNA			120	1	9.39839e-58	100
R6_43554732-43554852		uncharacterized LOC108809868 (LOC108809868), mRNA			120	2	9.39839e-58	96.67
R6_43772983-43773103		pentatricopeptide repeat-containing protein At2g26790, mitochondrial (LOC108809002), transcript variant X2, mRNA			120	2	9.53231e-48	100
R6_43885800-43885920		protein YLS9-like (LOC108806519), mRNA			120	2	9.39839e-58	99.57
R6_44317271-44317391		60S acidic ribosomal protein P2-2 (LOC108805768), mRNA			120	2	2.06338e-44	98.97
R6_44376284-44376404		acyl-lipid omega-3 desaturase (cytochrome b5), endoplasmic reticulum (LOC108811531), mRNA			120	7	2.12261e-24	99.52
R6_44410558-44410678		putative F-box/kelch-repeat protein At4g39600 (LOC108811573), mRNA			120	1	9.39839e-58	100
R6_44427495-44427615		pleckstrin homology domain-containing protein 1 (LOC108805587), mRNA			120	2	7.31698e-54	92.81
R6_44441002-44441122		uncharacterized LOC108805604 (LOC108805604), mRNA			120	2	9.39839e-58	93.75
R6_44616298-44616418		ATP-dependent zinc metalloprotease FTSH 3, mitochondrial (LOC108812070), mRNA			120	2	9.39839e-58	96.25
R6_44861504-44861624		uncharacterized LOC108806464 (LOC108806464), transcript variant X2, mRNA			120	3	1.26847e-26	98.36
R6_44961961-44962081		RNA cytidine acetyltransferase 1 (LOC108813157), mRNA			120	1	2.10764e-29	100
R6_45001673-45001793		nuclear pore complex protein NUP98A-like (LOC108812735), transcript variant X2, mRNA			120	2	9.39839e-58	100
R6_45081402-45081522		protein PHLOEM PROTEIN 2-LIKE A10-like (LOC108806388), mRNA			120	1	9.39839e-58	100
R6_45094439-45094559		CSC1-like protein At1g10090 (LOC108812529), mRNA			120	1	4.46644e-41	100
R6_45106148-45106268		branched-chain-amino-acid aminotransferase 1, mitochondrial-like (LOC108805860), transcript variant X2, mRNA			120	8	7.36893e-49	96.36
R6_45188420-45188540		uncharacterized membrane protein At1g06890-like (LOC108812808), mRNA			120	1	9.39839e-58	100
R6_45346553-45346673		beta-galactosidase 8 (LOC108812595), mRNA			120	3	2.65034e-48	100
R6_45831531-45831651		B3 domain-containing transcription repressor VAL1 (LOC108813752), mRNA			120	4	9.73678e-33	92.75
R6_46348142-46348262		delta-9 acyl-lipid desaturase 2-like (LOC108809657), mRNA			120	3	9.39839e-58	91.27
R6_46348731-46348851		delta-9 acyl-lipid desaturase 2-like (LOC108809657), mRNA			120	2	2.66915e-43	95.74
R6_46522217-46522337		acetolactate synthase small subunit 2, chloroplastic-like (LOC108806213), mRNA			120	4	2.09279e-34	96.15
R6_46643584-46643704		glutamate receptor 3.5 (LOC108812539), mRNA			120	1	9.39839e-58	100
R6_46809825-46809945		probable beta-1,3-galactosyltransferase 3 (LOC108806548), transcript variant X2, mRNA			120	2	4.53008e-31	100
R6_46991568-46991688		uncharacterized LOC108813494 (LOC108813494), transcript variant X3, mRNA			120	3	1.62931e-30	100
R6_47487290-47487410		nudix hydrolase 22, chloroplastic (LOC108806536), transcript variant X5, misc_RNA			120	6	2.66915e-43	100
R6_47803479-47803599		homeobox-leucine zipper protein ATHB-14-like (LOC108808750), mRNA			120	2	9.39839e-58	97.5
R6_47804275-47804395		homeobox-leucine zipper protein ATHB-14-like (LOC108808750), mRNA			120	2	5.7777e-40	96.02
R6_48090191-48090311		histone-lysine N-methyltransferase, H3 lysine-9 specific SUVH5 (LOC108806095), mRNA			120	1	9.39839e-58	100
R6_48237546-48237666		arabinosyltransferase XEG113 (LOC108813525), mRNA			120	3	2.6881e-38	92.94
R6_48266569-48266689		LRR receptor-like serine/threonine-protein kinase FEI 2 (LOC108805817), transcript variant X3, mRNA			120	3	4.46644e-41	100
R6_48287095-48287215		protein trichome birefringence-like 43 (LOC108809762), mRNA			120	1	7.42124e-44	100
R6_48373138-48373258		transcription repressor OFP6-like (LOC108809638), mRNA			120	1	9.39839e-58	100
R6_48657067-48657187		bifunctional enolase 2/transcriptional activator-like (LOC108813571), mRNA			120	4	7.63425e-24	99.58
R6_48800858-48800978		uncharacterized LOC108811689 (LOC108811689), mRNA			120	1	2.70719e-33	100
R6_48941517-48941637		RNA-binding protein CP29B, chloroplastic-like (LOC108807248), mRNA			120	1	7.63425e-24	100
R6_49050289-49050409		arginine biosynthesis bifunctional protein ArgJ, chloroplastic (LOC108813343), transcript variant X2, mRNA			120	2	1.60642e-40	100
R6_49116834-49116954		transcription factor AS1-like (LOC108813218), transcript variant X2, mRNA			120	2	9.39839e-58	100
R6_49234513-49234633		phosphatidylinositol:ceramide inositolphosphotransferase 2 (LOC108809357), mRNA			120	2	1.25953e-31	97.26
R6_49405471-49405591		myb family transcription factor PHL8 (LOC108809420), mRNA			120	1	9.39839e-58	100
R6_49439215-49439335		40S ribosomal protein S4-1 (LOC108813747), transcript variant X2, mRNA			120	3	9.39839e-58	100
R6_49473831-49473951		target of Myb protein 1-like (LOC108813137), mRNA			120	2	9.39839e-58	100
R6_49661028-49661148		vacuolar-sorting receptor 1-like (LOC108806739), mRNA			120	1	2.09279e-34	100
R6_49661354-49661474		vacuolar-sorting receptor 1-like (LOC108806739), mRNA			120	1	7.52699e-34	100
R6_49936480-49936600		ABC transporter B family member 6 (LOC108811891), mRNA			120	3	9.39839e-58	98.32
R6_49956527-49956647		ABC transporter B family member 6 (LOC108811891), mRNA			120	3	9.39839e-58	98.32
R6_50059672-50059792		D81Rfo (restorer-of-fertility) genomic region			120	2	9.39839e-58	98.72
R6_50066484-50066604		probable methyltransferase PMT11 (LOC108838605), mRNA			120	2	7.42124e-44	100
R6_50161553-50161673		mucin-6 (LOC108813046), transcript variant X3, mRNA			120	3	1.62931e-30	100
R6_50319203-50319323		ethylene-responsive transcription factor ERF034 (LOC108806959), mRNA			120	2	9.39839e-58	96.25
R6_50428365-50428485		rac-like GTP-binding protein ARAC9 (LOC108809071), mRNA			120	1	9.80591e-28	100
R6_50431057-50431177		putative casein kinase II subunit beta-4 (LOC108805979), transcript variant X2, mRNA			120	4	7.52699e-34	95.45
R6_50551512-50551632		protein EMSY-LIKE 4 (LOC108806211), mRNA			120	5	9.39839e-58	96.95
R6_50682680-50682800		transcription termination factor MTERF4, chloroplastic (LOC108813005), transcript variant X1, mRNA			120	2	9.39839e-58	90.53
R6_50689214-50689334		60S ribosomal protein L2, mitochondrial-like (LOC108813006), mRNA			120	6	9.39839e-58	95.69
R6_50951752-50951872		uncharacterized LOC108812490 (LOC108812490), mRNA			120	3	7.47393e-39	100
R6_51056033-51056153		BTB/POZ domain-containing protein At5g47800 (LOC108812173), transcript variant X2, mRNA			120	2	9.39839e-58	100
R6_51093484-51093604		farnesyl pyrophosphate synthase 1, mitochondrial (LOC108806780), mRNA			120	8	1.59509e-45	96.07
R6_51292229-51292349		clathrin interactor EPSIN 2-like (LOC108812116), transcript variant X2, mRNA			120	2	9.39839e-58	100
R6_51361071-51361191		probable polyamine oxidase 2 (LOC108812262), mRNA			120	1	2.10764e-29	100
R6_51379993-51380113		AT-hook motif nuclear-localized protein 16 (LOC108812648), mRNA			120	2	9.39839e-58	95.83
R6_51381054-51381174		pentatricopeptide repeat-containing protein At2g42920, chloroplastic (LOC108812644), transcript variant X2, mRNA			120	2	9.39839e-58	100
R6_51459318-51459438		sec1 family domain-containing protein MIP3 (LOC108812882), mRNA			120	3	9.39839e-58	97.78
R6_51658350-51658470		transcription factor bHLH48 (LOC108808917), mRNA			120	1	9.39839e-58	100
R6_51798667-51798787		insulin-degrading enzyme-like 1, peroxisomal (LOC108813078), mRNA			120	1	7.36893e-49	100
R6_51890094-51890214		uncharacterized LOC108811719 (LOC108811719), mRNA			120	1	3.40426e-52	100
R6_51956925-51957045		protein STRICTOSIDINE SYNTHASE-LIKE 2-like (LOC108811978), mRNA			120	2	9.39839e-58	100
R6_51997973-51998093		rhomboid-like protein 18 (LOC108811980), mRNA			120	2	3.42843e-47	100
R6_52084251-52084371		uncharacterized LOC108807132 (LOC108807132), transcript variant X1, mRNA			120	3	9.39839e-58	98.79
R6_52251607-52251727		ribosome biogenesis protein BOP1 homolog (LOC108847950), transcript variant X2, mRNA			120	3	1.64088e-25	99.46
R6_52266507-52266627		probable tRNA N6-adenosine threonylcarbamoyltransferase, mitochondrial (LOC108812302), mRNA			120	1	1.60642e-40	100
R6_52300077-52300197		protein BRI1-5 ENHANCED 1-like (LOC108838510), transcript variant X2, mRNA			120	3	1.26847e-26	100
R6_52574860-52574980		uncharacterized LOC108813473 (LOC108813473), mRNA			120	5	7.36893e-49	96.15
R6_52662652-52662772		G-box-binding factor 3-like (LOC108806451), transcript variant X2, mRNA			120	5	4.46644e-41	100
R6_52695602-52695722		protein SUPPRESSOR OF PHYA-105 1-like (LOC108813021), mRNA			120	2	7.36893e-49	98.18
R6_52753804-52753924		protein SUPPRESSOR OF PHYA-105 1-like (LOC108813021), mRNA			120	2	7.36893e-49	98.18
R6_52956771-52956891		uncharacterized LOC108852570 (LOC108852570), ncRNA			120	1	1.61782e-35	92.31
R6_52990281-52990401		3-ketoacyl-CoA synthase 13 (LOC108812572), mRNA			120	1	9.39839e-58	100
R6_53187978-53188098		peptide chain release factor 1 (LOC108812559), transcript variant X2, mRNA			120	2	2.65034e-48	100
R6_53224073-53224193		boron transporter 1 (LOC108813424), mRNA			120	3	9.39839e-58	96.11
R6_53290532-53290652		long chain acyl-CoA synthetase 1-like (LOC108808875), mRNA			120	4	2.09279e-34	99
R6_53423428-53423548		RING-H2 finger protein ATL5 (LOC108805765), mRNA			120	1	9.39839e-58	100
R6_53486230-53486350		dol-P-Man:Man(5)GlcNAc(2)-PP-Dol alpha-1,3-mannosyltransferase (LOC108813443), mRNA			120	1	3.50197e-32	95.45
R6_53423556-53423676		RING-H2 finger protein ATL5 (LOC108805765), mRNA			120	1	9.39839e-58	100
R6_53333747-53333867		DEAD-box ATP-dependent RNA helicase 24 (LOC108813050), mRNA			120	1	9.39839e-58	100
R6_53224307-53224427		boron transporter 1 (LOC108813424), mRNA			120	4	7.52699e-34	96.98
R6_53189026-53189146		peptide chain release factor 1 (LOC108812559), transcript variant X2, mRNA			120	2	9.66814e-38	100
R6_52990725-52990845		3-ketoacyl-CoA synthase 13 (LOC108812572), mRNA			120	1	9.39839e-58	100
R6_52985790-52985910		rho GTPase-activating protein 3 (LOC108812573), mRNA			120	1	1.67607e-10	100
R6_52899389-52899509		serine/arginine-rich splicing factor RS31-like (LOC108813187), transcript variant X2, mRNA			120	4	9.39839e-58	100
R6_52880925-52881045		serine/arginine-rich splicing factor RS31-like (LOC108813187), transcript variant X2, mRNA			120	4	9.39839e-58	100
R6_52759734-52759854		putative F-box/kelch-repeat protein At3g17540 (LOC108806749), mRNA			120	2	9.39839e-58	100
R6_52742878-52742998		mitochondrial carrier protein MTM1-like (LOC108813773), mRNA			120	2	4.56225e-26	98.48
R6_52663597-52663717		G-box-binding factor 3-like (LOC108806451), transcript variant X2, mRNA			120	5	5.86003e-30	100
R6_52646966-52647086		G-box-binding factor 3-like (LOC108806451), transcript variant X2, mRNA			120	5	5.86003e-30	100
R6_52380840-52380960		BEACH domain-containing protein C2 (LOC108811373), transcript variant X2, mRNA			120	2	9.39839e-58	100
R6_52292263-52292383		pentatricopeptide repeat-containing protein At2g45350, chloroplastic (LOC108812478), mRNA			120	1	9.39839e-58	100
R6_52265043-52265163		IRK-interacting protein-like (LOC108813568), mRNA			120	1	7.58043e-29	100
R6_52156160-52156280		probable WRKY transcription factor 54 (LOC108849071), mRNA			120	2	1.29568e-11	100
R6_52033887-52034007		26S protease regulatory subunit 6B homolog (LOC108823292), mRNA			120	4	4.37264e-56	96.67
R6_51990429-51990549		26S protease regulatory subunit 6B homolog (LOC108823292), mRNA			120	4	4.37264e-56	96.67
R6_51937108-51937228		two-component response regulator ARR8-like (LOC108809076), mRNA			120	1	4.43495e-46	100
R6_51867584-51867704		transcription initiation factor IIB-1 (LOC108812864), mRNA			120	3	9.39839e-58	97.44
R6_51659446-51659566		transcription factor bHLH130-like (LOC108807120), mRNA			120	2	2.72641e-28	96.15
R6_51613331-51613451		sn1-specific diacylglycerol lipase beta (LOC108806193), transcript variant X1, mRNA			120	4	9.39839e-58	100
R6_51455399-51455519		50S ribosomal protein L1-like (LOC108809623), mRNA			120	2	9.39839e-58	98.7
R6_51361754-51361874		probable polyamine oxidase 2 (LOC108812262), mRNA			120	1	9.39839e-58	100
R6_51339910-51340030		signal peptide peptidase-like 3 (LOC108813599), mRNA			120	1	2.63165e-53	100
R6_51174687-51174807		small G protein signaling modulator 1-like (LOC108813260), transcript variant X5, mRNA			120	7	9.39839e-58	95.24
R6_51093317-51093437		farnesyl pyrophosphate synthase 1, mitochondrial (LOC108806780), mRNA			120	1	9.94564e-18	98.04
R6_51011089-51011209		DExH-box ATP-dependent RNA helicase DExH5, mitochondrial (LOC108813304), mRNA			120	2	9.39839e-58	99.17
R6_50603507-50603627		cytoplasmic tRNA 2-thiolation protein 1-like (LOC108806442), mRNA			120	1	9.59999e-43	98.97
R6_50438639-50438759		10 kDa chaperonin (LOC108812632), mRNA			120	2	9.87553e-23	96.03
R6_50428518-50428638		rac-like GTP-binding protein ARAC9 (LOC108809071), mRNA			120	1	9.80591e-28	100
R6_50367609-50367729		signal recognition particle 54 kDa protein (LOC108809108), mRNA			120	1	1.62931e-30	100
R6_50318719-50318839		ethylene-responsive transcription factor ERF034 (LOC108806959), mRNA			120	1	9.39839e-58	100
R6_50141254-50141374		proline transporter 1-like (LOC108806176), mRNA			120	1	3.50197e-32	98.7
R6_50064332-50064452		probable methyltransferase PMT11 (LOC108838605), mRNA			120	3	9.39839e-58	97.22
R6_49990233-49990353		uncharacterized LOC108809219 (LOC108809219), mRNA			120	1	9.39839e-58	100
R6_49956429-49956549		ABC transporter B family member 6 (LOC108811891), mRNA			120	3	9.39839e-58	97.78
R6_49919932-49920052		uncharacterized LOC108810735 (LOC108810735), mRNA			120	1	5.81872e-35	100
R6_49661205-49661325		vacuolar-sorting receptor 1-like (LOC108806739), mRNA			120	1	7.47393e-39	100
R6_49473136-49473256		target of Myb protein 1-like (LOC108813137), mRNA			120	2	9.39839e-58	100
R6_49421734-49421854		ethylene-overproduction protein 1-like (LOC108813367), mRNA			120	5	9.46511e-53	93.34
R6_49259530-49259650		acetyl-coenzyme A carboxylase carboxyl transferase subunit alpha, chloroplastic-like (LOC108812433), transcript variant X2, mRNA			120	2	2.09279e-34	100
R6_49140675-49140795		protein FAR-RED ELONGATED HYPOCOTYL 1-like (LOC108807263), transcript variant X2, mRNA			120	2	5.81872e-35	100
R6_49073482-49073602		dof zinc finger protein DOF2.4 (LOC108809257), mRNA			120	3	9.39839e-58	95.99
R6_48980489-48980609		protein ALUMINUM SENSITIVE 3-like (LOC108806555), mRNA			120	1	9.39839e-58	100
R6_48859731-48859851		phenylalanine ammonia-lyase 1 (LOC108812387), mRNA			120	1	9.39839e-58	100
R6_48412516-48412636		B3 domain-containing protein At2g36080-like (LOC108809732), mRNA			120	1	1.62931e-30	100
R6_48287698-48287818		protein trichome birefringence-like 43 (LOC108809762), mRNA			120	1	9.39839e-58	100
R6_48269684-48269804		protein MOR1-like (LOC108811868), transcript variant X2, mRNA			120	2	1.23308e-46	100
R6_48264838-48264958		LRR receptor-like serine/threonine-protein kinase FEI 2 (LOC108805817), transcript variant X3, mRNA			120	3	9.39839e-58	100
R6_48109979-48110099		uncharacterized LOC108806887 (LOC108806887), mRNA			120	1	2.66915e-43	100
R6_48063953-48064073		uncharacterized LOC108812973 (LOC108812973), transcript variant X2, mRNA			120	2	9.39839e-58	100
R6_47804159-47804279		homeobox-leucine zipper protein ATHB-14-like (LOC108808750), mRNA			120	3	1.58385e-50	90.65
R6_47283434-47283554		PREDICTED: uncharacterized protein At2g33490 (LOC108813725), transcript variant X3, mRNA			120	5	2.10764e-29	97.68
R6_46989533-46989653		uncharacterized LOC108813494 (LOC108813494), transcript variant X3, mRNA			120	3	4.53008e-31	98.67
R6_46763016-46763136		heat shock 70 kDa protein 8 (LOC108806254), transcript variant X3, mRNA			120	3	9.39839e-58	100
R6_46637375-46637495		glutamate receptor 3.7 (LOC108812540), transcript variant X3, mRNA			120	4	9.39839e-58	98.75
R6_46489921-46490041		transcription factor bHLH113-like (LOC108806111), mRNA			120	1	3.42843e-47	100
R6_46348256-46348376		delta-9 acyl-lipid desaturase 2-like (LOC108809657), mRNA			120	2	5.81872e-35	97.86
R6_46205755-46205875		uncharacterized LOC108806688 (LOC108806688), transcript variant X3, mRNA			120	4	4.53008e-31	100
R6_45710387-45710507		actin-related protein 2/3 complex subunit 1A (LOC108806994), mRNA			120	2	7.42124e-44	96.32
R6_45317842-45317962		protein SAND-like (LOC108810811), mRNA			120	2	9.80591e-28	100
R6_45117893-45118013		putative lipase YOR059C (LOC108805914), transcript variant X2, mRNA			120	2	3.55187e-22	98.31
R6_45104638-45104758		branched-chain-amino-acid aminotransferase 1, mitochondrial-like (LOC108805860), transcript variant X2, mRNA			120	2	1.57268e-55	100
R6_45092876-45092996		CSC1-like protein At1g10090 (LOC108812529), mRNA			120	1	2.66915e-43	100
R6_45001798-45001918		nuclear pore complex protein NUP98A-like (LOC108812735), transcript variant X2, mRNA			120	3	9.39839e-58	97.1
R6_44962145-44962265		RNA cytidine acetyltransferase 1 (LOC108813157), mRNA			120	1	1.58385e-50	99.09
R6_44898798-44898918		F-box/FBD/LRR-repeat protein At1g16930-like (LOC108840531), transcript variant X2, mRNA			120	2	2.6881e-38	96.81
R6_44823185-44823305		uncharacterized LOC108807018 (LOC108807018), mRNA			120	1	9.73678e-33	100
R6_44430000-44430120		cell division control protein 6 homolog (LOC108805586), mRNA			120	1	9.73678e-33	100
R6_44427342-44427462		pleckstrin homology domain-containing protein 1 (LOC108805587), mRNA			120	1	9.39839e-58	100
R6_44410266-44410386		putative F-box/kelch-repeat protein At4g39600 (LOC108811573), mRNA			120	1	9.39839e-58	100
R6_44240535-44240655		superoxide dismutase			120	1	7.47393e-39	98.89
R6_43878147-43878267		transcription factor LHW-like (LOC108812352), mRNA			120	3	2.06338e-44	97.22
R6_43484514-43484634		BTB/POZ domain-containing protein At5g66560-like (LOC108808631) mRNA			120	2	5.69653e-50	97.22
R6_43331738-43331858		wall-associated receptor kinase-like 21 (LOC108807060), mRNA			120	1	9.39839e-58	100
R6_43228414-43228534		serine/threonine-protein kinase SRK2I-like (LOC108811583), mRNA			120	2	9.39839e-58	98.36
R6_43081335-43081455		uncharacterized acetyltransferase At3g50280-like (LOC108812299), mRNA			120	2	9.39839e-58	99.17
R6_43006751-43006871		cyclin-D3-2-like (LOC108807109), mRNA			120	2	1.61782e-35	99.38
R6_42377907-42378027		probable protein phosphatase 2C 58 (LOC108806636), mRNA			120	1	9.39839e-58	100
R6_42226272-42226392		pentatricopeptide repeat-containing protein At2g21090-like (LOC108806807), mRNA			120	1	9.39839e-58	100
R6_42131480-42131600		fructose-bisphosphate aldolase 1, chloroplastic (LOC108811784), transcript variant X2, mRNA			120	1	1.22439e-51	100
R6_42053358-42053478		phosphatidylinositol/phosphatidylcholine transfer protein SFH8 (LOC108811429), transcript variant X2, mRNA			120	3	7.52699e-34	98.27
R6_41874529-41874649		E3 ubiquitin-protein ligase RKP (LOC108812635), mRNA			120	2	9.39839e-58	100
R6_41871762-41871882		E3 ubiquitin-protein ligase RKP (LOC108812635), mRNA			120	2	9.39839e-58	100
R6_41845686-41845806		E3 ubiquitin-protein ligase RKP (LOC108812635), mRNA			120	2	9.66814e-38	100
R6_41528795-41528915		mitochondrial uncoupling protein 5 (LOC108813413), mRNA			120	1	9.39839e-58	100
R6_41497006-41497126		GPI ethanolamine phosphate transferase 2 (LOC108806644), mRNA			120	1	9.39839e-58	100
R6_41454251-41454371		kinesin KP1 (LOC108812613), transcript variant X3, mRNA			120	3	9.39839e-58	98.89
R6_41240081-41240201		myb-like protein X (LOC108811592), transcript variant X2, mRNA			120	3	9.39839e-58	100
R6_40517367-40517487		1,8-cineole synthase 1, chloroplastic-like (LOC108810841), transcript variant X2, mRNA			120	7	5.65637e-55	94.74
R6_40242784-40242904		uncharacterized LOC108812105 (LOC108812105), transcript variant X2, mRNA			120	2	9.39839e-58	100
R6_40101631-40101751		formin-like protein 18 (LOC108813423), transcript variant X3, misc_RNA			120	2	9.39839e-58	100
R6_39847472-39847592		B3 domain-containing protein REM13-like (LOC108806203), mRNA			120	1	9.39839e-58	100
R6_39583322-39583442		protein LAZ1 homolog 2 (LOC108806669), mRNA			120	1	9.39839e-58	100
R6_39565448-39565568		probable Ufm1-specific protease (LOC108812877), mRNA			120	1	9.39839e-58	100
R6_39545575-39545695		KDEL-tailed cysteine endopeptidase CEP3 (LOC108806422), mRNA			120	1	9.39839e-58	100
R6_39443722-39443842		E2F transcription factor-like E2FE (LOC108812268), transcript variant X2, mRNA			120	2	7.47393e-39	100
R6_39265315-39265435		ABC transporter A family member 2 (LOC108812687), mRNA			120	3	9.59999e-43	92.56
R6_39093048-39093168		structural maintenance of chromosomes protein 2-2 (LOC108812317), mRNA			120	1	9.39839e-58	100
R6_38886423-38886543		DExH-box ATP-dependent RNA helicase DExH11 (LOC108812628), transcript variant X2, mRNA			120	2	4.49815e-36	100
R6_38838312-38838432		ras-related protein RABA2c (LOC108813554), mRNA			120	1	9.39839e-58	100
R6_38452900-38453020		E3 SUMO-protein ligase SIZ1-like (LOC108811955), transcript variant X2, mRNA			120	2	1.25953e-31	100
R6_38302389-38302509		xyloglucan endotransglucosylase/hydrolase protein 31 (LOC108813536), mRNA			120	1	9.39839e-58	100
R6_38300965-38301085		xyloglucan endotransglucosylase/hydrolase protein 31 (LOC108813536), mRNA			120	1	9.39839e-58	100
R6_38236802-38236922		protein HIRA-like (LOC108813174), transcript variant X1, mRNA			120	2	1.61782e-35	100
R6_38193746-38193866		peptidyl-prolyl cis-trans isomerase CYP71 (LOC108805654), mRNA			120	3	1.60642e-40	100
R6_38064484-38064604		serine/threonine-protein kinase Nek5 (LOC108810063), mRNA			120	1	9.39839e-58	100
R6_37954961-37955081		probable pectinesterase/pectinesterase inhibitor 32 (LOC108813618), transcript variant X4, mRNA			120	4	9.39839e-58	100
R6_37536871-37536991		40S ribosomal protein S11-3 (LOC108806622), mRNA			120	1	2.10764e-29	100
R6_37428765-37428885		peroxidase 34-like (LOC108813196), mRNA			120	3	7.52699e-34	97.33
R6_37157394-37157514		pentatricopeptide repeat-containing protein At3g49710 (LOC108812512), mRNA			120	1	9.39839e-58	100
R6_36914205-36914325		protein IRREGULAR XYLEM 15 (LOC108807078), mRNA			120	1	9.39839e-58	100
R6_36542723-36542843		uncharacterized LOC108805666 (LOC108805666), transcript variant X2, ncRNA			120	1	9.39839e-58	100
R6_36190488-36190608		dynactin, 150 kDa isoform (LOC108812077), mRNA			120	1	9.39839e-58	100
R6_36106033-36106153		phosphoinositide phosphatase SAC7-like (LOC108812471), mRNA			120	2	2.6881e-38	98.82
R6_36007855-36007975		patellin-6 (LOC108813296), mRNA			120	3	1.25953e-31	98.17
R6_35688597-35688717		putative F-box protein At3g52320 (LOC108807391), mRNA			120	1	9.39839e-58	100
R6_35451714-35451834		putative calcium-transporting ATPase 11, plasma membrane-type (LOC108812968), mRNA			120	1	5.69653e-50	100
R6_34940500-34940620		uncharacterized LOC108806566 (LOC108806566), transcript variant X3, misc_RNA			120	5	5.69653e-50	97.06
R6_34129520-34129640		uncharacterized LOC108806947 (LOC108806947), ncRNA			120	3	9.39839e-58	100
R6_33973787-33973907		probable phospholipid-transporting ATPase 4 (LOC108811856), mRNA			120	3	9.39839e-58	100
R6_33717219-33717339		DCN1-like protein 4 (LOC108805858), transcript variant X2, mRNA			120	9	5.86003e-30	96.53
R6_33690610-33690730		uncharacterized LOC108813220 (LOC108813220), mRNA			120	1	9.39839e-58	100
R6_33432643-33432763		peptide deformylase 1A, chloroplastic/mitochondrial-like (LOC108805703), mRNA			120	1	4.40369e-51	100
R6_33352093-33352213		translation machinery-associated protein 7-like (LOC108812765), mRNA			120	3	2.74577e-23	97.13
R6_33292780-33292900		CDP-diacylglycerol--serine O-phosphatidyltransferase 1-like (LOC108806495), transcript variant X2, mRNA			120	4	9.39839e-58	100
R6_32810984-32811104		F-box/kelch-repeat protein SKIP11-like (LOC108805585), mRNA			120	3	9.39839e-58	98.29
R6_32628515-32628635		uncharacterized LOC108851430 (LOC108851430), ncRNA			120	1	1.24184e-41	97.94
R6_32617761-32617881		fucosyltransferase 6-like (LOC108808974), mRNA			120	2	9.39839e-58	95
R6_32077330-32077450		heterogeneous nuclear ribonucleoprotein A3 homolog 2-like (LOC108813662), mRNA			120	2	9.39839e-58	90.7
R6_32063126-32063246		pentatricopeptide repeat-containing protein At1g12300, mitochondrial-like (LOC108811820), mRNA			120	10	9.39839e-58	89.69
R6_31661953-31662073		F-box/kelch-repeat protein At1g55270-like (LOC108813315), mRNA			120	1	9.80591e-28	100
R6_31479728-31479848		cellulose synthase-like protein E1 (LOC108812817), mRNA			120	1	9.39839e-58	100
R6_31322739-31322859		vesicle transport v-SNARE 12 (LOC108805707), mRNA			120	1	1.21576e-56	100
R6_31281492-31281612		B3 domain-containing protein REM17-like (LOC108813861), mRNA			120	1	9.39839e-58	100
R6_30683417-30683537		probable polygalacturonase At1g80170 (LOC108809145), mRNA			120	1	9.46511e-53	100
R6_29933863-29933983		uncharacterized LOC108809738 (LOC108809738), ncRNA			120	5	9.39839e-58	100
R6_29065782-29065902		AT-rich interactive domain-containing protein 6-like (LOC108807130), mRNA			120	1	2.72641e-28	100
R6_28594343-28594463		protein unc-50 homolog (LOC108806991), mRNA			120	1	1.62931e-30	100
R6_27799197-27799317		uncharacterized LOC108813028 (LOC108813028), mRNA			120	2	9.39839e-58	100
R6_27612010-27612130		coatomer subunit gamma (LOC108812799), mRNA			120	1	9.39839e-58	100
R6_27278953-27279073		proteinaceous RNase P 2 (LOC108806147), mRNA			120	1	9.39839e-58	100
R6_26534135-26534255		calcium-dependent protein kinase 6 (LOC108811711), mRNA			120	3	9.53231e-48	96.08
R6_26303121-26303241		probable E3 ubiquitin-protein ligase ATL44 (LOC108809459), mRNA			120	1	9.39839e-58	100
R6_26148537-26148657		SRSF protein kinase 1 (LOC108813348), mRNA			120	1	9.39839e-58	100
R6_25871774-25871894		uncharacterized LOC108807436 (LOC108807436), transcript variant X3, mRNA			120	3	9.39839e-58	100
R6_24604153-24604273		serine/threonine-protein kinase MHK (LOC108813867), transcript variant X3, mRNA			120	4	3.42843e-47	100
R6_24418229-24418349		uncharacterized LOC108852243 (LOC108852243), ncRNA			120	1	1.25065e-36	91.82
R6_23655394-23655514		hexokinase-1 (LOC108813374), mRNA			120	2	1.23308e-46	97
R6_23571766-23571886		protein tesmin/TSO1-like CXC 6 (LOC108810590), mRNA			120	1	2.07803e-39	100
R6_22721835-22721955		uncharacterized LOC108812726 (LOC108812726), mRNA			120	1	2.13768e-19	100
R6_22718299-22718419		uncharacterized LOC108812726 (LOC108812726), mRNA			120	1	9.39839e-58	100
R6_22171661-22171781		CBL-interacting serine/threonine-protein kinase 20 (LOC108806030), mRNA			120	1	9.39839e-58	100
R6_21612308-21612428		disease resistance protein RPS6-like (LOC108813550), mRNA			120	1	9.39839e-58	100
R6_20123931-20124051		ras-related protein RABA5a-like (LOC108811496), transcript variant X2, mRNA			120	4	9.39839e-58	97.47
R6_20039222-20039342		protein C2-DOMAIN ABA-RELATED 11-like (LOC108809444), transcript variant X1, mRNA			120	1	5.98573e-15	100
R6_19674401-19674521		uncharacterized LOC108812085 (LOC108812085), transcript variant X4, mRNA			120	4	9.80591e-28	100
R6_19672599-19672719		uncharacterized LOC108812085 (LOC108812085), transcript variant X4, mRNA			120	4	2.70719e-33	100
R6_19211286-19211406		probable xyloglucan endotransglucosylase/hydrolase protein 27 (LOC108836700), mRNA			120	3	2.70719e-33	97.92
R6_18794635-18794755		transmembrane 9 superfamily member 8-like (LOC108836979) mRNA			120	10	9.39839e-58	94.49
R6_17893986-17894106		transcription factor AIG1-like (LOC108806020), mRNA			120	1	1.25065e-36	100
R6_17816335-17816455		cytochrome P450 71B22 (LOC108806179), mRNA			120	1	9.39839e-58	100
R6_17217538-17217658		golgin candidate 6-like (LOC108813743), transcript variant X2, mRNA			120	4	2.13768e-19	100
R6_17194862-17194982		golgin candidate 6-like (LOC108813743), transcript variant X2, mRNA			120	4	2.13768e-19	100
R6_16810184-16810304		protein AIG2-like (LOC108807403), mRNA			120	1	2.12261e-24	100
R6_16620645-16620765		protein RIK (LOC108811634), transcript variant X7, mRNA			120	10	4.66011e-11	99.17
R6_16492002-16492122		cytochrome P450 85A2-like (LOC108807315), mRNA			120	2	9.39839e-58	97.08
R6_16452891-16453011		uncharacterized LOC108806699 (LOC108806699), transcript variant X2, mRNA			120	2	9.39839e-58	100
R6_16333842-16333962		receptor like protein 30-like (LOC108848915), mRNA			120	3	5.69653e-50	92.08
R6_16070836-16070956		scarecrow-like transcription factor PAT1 (LOC108812930), transcript variant X3, mRNA			120	3	9.39839e-58	100
R6_15726843-15726963		probable polygalacturonase (LOC108813207), mRNA			120	2	9.39839e-58	100
R6_15477485-15477605		protein MON2 homolog (LOC108812514), transcript variant X2, mRNA			120	2	1.25065e-36	98.84
R6_15369029-15369149		sugar transporter ERD6-like 18 (LOC108806485), transcript variant X1, mRNA			120	1	1.25953e-31	100
R6_15366842-15366962		sugar transporter ERD6-like 18 (LOC108806485), transcript variant X2, mRNA			120	3	7.58043e-29	96.57
R6_15366076-15366196		sugar transporter ERD6-like 18 (LOC108806485), transcript variant X2, mRNA			120	2	9.94564e-18	100
R6_15364153-15364273		sugar transporter ERD6-like 18 (LOC108806485), transcript variant X2, mRNA			120	2	9.87553e-23	100
R6_15300404-15300524		kinesin-4-like (LOC108806594), mRNA			120	3	9.39839e-58	98.58
R6_15227977-15228097		replication factor C subunit 3 (LOC108809068), mRNA			120	1	3.57709e-17	100
R6_15205880-15206000		tubulin alpha-2 chain-like (LOC108809375), mRNA			120	1	9.39839e-58	100
R6_15182889-15183009		probable protein phosphatase 2C 73 (LOC108813195), mRNA			120	1	9.66814e-38	100
R6_14736834-14736954		receptor-like protein kinase HSL1 (LOC108812191), mRNA			120	4	9.39839e-58	93.92
R6_14646991-14647111		phosphoglucan, water dikinase, chloroplastic-like (LOC108812926), mRNA			120	2	9.39839e-58	97.92
R6_14503901-14504021		indole-3-pyruvate monooxygenase YUCCA6 (LOC108811461), mRNA			120	6	2.65034e-48	95.57
R6_14387221-14387341		uncharacterized LOC108807357 (LOC108807357), ncRNA			120	1	9.39839e-58	100
R6_13555261-13555381		PLASMODESMATA CALLOSE-BINDING PROTEIN 1-like (LOC108806264), mRNA			120	1	9.39839e-58	100
R6_13291205-13291325		uncharacterized LOC108811969 (LOC108811969), transcript variant X2, mRNA			120	3	1.24184e-41	98.17
R6_13242540-13242660		probable transcriptional regulator SLK2 (LOC108812693), mRNA			120	1	9.39839e-58	100
R6_13036061-13036181		non-specific lipid-transfer protein-like protein At5g64080 (LOC108809150), transcript variant X2, mRNA			120	2	5.81872e-35	100
R6_12975647-12975767		uncharacterized LOC108812679 (LOC108812679), transcript variant X4, mRNA			120	4	9.39839e-58	100
R6_12921368-12921488		beta-galactosidase 6 (LOC108811807), transcript variant X2, mRNA			120	3	4.43495e-46	95.92
R6_12898782-12898902		uncharacterized LOC108811808 (LOC108811808), mRNA			120	3	9.39839e-58	97.41
R6_12897690-12897810		uncharacterized LOC108811808 (LOC108811808), mRNA			120	1	9.73678e-33	100
R6_12813895-12814015		uncharacterized LOC108811452 (LOC108811452), transcript variant X2, mRNA			120	2	7.63425e-24	100
R6_12625861-12625981		uncharacterized LOC108813427 (LOC108813427), mRNA			120	3	9.39839e-58	87.18
R6_12527005-12527125		cyclin-dependent kinase C-2-like (LOC108811761), mRNA			120	4	2.06338e-44	100
R6_12067107-12067227		formin-like protein 6 (LOC108813382), mRNA			120	1	9.39839e-58	100
R6_11836019-11836139		linoleate 9S-lipoxygenase 1 (LOC108812350), transcript variant X2, mRNA			120	2	4.46644e-41	100
R6_11554576-11554696		PREDICTED: uncharacterized protein At4g06598-like (LOC108806862), mRNA			120	1	9.39839e-58	100
R6_11490279-11490399		BEACH domain-containing protein B (LOC108811845), transcript variant X2, mRNA			120	2	1.61782e-35	100
R6_11483915-11484035		BEACH domain-containing protein B (LOC108811845), transcript variant X2, mRNA			120	2	9.39839e-58	100
R6_11462652-11462772		protein SABRE-like (LOC108811839), transcript variant X5, mRNA			120	6	9.39839e-58	99.03
R6_11457170-11457290		protein SABRE-like (LOC108811839), transcript variant X4, mRNA			120	4	9.39839e-58	100
R6_11404680-11404800		glutamyl-tRNA reductase 1, chloroplastic-like (LOC108805742), mRNA			120	1	5.69653e-50	100
R6_11380720-11380840		two-pore potassium channel 1-like (LOC108809661), mRNA			120	2	9.39839e-58	99.58
R6_11114184-11114304		histone-lysine N-methyltransferase, H3 lysine-9 specific SUVH3-like (LOC108805851), transcript variant X2, mRNA			120	6	9.39839e-58	98.89
R6_10972752-10972872		GDP-mannose 3,5-epimerase-like (LOC108836738) mRNA			120	2	4.43495e-46	100
R6_10950266-10950386		formin-like protein 7 (LOC108811195), transcript variant X2, mRNA			120	2	1.60642e-40	100
R6_10646750-10646870		type 2 DNA topoisomerase 6 subunit B-like (LOC108812224), transcript variant X3, mRNA			120	3	2.09279e-34	100
R6_10366954-10367074		protein NSP-INTERACTING KINASE 3 (LOC108813144), mRNA			120	2	4.53008e-31	100
R6_10171650-10171770		helicase-like transcription factor CHR28 (LOC108812340), mRNA			120	2	3.38026e-57	100
R6_10170484-10170604		helicase-like transcription factor CHR28 (LOC108812340), mRNA			120	2	1.25065e-36	100
R6_9855565-9855685		transcription factor bHLH112 (LOC108805870), transcript variant X5, mRNA			120	1	9.39839e-58	100
R6_9715798-9715918		CRIB domain-containing protein RIC9 (LOC108809691), mRNA			120	1	7.52699e-34	100
R6_8956841-8956961		casein kinase 1-like protein 8 (LOC108806328), mRNA			120	2	3.50197e-32	97.44
R6_8353655-8353775		serine/threonine-protein kinase HT1-like (LOC108835103), mRNA			120	5	1.23308e-46	97
R6_8254530-8254650		myrosinase MA1-like (LOC108806759), mRNA			120	3	9.39839e-58	94.92
R6_8245132-8245252		uncharacterized LOC108813149 (LOC108813149), mRNA			120	1	2.10764e-29	100
R6_7841264-7841384		F-box/FBD/LRR-repeat protein At3g52680-like (LOC108812551), mRNA			120	5	5.7777e-40	100
R6_7827151-7827271		F-box/FBD/LRR-repeat protein At3g52680-like (LOC108809301), transcript variant X1, mRNA			120	1	1.24184e-41	91.87
R6_7822197-7822317		T-complex protein 1 subunit alpha (LOC108862833), mRNA			120	1	3.52683e-27	98.53
R6_7735335-7735455		sugar transport protein 4 (LOC108813513), mRNA			120	3	1.57268e-55	93.68
R6_7579017-7579137		protein SNOWY COTYLEDON 3-like (LOC108810484), mRNA			120	2	9.39839e-58	99.17
R6_7573261-7573381		probable polyamine transporter At3g19553 (LOC108805773), mRNA			120	2	9.39839e-58	99.17
R6_7322883-7323003		uncharacterized LOC108807692 (LOC108807692), mRNA			120	1	1.25065e-36	94
R6_7186238-7186358		zinc finger CCCH domain-containing protein 38 (LOC108806572), mRNA			120	1	9.39839e-58	100
R6_7158003-7158123		transcription factor TCP18-like (LOC108811836), mRNA			120	1	1.57268e-55	99.17
R6_6372573-6372693		acylpyruvase FAHD1, mitochondrial (LOC108809187), mRNA			120	2	1.26847e-26	99.22
R6_6141112-6141232		uncharacterized LOC108806684 (LOC108806684), mRNA			120	3	9.39839e-58	96.3
R6_6070794-6070914		ERAD-associated E3 ubiquitin-protein ligase HRD1A-like (LOC108805971), transcript variant X3, mRNA			120	6	1.24184e-41	100
R6_6004986-6005106		uncharacterized LOC108810039 (LOC108810039), ncRNA			120	2	9.39839e-58	100
R6_5182090-5182210		ABC transporter G family member 34-like (LOC108806907), transcript variant X3, misc_RNA			120	6	9.39839e-58	100
R6_4705931-4706051		peroxisomal (S)-2-hydroxy-acid oxidase GLO1-like (LOC108805778) mRNA			120	1	2.12261e-24	98.44
R6_4592296-4592416		peroxisomal (S)-2-hydroxy-acid oxidase GLO4 (LOC108812915), transcript variant X3, mRNA			120	6	9.80591e-28	100
R6_4540060-4540180		peroxisomal (S)-2-hydroxy-acid oxidase GLO4 (LOC108812915), transcript variant X3, mRNA			120	9	9.53231e-48	98.4
R6_4496922-4497042		dominant Rfd1 allele-linked A220 marker sequence			120	2	9.39839e-58	100
R6_4479922-4480042		phosphoinositide phosphatase SAC2-like (LOC108813022), mRNA			120	2	9.39839e-58	99.58
R6_4089092-4089212		DExH-box ATP-dependent RNA helicase DExH12-like (LOC108811326), mRNA			120	6	9.39839e-58	94.27
R6_4011063-4011183		histone acetyltransferase HAC5-like (LOC108811278), transcript variant X2, mRNA			120	3	2.07803e-39	98.08
R6_3827171-3827291		probable protein phosphatase 2C 38 (LOC108805869), mRNA			120	1	9.39839e-58	100
R6_3810612-3810732		uncharacterized LOC108812475 (LOC108812475), mRNA			120	1	9.39839e-58	100
R6_3780128-3780248		dr1-associated corepressor (LOC108813125), mRNA			120	3	1.25953e-31	97.1
R6_3633640-3633760		rRNA biogenesis protein RRP5-like (LOC108812758), mRNA			120	1	3.47728e-37	100
R6_3629892-3630012		rRNA biogenesis protein RRP5-like (LOC108812758), mRNA			120	1	3.38026e-57	100
R6_3627585-3627705		rRNA biogenesis protein RRP5-like (LOC108812758), mRNA			120	1	2.10764e-29	100
R6_3623995-3624115		rRNA biogenesis protein RRP5-like (LOC108812758), mRNA			120	3	1.60642e-40	97
R6_3619325-3619445		universal stress protein PHOS34 (LOC108807101), transcript variant X2, mRNA			120	9	1.22439e-51	93.19
R6_3493986-3494106		B3 domain-containing protein At3g11580-like (LOC108811662), transcript variant X3, mRNA			120	3	9.39839e-58	100
R6_3493530-3493650		B3 domain-containing protein At3g11580-like (LOC108811662), transcript variant X3, mRNA			120	3	9.39839e-58	100
R6_3300944-3301064		uncharacterized LOC108810504 (LOC108810504), transcript variant X3, ncRNA			120	3	2.72641e-28	100
R6_3020822-3020942		uncharacterized LOC108813166 (LOC108813166), mRNA			120	1	9.39839e-58	100
R6_2983027-2983147		serine carboxypeptidase-like 7 (LOC108863496), transcript variant X2, mRNA			120	5	1.00163e-12	93.75
R6_2793437-2793557		uncharacterized LOC108805816 (LOC108805816), mRNA			120	3	9.39839e-58	95.28
R6_2483220-2483340		signal recognition particle 54 kDa protein, chloroplastic-like (LOC108837710), mRNA			120	6	2.10764e-29	97.93
R6_2311161-2311281		heterogeneous nuclear ribonucleoprotein 1-like (LOC108813496), transcript variant X2, mRNA			120	4	9.39839e-58	98.29
R6_1942608-1942728		serine/threonine-protein kinase BCK1/SLK1/SSP31-like (LOC108812440), mRNA			120	2	9.39839e-58	100
R6_1770852-1770972		uncharacterized LOC108810346 (LOC108810346), transcript variant X2, mRNA			120	3	9.39839e-58	98.36
R6_1612749-1612869		hydroxyproline O-galactosyltransferase GALT3-like (LOC108805948), transcript variant X2, mRNA			120	2	5.73697e-45	100
R6_1534751-1534871		protein ALWAYS EARLY 2-like (LOC108813193), transcript variant X5, mRNA			120	9	3.50197e-32	100
R6_1514110-1514230		acyl-CoA-binding domain-containing protein 4-like (LOC108811946), transcript variant X3, mRNA			120	6	3.52683e-27	100
R6_1481256-1481376		acyl-CoA-binding domain-containing protein 4-like (LOC108811946), transcript variant X3, mRNA			120	6	3.52683e-27	100
R6_1323140-1323260		probable serine/threonine-protein kinase At1g54610 (LOC108811438), mRNA			120	2	9.39839e-58	99.58
R6_1320970-1321090		probable serine/threonine-protein kinase At1g54610 (LOC108811438), mRNA			120	3	9.80591e-28	97.98
R6_1246112-1246232		AT-hook motif nuclear-localized protein 14 (LOC108806885), mRNA			120	1	2.6881e-38	100
R6_923867-923987		uncharacterized LOC108806496 (LOC108806496), transcript variant X2, mRNA			120	2	9.39839e-58	100
R6_856632-856752		FT-interacting protein 1-like (LOC108812327), mRNA			120	2	9.39839e-58	100
R6_849743-849863		cationic amino acid transporter 4, vacuolar-like (LOC108812328), mRNA			120	2	9.39839e-58	100
R6_546482-546602		cellulose synthase-like protein D3 (LOC108809160), mRNA			120	3	9.39839e-58	97.22
R6_525548-525668		heat stress transcription factor A-1e-like (LOC108806855), transcript variant X2, mRNA			120	2	9.39839e-58	100
R6_231973-232093		polypyrimidine tract-binding protein homolog 1-like (LOC108813406), transcript variant X2, mRNA			120	2	5.90164e-25	100
R6_174359-174479		methyl-CpG-binding domain-containing protein 9 (LOC108811605), transcript variant X2, mRNA			120	2	9.39839e-58	100
R6_67865-67985		expansin-B1-like (LOC108806875), mRNA			120	2	9.39839e-58	100
R6_55522-55642		OTU domain-containing protein DDB_G0284757 (LOC108811631), transcript variant X7, mRNA			120	8	2.76526e-18	91.18
R6_49416-49536		ATP-dependent DNA helicase At3g02060, chloroplastic (LOC108811627), transcript variant X2, mRNA			120	2	1.25953e-31	100

## Sheet: Ch 7
SeqName	Description	Description			Length	#Hits	e-Value	sim mean
R7_24350-24470		E3 ubiquitin-protein ligase PRT6-like (LOC108815057) mRNA			120	8	2.09279e-34	95.67
R7_28330-28450		E3 ubiquitin-protein ligase PRT6-like (LOC108815057) mRNA			120	1	2.10764e-29	97.37
R7_30890-31010		kinesin-like protein KIN-10B (LOC108847269), mRNA			120	2	3.55187e-22	94.12
R7_195067-195187		protein FAR-RED-ELONGATED HYPOCOTYL 1-LIKE (LOC108818412), mRNA			120	1	4.40369e-51	100
R7_226526-226646		ribonuclease II, chloroplastic/mitochondrial (LOC108817786), mRNA			120	1	9.39839e-58	100
R7_506457-506577		protein MODIFIER OF SNC1 11-like (LOC108818216), mRNA			120	2	1.26847e-26	98.51
R7_521864-521984		uncharacterized LOC108818488 (LOC108818488), mRNA			120	1	9.39839e-58	100
R7_550313-550433		pentatricopeptide repeat-containing protein At5g02830, chloroplastic (LOC108817697), mRNA			120	1	9.39839e-58	100
R7_720816-720936		transcription factor-like protein DPB (LOC108814985), transcript variant X5, mRNA			120	10	3.52683e-27	100
R7_743326-743446		transcription factor-like protein DPB (LOC108814985), transcript variant X5, mRNA			120	11	2.72641e-28	99.59
R7_949858-949978		uncharacterized LOC108814509 (LOC108814509), mRNA			120	1	9.39839e-58	100
R7_1107987-1108107		probable protein S-acyltransferase 15 (LOC108814701), mRNA			120	2	2.70719e-33	100
R7_1226913-1227033		(R)-specific enoyl-CoA hydratase-like (LOC108814839), mRNA			120	5	9.39839e-58	93.38
R7_1326919-1327039		F-box/kelch-repeat protein At5g60570 (LOC108814522), transcript variant X3, mRNA			120	3	9.39839e-58	100
R7_1722689-1722809		fatty acyl-CoA reductase 1 (LOC108814213), mRNA			120	1	9.59999e-43	98.96
R7_1977929-1978049		E3 ubiquitin-protein ligase RHF2A-like (LOC108817115), mRNA			120	1	1.22439e-51	100
R7_2129739-2129859		F-box/WD-40 repeat-containing protein At5g21040 (LOC108814605), transcript variant X2, mRNA			120	3	9.39839e-58	99.72
R7_2147100-2147220		5-methyltetrahydropteroyltriglutamate--homocysteine methyltransferase 3, chloroplastic-like (LOC108814831), mRNA			120	3	4.43495e-46	95.29
R7_2151900-2152020		indole-3-acetaldehyde oxidase-like (LOC108832706), mRNA			120	1	4.40369e-51	96.67
R7_2224952-2225072		sucrose synthase 1 (LOC108817509), mRNA			120	2	9.39839e-58	96.67
R7_2256102-2256222		auxin response factor 7 (LOC108817132), mRNA			120	2	4.43495e-46	98.99
R7_2334715-2334835		protein PLASTID MOVEMENT IMPAIRED 1-RELATED 1-like (LOC108818231), mRNA			120	2	9.39839e-58	99.17
R7_2342380-2342500		uncharacterized LOC108824724 (LOC108824724), mRNA			120	6	4.40369e-51	91.67
R7_2465429-2465549		pullulanase 1, chloroplastic-like (LOC108818480), mRNA			120	2	9.80591e-28	98.55
R7_2672084-2672204		pheophytinase, chloroplastic (LOC108815008), mRNA			120	1	2.12261e-24	98.41
R7_2672792-2672912		pheophytinase, chloroplastic (LOC108815008), mRNA			120	1	3.38026e-57	100
R7_2820368-2820488		uncharacterized LOC108815915 (LOC108815915), mRNA			120	2	9.39839e-58	99.17
R7_2875190-2875310		RAN GTPase-activating protein 2 (LOC108818045), transcript variant X2, mRNA			120	4	9.39839e-58	98.75
R7_2939391-2939511		glycosylphosphatidylinositol anchor attachment 1 protein-like (LOC108833399), mRNA			120	2	3.52683e-27	98.55
R7_2939862-2939982		glycosylphosphatidylinositol anchor attachment 1 protein-like (LOC108818312), transcript variant X1, mRNA			120	3	5.73697e-45	97.73
R7_3021075-3021195		uncharacterized LOC108816392 (LOC108816392), transcript variant X2, mRNA			120	5	2.66915e-43	95.53
R7_3200402-3200522		acyl-CoA-binding domain-containing protein 4-like (LOC108814541), mRNA			120	2	9.39839e-58	97.37
R7_3280038-3280158		uncharacterized LOC108829976 (LOC108829976), mRNA			120	2	5.86003e-30	98.65
R7_3281703-3281823		uncharacterized LOC108829976 (LOC108829976), mRNA			120	2	9.39839e-58	100
R7_3328236-3328356		serine/threonine-protein kinase RUNKEL (LOC108817998), mRNA			120	1	7.58043e-29	100
R7_3330297-3330417		serine/threonine-protein kinase RUNKEL (LOC108817998), mRNA			120	3	4.43495e-46	93.27
R7_3365676-3365796		inactive beta-amylase 9-like (LOC108817386), mRNA			120	2	1.57268e-55	99.56
R7_3448776-3448896		disease resistance protein TAO1-like (LOC108816984), transcript variant X2, mRNA			120	3	9.39839e-58	95.8
R7_3517255-3517375		protein GrpE (LOC108817880), transcript variant X2, mRNA			120	2	1.26847e-26	100
R7_3570482-3570602		uncharacterized LOC108817622 (LOC108817622), mRNA			120	1	9.39839e-58	100
R7_3586277-3586397		GPI ethanolamine phosphate transferase 3-like (LOC108814990), mRNA			120	2	2.10764e-29	99.28
R7_3640891-3641011		uncharacterized LOC108814613 (LOC108814613), mRNA			120	2	9.39839e-58	98.33
R7_3711471-3711591		tetratricopeptide repeat protein 27 homolog (LOC108817743), mRNA			120	1	1.64088e-25	100
R7_3786905-3787025		protein EXPORTIN 1A-like (LOC108817984), transcript variant X2, mRNA			120	3	2.72641e-28	95.65
R7_3874543-3874663		inositol-tetrakisphosphate 1-kinase 1 (LOC108814325), mRNA			120	2	9.39839e-58	96.26
R7_3877153-3877273		transducin beta-like protein 3 (LOC108815827), mRNA			120	1	9.39839e-58	100
R7_3932064-3932184		origin of replication complex subunit 3 (LOC108814806), mRNA			120	1	4.43495e-46	98.1
R7_4117713-4117833		trafficking protein particle complex subunit 8-like (LOC108817983), transcript variant X4, mRNA			120	8	3.52683e-27	100
R7_4553510-4553630		raiA premature mRNA for COP9 signalosome subunit 3, complete cds			120	4	9.39839e-58	98.86
R7_4986835-4986955		potassium transporter 8-like (LOC108814405), transcript variant X2, mRNA			120	3	9.39839e-58	98.89
R7_5197137-5197257		RNA polymerase sigma factor sigD, chloroplastic-like (LOC108814718), mRNA			120	3	9.39839e-58	96.88
R7_5259351-5259471		uncharacterized LOC108817613 (LOC108817613), transcript variant X5, mRNA			120	5	9.39839e-58	100
R7_5409987-5410107		repressor of RNA polymerase III transcription MAF1 homolog (LOC108814411), mRNA			120	1	7.68845e-19	100
R7_5552155-5552275		protein EMSY-LIKE 3-like (LOC108815167), mRNA			120	1	4.40369e-51	100
R7_5554381-5554501		callose synthase 3 (LOC108817369), mRNA			120	6	9.59999e-43	92.13
R7_5555081-5555201		callose synthase 3 (LOC108817369), mRNA			120	1	9.73678e-33	100
R7_5558812-5558932		callose synthase 3 (LOC108817369), mRNA			120	1	7.47393e-39	100
R7_5559967-5560087		callose synthase 3 (LOC108817369), mRNA			120	3	9.39839e-58	96.11
R7_5563530-5563650		callose synthase 3 (LOC108817369), mRNA			120	1	9.39839e-58	100
R7_5681657-5681777		nuclear transcription factor Y subunit A-1-like (LOC108816499), transcript variant X2, mRNA			120	8	9.39839e-58	95.83
R7_5796690-5796810		exocyst complex component SEC10 (LOC108814159), mRNA			120	6	5.86003e-30	97.14
R7_5824802-5824922		ankyrin repeat-containing protein P16F5.05c (LOC108815962), mRNA			120	1	2.03439e-54	100
R7_5852896-5853016		geranylgeranyl transferase type-2 subunit beta 1 (LOC108814653), transcript variant X2, mRNA			120	2	2.6881e-38	100
R7_6002612-6002732		uncharacterized LOC108816926 (LOC108816926), mRNA			120	1	9.39839e-58	100
R7_6565909-6566029		mechanosensitive ion channel protein 2, chloroplastic (LOC108817699), transcript variant X3, mRNA			120	3	9.39839e-58	100
R7_6666444-6666564		cyclin-dependent kinase C-1 (LOC108818308), mRNA			120	1	9.39839e-58	100
R7_6764063-6764183		transcription factor TGA4 (LOC108814660), transcript variant X2, mRNA			120	2	5.73697e-45	100
R7_6813019-6813139		uncharacterized LOC108818391 (LOC108818391), mRNA			120	1	1.25953e-31	100
R7_7341156-7341276		myosin-11-like (LOC108814743), transcript variant X2, mRNA			120	2	7.58043e-29	100
R7_7415042-7415162		cytosolic sulfotransferase 15-like (LOC108815988), mRNA			120	2	9.39839e-58	100
R7_7594877-7594997		protein BONZAI 2 (LOC108814276), mRNA			120	1	2.07803e-39	100
R7_7712801-7712921		uncharacterized LOC108814440 (LOC108814440), transcript variant X6, ncRNA			120	13	3.38026e-57	100
R7_7767407-7767527		ribulose-phosphate 3-epimerase, chloroplastic-like (LOC108817188), transcript variant X2, mRNA			120	7	9.73678e-33	97.52
R7_7817408-7817528		CDK5RAP3-like protein (LOC108817596), mRNA			120	1	2.10764e-29	100
R7_7999852-7999972		ubiquitin-activating enzyme E1 2 (LOC108817497), transcript variant X2, mRNA			120	2	1.61782e-35	98.81
R7_8145716-8145836		protein PLASTID MOVEMENT IMPAIRED 1-RELATED 1-like (LOC108815234) mRNA			120	2	9.39839e-58	94.17
R7_8380888-8381008		tudor domain-containing protein 3 (LOC108818020), mRNA			120	1	9.39839e-58	100
R7_8388774-8388894		uncharacterized LOC108814872 (LOC108814872), mRNA			120	1	9.39839e-58	100
R7_8535291-8535411		DExH-box ATP-dependent RNA helicase DExH3 (LOC108815875), mRNA			120	1	9.39839e-58	100
R7_8537847-8537967		DExH-box ATP-dependent RNA helicase DExH3 (LOC108815875), mRNA			120	1	2.04884e-49	100
R7_8674555-8674675		U-box domain-containing protein 62 (LOC108818316), mRNA			120	1	9.39839e-58	100
R7_8677263-8677383		uncharacterized LOC108818314 (LOC108818314), mRNA			120	2	9.39839e-58	92.92
R7_8678878-8678998		uncharacterized LOC108818314 (LOC108818314), mRNA			120	1	9.39839e-58	100
R7_8691658-8691778		acrosin-like (LOC108817169), mRNA			120	2	3.47728e-37	98.84
R7_8716649-8716769		uncharacterized LOC108814469 (LOC108814469), mRNA			120	1	4.43495e-46	100
R7_8719035-8719155		uncharacterized LOC108814469 (LOC108814469), mRNA			120	1	1.57268e-55	100
R7_9012593-9012713		protein GUCD1 (LOC108817723), transcript variant X2, mRNA			120	2	9.39839e-58	100
R7_9013136-9013256		protein GUCD1 (LOC108817723), transcript variant X2, mRNA			120	2	9.39839e-58	100
R7_9341290-9341410		uncharacterized LOC108817506 (LOC108817506), transcript variant X4, mRNA			120	4	2.07803e-39	100
R7_9373331-9373451		PREDICTED: uncharacterized protein At1g76660 (LOC108818410), mRNA			120	1	9.39839e-58	100
R7_9468473-9468593		3-hydroxy-3-methylglutaryl-coenzyme A reductase 1 (LOC108817716), mRNA			120	2	9.39839e-58	99.58
R7_9690750-9690870		probable alpha-amylase 2 (LOC108817818), transcript variant X2, mRNA			120	3	3.50197e-32	99.1
R7_9789391-9789511		GDSL esterase/lipase EXL1-like (LOC108816148), mRNA			120	1	1.62931e-30	98.65
R7_9967855-9967975		B-box zinc finger protein 21 (LOC108818522), mRNA			120	1	9.39839e-58	100
R7_10037912-10038032		probable alpha-amylase 2 (LOC108814807), mRNA			120	3	1.23308e-46	98.67
R7_10176364-10176484		auxilin-like protein 1 (LOC108817475), transcript variant X3, mRNA			120	10	4.59464e-21	100
R7_10203040-10203160		isoflavone reductase homolog P3-like (LOC108816028), mRNA			120	1	5.81872e-35	100
R7_10304603-10304723		protein TIFY 10B-like (LOC108817054), mRNA			120	2	9.39839e-58	98.75
R7_10312828-10312948		3-oxoacyl-			120	4	2.6881e-38	98.21
R7_10350718-10350838		3-oxoacyl-			120	4	2.6881e-38	98.21
R7_10389982-10390102		transcription factor MYB1R1-like (LOC108817393), mRNA			120	5	9.39839e-58	90.43
R7_10425416-10425536		transcription factor MYB1R1-like (LOC108817393), mRNA			120	5	7.47393e-39	93.26
R7_10464945-10465065		calcium-dependent protein kinase 30 (LOC108817585), mRNA			120	1	5.7777e-40	100
R7_10469968-10470088		isochorismate synthase 1, chloroplastic-like (LOC108817583), transcript variant X2, mRNA			120	5	7.52699e-34	95.06
R7_10910597-10910717		F-box/kelch-repeat protein At1g67480-like (LOC108814334), transcript variant X6, mRNA			120	13	9.39839e-58	99.6
R7_10936958-10937078		60S ribosomal protein L17-2 (LOC108832727), mRNA			120	2	3.60248e-12	100
R7_11175651-11175771		p21-activated protein kinase-interacting protein 1-like (LOC108818248), transcript variant X3, mRNA			120	5	9.39839e-58	97.48
R7_11194834-11194954		cyclin-dependent kinase G-2 (LOC108817477), transcript variant X1, mRNA			120	1	9.39839e-58	100
R7_11328004-11328124		heat stress transcription factor A-8-like (LOC108817898), mRNA			120	2	9.39839e-58	99.58
R7_11383734-11383854		alpha-L-fucosidase 3 (LOC108814210), transcript variant X2, mRNA			120	2	9.39839e-58	99.33
R7_11576148-11576268		protein AAR2 homolog (LOC108830411), mRNA			120	2	2.09279e-34	100
R7_12017814-12017934		receptor-like serine/threonine-protein kinase SD1-6 (LOC108814281), mRNA			120	7	9.39839e-58	91.33
R7_12085881-12086001		type II inositol polyphosphate 5-phosphatase 15 (LOC108817937), mRNA			120	2	9.39839e-58	98.33
R7_12109977-12110097		chromatin assembly factor 1 subunit FAS1 (LOC108814151), mRNA			120	1	1.25953e-31	97.47
R7_12125225-12125345		transcription elongation factor SPT6-like (LOC108833814), mRNA			120	4	9.39839e-58	100
R7_12155746-12155866		protein DELETION OF SUV3 SUPPRESSOR 1(I)-like (LOC108817457), mRNA			120	1	7.63425e-24	100
R7_12169721-12169841		uncharacterized LOC108818327 (LOC108818327), transcript variant X2, mRNA			120	2	9.39839e-58	100
R7_12329997-12330117		mannosyl-oligosaccharide glucosidase GCS1 (LOC108818375), mRNA			120	1	4.53008e-31	100
R7_12333482-12333602		DNA polymerase zeta catalytic subunit (LOC108817834), transcript variant X3, mRNA			120	3	4.46644e-41	100
R7_12380229-12380349		lipoxygenase 6, chloroplastic (LOC108817694), mRNA			120	1	5.86003e-30	100
R7_12665086-12665206		protein indeterminate-domain 14-like (LOC108817018), mRNA			120	3	9.39839e-58	96.05
R7_13042232-13042352		DNA-directed RNA polymerase 1, mitochondrial-like (LOC108815037), mRNA			120	2	9.39839e-58	98.75
R7_13199348-13199468		protein indeterminate-domain 4, chloroplastic-like (LOC108815361), mRNA			120	1	7.58043e-29	100
R7_13361927-13362047		uncharacterized LOC108817437 (LOC108817437), mRNA			120	4	9.39839e-58	97.02
R7_13669093-13669213		putative receptor-like protein kinase At4g00960 (LOC108814443), mRNA			120	3	5.69653e-50	93.08
R7_13860955-13861075		angio-associated migratory cell protein-like (LOC108814846), mRNA			120	1	4.62726e-16	100
R7_14633831-14633951		mitogen-activated protein kinase 15 (LOC108814171), mRNA			120	4	2.12261e-24	95.83
R7_14922083-14922203		uncharacterized LOC108817540 (LOC108817540), misc_RNA			120	2	9.39839e-58	100
R7_15069358-15069478		probable phosphoribosylformylglycinamidine synthase, chloroplastic/mitochondrial (LOC108817003), mRNA			120	1	4.56225e-26	97.1
R7_15236439-15236559		probable arabinosyltransferase ARAD1 (LOC108814547), mRNA			120	2	9.39839e-58	100
R7_15253338-15253458		isochorismate synthase 1, chloroplastic-like (LOC108815429) mRNA			120	3	9.73678e-33	97.89
R7_15304959-15305079		mannose-1-phosphate guanyltransferase alpha-B-like (LOC108817255), transcript variant X2, mRNA			120	5	1.62931e-30	95
R7_15367381-15367501		pathogenesis-related protein 5-like (LOC108814799), mRNA			120	2	3.42843e-47	100
R7_15389679-15389799		pathogenesis-related protein 5-like (LOC108814799), mRNA			120	2	3.42843e-47	100
R7_15606013-15606133		SKP1-like protein 1A (LOC108818009), mRNA			120	6	9.39839e-58	94.85
R7_16045940-16046060		F-box protein SKP2B-like (LOC108817317), mRNA			120	2	9.39839e-58	96.55
R7_16155206-16155326		phosphatidylinositol/phosphatidylcholine transfer protein SFH5 (LOC108814157), transcript variant X2, mRNA			120	2	2.66915e-43	100
R7_16163980-16164100		phosphatidylinositol/phosphatidylcholine transfer protein SFH5 (LOC108814157), transcript variant X2, mRNA			120	2	9.59999e-43	100
R7_16424761-16424881		nitrate reductase			120	5	9.39839e-58	91.5
R7_16807277-16807397		uncharacterized LOC108817573 (LOC108817573), mRNA			120	1	2.12261e-24	100
R7_16929115-16929235		glutamate dehydrogenase 1-like (LOC108814618), mRNA			120	1	2.07803e-39	100
R7_17226419-17226539		2-dehydro-3-deoxyphosphooctonate aldolase 1-like (LOC108816981), mRNA			120	2	1.26847e-26	98.39
R7_17420668-17420788		sodium-coupled neutral amino acid transporter 4-like (LOC108814341), mRNA			120	1	9.39839e-58	100
R7_17633200-17633320		coatomer subunit beta'-1 (LOC108817772), transcript variant X2, mRNA			120	2	4.53008e-31	100
R7_17634416-17634536		coatomer subunit beta'-1 (LOC108817772), transcript variant X2, mRNA			120	2	3.55187e-22	100
R7_17672549-17672669		protein SYS1 homolog (LOC108817774), mRNA			120	2	9.39839e-58	100
R7_17768931-17769051		2-methyl-6-phytyl-1,4-hydroquinone methyltransferase, chloroplastic (LOC108818362), mRNA			120	1	2.12261e-24	98.41
R7_17876530-17876650		autophagy-related protein 18a-like (LOC108814564), mRNA			120	5	9.39839e-58	92.61
R7_17943316-17943436		uncharacterized LOC108814566 (LOC108814566), mRNA			120	1	9.66814e-38	100
R7_18030461-18030581		L-cysteine desulfhydrase (LOC108817289), mRNA			120	2	9.73678e-33	97.33
R7_18905757-18905877		putative ABC transporter C family member 15 (LOC108818329), mRNA			120	1	9.39839e-58	100
R7_18908884-18909004		putative ABC transporter C family member 15 (LOC108818329), mRNA			120	1	9.39839e-58	100
R7_19097244-19097364		protein FAR1-RELATED SEQUENCE 5-like (LOC108814796), transcript variant X3, mRNA			120	2	5.73697e-45	100
R7_19365432-19365552		DEAD-box ATP-dependent RNA helicase 11 (LOC108836788), mRNA			120	1	2.13768e-19	91.55
R7_19534459-19534579		myosin-16-like (LOC108817938), mRNA			120	1	9.39839e-58	100
R7_19570024-19570144		probable cyclic nucleotide-gated ion channel 12 (LOC108817065), mRNA			120	4	7.52699e-34	91.25
R7_19612678-19612798		probable N-acetylglucosaminyl-phosphatidylinositol de-N-acetylase (LOC108817070), transcript variant X3, mRNA			120	5	4.49815e-36	99.01
R7_19617998-19618118		basic leucine zipper 61-like (LOC108817147), transcript variant X2, mRNA			120	4	9.39839e-58	100
R7_19622879-19622999		uncharacterized LOC108817973 (LOC108817973), transcript variant X2, mRNA			120	3	9.39839e-58	100
R7_19735154-19735274		squamosa promoter-binding-like protein 15 (LOC108817862), mRNA			120	2	9.39839e-58	100
R7_20180111-20180231		probable glucan endo-1,3-beta-glucosidase BG3 (LOC108815042), mRNA			120	2	9.39839e-58	99.17
R7_21344372-21344492		protein LNK2-like (LOC108817835), transcript variant X3, mRNA			120	3	7.63425e-24	100
R7_21627556-21627676		serine/threonine-protein kinase AFC1-like (LOC108818218), transcript variant X1, mRNA			120	1	4.37264e-56	100
R7_21657213-21657333		uncharacterized LOC108818185 (LOC108818185), transcript variant X2, mRNA			120	2	9.80591e-28	100
R7_21654388-21654508		uncharacterized LOC108818184 (LOC108818184), mRNA			120	4	9.39839e-58	95.83
R7_24878091-24878211		peptidyl-prolyl cis-trans isomerase FKBP43-like (LOC108815923), transcript variant X2, mRNA			120	2	4.43495e-46	100
R7_25045686-25045806		uncharacterized LOC108814809 (LOC108814809), ncRNA			120	1	9.39839e-58	100
R7_26234713-26234833		uncharacterized LOC108814377 (LOC108814377), transcript variant X2, mRNA			120	2	5.7777e-40	98.9
R7_26669673-26669793		uncharacterized LOC108817232 (LOC108817232), transcript variant X2, ncRNA			120	14	9.39839e-58	99.66
R7_26677280-26677400		protein COFACTOR ASSEMBLY OF COMPLEX C SUBUNIT B CCB3, chloroplastic (LOC108817002), transcript variant X2, mRNA			120	2	9.39839e-58	100
R7_27094108-27094228		extradiol ring-cleavage dioxygenase (LOC108814336), mRNA			120	1	4.53008e-31	98.67
R7_26677028-26677148		protein COFACTOR ASSEMBLY OF COMPLEX C SUBUNIT B CCB3, chloroplastic (LOC108817002), transcript variant X2, mRNA			120	2	9.39839e-58	100
R7_26548718-26548838		peptide chain release factor PrfB1, chloroplastic (LOC108814986), mRNA			120	3	1.58385e-50	100
R7_26041686-26041806		uncharacterized LOC108817230 (LOC108817230), mRNA			120	1	4.43495e-46	100
R7_24880063-24880183		peptidyl-prolyl cis-trans isomerase FKBP43-like (LOC108815923), transcript variant X2, mRNA			120	3	1.58385e-50	96.87
R7_24137837-24137957		sister chromatid cohesion 1 protein 2-like (LOC108816910), transcript variant X2, mRNA			120	4	9.39839e-58	97.08
R7_21457192-21457312		universal stress protein PHOS34-like (LOC108830230), mRNA			120	4	2.12261e-24	95.31
R7_20925635-20925755		ABC transporter G family member 18-like (LOC108815603), mRNA			120	1	4.40369e-51	97.44
R7_19735639-19735759		squamosa promoter-binding-like protein 15 (LOC108817862), mRNA			120	4	9.39839e-58	100
R7_19734924-19735044		squamosa promoter-binding-like protein 15 (LOC108817862), mRNA			120	2	9.39839e-58	100
R7_19622761-19622881		uncharacterized LOC108817973 (LOC108817973), transcript variant X2, mRNA			120	3	9.39839e-58	99.72
R7_19617483-19617603		basic leucine zipper 61-like (LOC108817147), transcript variant X2, mRNA			120	4	3.50197e-32	98.65
R7_19586077-19586197		basic leucine zipper 61-like (LOC108817147), transcript variant X2, mRNA			120	4	9.39839e-58	100
R7_19547219-19547339		probable N-acetylglucosaminyl-phosphatidylinositol de-N-acetylase (LOC108817071), transcript variant X2, mRNA			120	5	9.66814e-38	98.57
R7_19377597-19377717		lysosomal beta glucosidase-like (LOC108814740), transcript variant X2, mRNA			120	5	5.90164e-25	95.08
R7_19211492-19211612		F-box protein At3g59000-like (LOC108814830), mRNA			120	1	9.39839e-58	100
R7_18907486-18907606		putative ABC transporter C family member 15 (LOC108818329), mRNA			120	1	2.72641e-28	100
R7_18586892-18587012		3-methyl-2-oxobutanoate hydroxymethyltransferase 2, mitochondrial (LOC108817411), transcript variant X2, mRNA			120	4	1.25065e-36	98.77
R7_17981217-17981337		uncharacterized LOC108817895 (LOC108817895), transcript variant X3, ncRNA			120	3	3.50197e-32	100
R7_17935641-17935761		probable cytochrome c oxidase subunit 5C-1 (LOC108817682), transcript variant X2, mRNA			120	4	9.39839e-58	97.39
R7_17876430-17876550		autophagy-related protein 18a-like (LOC108814564), mRNA			120	1	9.39839e-58	100
R7_17754974-17755094		lipoxygenase 2, chloroplastic-like (LOC108818012), mRNA			120	1	2.12261e-24	100
R7_17652735-17652855		dnaJ protein ERDJ2A (LOC108817932), mRNA			120	1	9.39839e-58	100
R7_17634157-17634277		coatomer subunit beta'-1 (LOC108817772), transcript variant X2, mRNA			120	2	1.61782e-35	100
R7_17521049-17521169		ADP,ATP carrier protein 1, chloroplastic (LOC108817695), mRNA			120	2	1.60642e-40	97.19
R7_17245569-17245689		uncharacterized LOC108815796 (LOC108815796), transcript variant X2, mRNA			120	2	4.40369e-51	96.67
R7_17224880-17225000		2-dehydro-3-deoxyphosphooctonate aldolase 1-like (LOC108816981), mRNA			120	2	7.58043e-29	98.53
R7_16900881-16901001		eukaryotic peptide chain release factor GTP-binding subunit ERF3A (LOC108821750), mRNA			120	7	9.94564e-18	97.8
R7_16403200-16403320		3-phosphoinositide-dependent protein kinase B-like (LOC108814437), mRNA			120	2	1.22439e-51	99.54
R7_16143331-16143451		uncharacterized LOC108818145 (LOC108818145), transcript variant X4, ncRNA			120	4	9.39839e-58	100
R7_15938318-15938438		uncharacterized LOC108817333 (LOC108817333), mRNA			120	2	9.80591e-28	96.97
R7_15454788-15454908		sugar transporter ERD6-like 6 (LOC108814747), mRNA			120	2	2.72641e-28	94.29
R7_15375829-15375949		J domain-containing protein required for chloroplast accumulation response 1-like (LOC108818356), mRNA			120	3	5.65637e-55	100
R7_15317970-15318090		mannose-1-phosphate guanyltransferase alpha-B-like (LOC108817254), transcript variant X2, mRNA			120	2	1.59509e-45	100
R7_15270515-15270635		isochorismate synthase 1, chloroplastic (LOC108815430) mRNA			120	3	9.73678e-33	97.05
R7_15249222-15249342		isochorismate synthase 1, chloroplastic-like (LOC108815429) mRNA			120	3	9.73678e-33	97.89
R7_15224681-15224801		probable arabinosyltransferase ARAD1 (LOC108814547), mRNA			120	2	9.39839e-58	100
R7_14922306-14922426		uncharacterized LOC108817540 (LOC108817540), misc_RNA			120	2	9.39839e-58	100
R7_14642175-14642295		alpha-dioxygenase 2-like (LOC108816099), transcript variant X2, mRNA			120	2	9.39839e-58	100
R7_14570109-14570229		monoglyceride lipase (LOC108818396), transcript variant X2, mRNA			120	2	9.39839e-58	100
R7_13816483-13816603		type IV inositol polyphosphate 5-phosphatase 3-like (LOC108817976), mRNA			120	5	9.39839e-58	94.91
R7_13535633-13535753		3-ketoacyl-CoA synthase 7-like (LOC108818102), mRNA			120	3	9.39839e-58	92.56
R7_13201546-13201666		cyclic dof factor 5-like (LOC108814714), mRNA			120	4	9.39839e-58	97.4
R7_13044747-13044867		DNA-directed RNA polymerase 1, mitochondrial-like (LOC108815037), mRNA			120	2	5.86003e-30	99.29
R7_12957974-12958094		protein NRT1/ PTR FAMILY 3.1-like (LOC108814433), transcript variant X3, mRNA			120	4	9.39839e-58	97.71
R7_12664694-12664814		protein indeterminate-domain 14-like (LOC108817018), mRNA			120	1	9.39839e-58	100
R7_12333993-12334113		DNA polymerase zeta catalytic subunit (LOC108817834), transcript variant X3, mRNA			120	3	9.39839e-58	100
R7_12333320-12333440		DNA polymerase zeta catalytic subunit (LOC108817834), transcript variant X3, mRNA			120	3	5.73697e-45	100
R7_12199472-12199592		calmodulin-binding transcription activator 4-like (LOC108818036), transcript variant X2, mRNA			120	2	9.39839e-58	100
R7_12142328-12142448		4-coumarate--CoA ligase 3 (LOC108817856), mRNA			120	1	1.65253e-20	100
R7_12111354-12111474		chromatin assembly factor 1 subunit FAS1 (LOC108814151), mRNA			120	1	2.6881e-38	100
R7_12109890-12110010		chromatin assembly factor 1 subunit FAS1 (LOC108814151), mRNA			120	1	5.81872e-35	100
R7_12050701-12050821		auxin response factor 8-like (LOC108817855), mRNA			120	1	1.00163e-12	100
R7_11989867-11989987		uncharacterized LOC108814914 (LOC108814914), transcript variant X3, mRNA			120	4	9.39839e-58	99.58
R7_11384247-11384367		alpha-L-fucosidase 3 (LOC108814210), transcript variant X2, mRNA			120	2	3.50197e-32	99.32
R7_11200332-11200452		uncharacterized LOC108817479 (LOC108817479), mRNA			120	2	9.39839e-58	98.31
R7_11175828-11175948		p21-activated protein kinase-interacting protein 1-like (LOC108818248), transcript variant X3, mRNA			120	4	9.39839e-58	98.91
R7_10998044-10998164		ranBP2-type zinc finger protein At1g67325-like (LOC108814765), transcript variant X2, mRNA			120	2	1.25065e-36	100
R7_10935048-10935168		putative ribosome biogenesis GTPase RsgA (LOC108818331), mRNA			120	2	4.40369e-51	98.65
R7_10646980-10647100		uncharacterized LOC108818398 (LOC108818398), mRNA			120	1	9.39839e-58	100
R7_10468635-10468755		isochorismate synthase 1, chloroplastic-like (LOC108817583), transcript variant X2, mRNA			120	6	5.81872e-35	96.62
R7_10425801-10425921		transcription factor MYB1R1-like (LOC108817393), mRNA			120	5	9.39839e-58	90.43
R7_10425269-10425389		transcription factor MYB1R1-like (LOC108817393), mRNA			120	2	3.42843e-47	99.05
R7_10351176-10351296		3-oxoacyl-			120	4	4.53008e-31	97.89
R7_10349371-10349491		3-oxoacyl-			120	2	4.53008e-31	98.61
R7_10309164-10309284		protein TIFY 10B-like (LOC108817054), mRNA			120	2	9.39839e-58	98.75
R7_10215693-10215813		isoflavone reductase homolog P3-like (LOC108814845), mRNA			120	1	9.66814e-38	100
R7_10202949-10203069		isoflavone reductase homolog P3-like (LOC108816028), mRNA			120	2	9.39839e-58	95.69
R7_10164608-10164728		auxilin-like protein 1 (LOC108817475), transcript variant X3, mRNA			120	10	4.59464e-21	100
R7_10037624-10037744		probable alpha-amylase 2 (LOC108817818), transcript variant X2, mRNA			120	3	1.60642e-40	98.91
R7_9812886-9813006		vacuolar protein sorting-associated protein 35B (LOC108817026), mRNA			120	3	3.47728e-37	97.59
R7_9691526-9691646		probable alpha-amylase 2 (LOC108817818), transcript variant X2, mRNA			120	3	2.07803e-39	98.85
R7_9536292-9536412		bromodomain-containing protein 9 (LOC108817248), mRNA			120	1	9.39839e-58	100
R7_9412592-9412712		uncharacterized LOC108806225 (LOC108806225), mRNA			120	1	9.39839e-58	100
R7_9364597-9364717		chaperone protein dnaJ 10 (LOC108817981), mRNA			120	1	9.39839e-58	100
R7_9246773-9246893		nuclear speckle RNA-binding protein A (LOC108816141), mRNA			120	2	9.39839e-58	96.69
R7_9011133-9011253		protein GUCD1 (LOC108817723), transcript variant X2, mRNA			120	2	9.73678e-33	100
R7_8718178-8718298		uncharacterized LOC108814469 (LOC108814469), mRNA			120	1	9.39839e-58	100
R7_8695194-8695314		acrosin-like (LOC108817169), mRNA			120	2	5.65637e-55	100
R7_8691125-8691245		acrosin-like (LOC108817169), mRNA			120	2	5.65637e-55	100
R7_8678693-8678813		uncharacterized LOC108818314 (LOC108818314), mRNA			120	1	1.25953e-31	100
R7_8676680-8676800		uncharacterized LOC108818314 (LOC108818314), mRNA			120	1	9.39839e-58	100
R7_8592430-8592550		coatomer subunit delta (LOC108817877), mRNA			120	1	4.49815e-36	100
R7_8536957-8537077		DExH-box ATP-dependent RNA helicase DExH3 (LOC108815875), mRNA			120	1	1.24184e-41	100
R7_8508109-8508229		calcium-dependent protein kinase 1 (LOC108817883), mRNA			120	3	3.45277e-42	95.57
R7_8382847-8382967		protein PGR (LOC108818021), mRNA			120	2	5.69653e-50	92.92
R7_8269415-8269535		translocase of chloroplast 90, chloroplastic (LOC108815842), mRNA			120	1	9.39839e-58	100
R7_8136429-8136549		guanine nucleotide-binding protein subunit gamma 3-like (LOC108816005), transcript variant X2, mRNA			120	3	9.39839e-58	97.12
R7_7908116-7908236		nucleolin 1-like (LOC108816532), transcript variant X2, misc_RNA			120	16	1.25065e-36	97.22
R7_7795689-7795809		polygalacturonase inhibitor 1-like (LOC108814169), mRNA			120	3	9.39839e-58	87.41
R7_7741673-7741793		ribulose-phosphate 3-epimerase, chloroplastic-like (LOC108817188), transcript variant X2, mRNA			120	7	9.73678e-33	97.52
R7_7705118-7705238		protein RFT1 homolog (LOC108818461), transcript variant X3, mRNA			120	5	3.42843e-47	96.17
R7_7482274-7482394		CBL-interacting serine/threonine-protein kinase 2-like (LOC108818359), mRNA			120	1	9.39839e-58	100
R7_7360755-7360875		heparanase-like protein 1 (LOC108818286), mRNA			120	1	3.60248e-12	97.62
R7_7009669-7009789		uncharacterized LOC108816166 (LOC108816166), transcript variant X3, misc_RNA			120	9	9.39839e-58	100
R7_6776247-6776367		uncharacterized LOC108817277 (LOC108817277), transcript variant X2, mRNA			120	2	1.26847e-26	100
R7_6670382-6670502		BTB/POZ domain-containing protein DOT3 (LOC108816035), mRNA			120	1	2.09279e-34	100
R7_6665976-6666096		cyclin-dependent kinase C-1 (LOC108818308), mRNA			120	1	1.22439e-51	100
R7_6162469-6162589		myb-related protein 3R-1-like (LOC108815191), mRNA			120	1	9.39839e-58	100
R7_5831851-5831971		probable basic-leucine zipper transcription factor D (LOC108817446), mRNA			120	1	9.39839e-58	100
R7_5802822-5802942		X-linked retinitis pigmentosa GTPase regulator (LOC108818284), transcript variant X3, mRNA			120	6	9.39839e-58	100
R7_5719495-5719615		uncharacterized LOC108817803 (LOC108817803), ncRNA			120	1	2.09279e-34	98.78
R7_5655578-5655698		UDP-glycosyltransferase 92A1-like (LOC108816494), mRNA			120	2	9.39839e-58	100
R7_5563263-5563383		callose synthase 3 (LOC108817369), mRNA			120	1	9.39839e-58	100
R7_5558936-5559056		callose synthase 3 (LOC108817369), mRNA			120	3	1.60642e-40	96.25
R7_5555214-5555334		callose synthase 3 (LOC108817369), mRNA			120	3	3.45277e-42	95.65
R7_5555015-5555135		callose synthase 3 (LOC108817369), mRNA			120	1	3.50197e-32	100
R7_5554193-5554313		callose synthase 3 (LOC108817369), mRNA			120	1	1.62931e-30	100
R7_5539416-5539536		ARMADILLO BTB ARABIDOPSIS PROTEIN 1-like (LOC108818080) mRNA			120	2	1.61782e-35	97.5
R7_5340250-5340370		F-box/kelch-repeat protein At4g38940-like (LOC108815818), mRNA			120	4	9.39839e-58	95.22
R7_5258478-5258598		uncharacterized LOC108817613 (LOC108817613), transcript variant X5, mRNA			120	5	9.39839e-58	100
R7_5051965-5052085		SWI/SNF complex component SNF12 homolog (LOC108814948), mRNA			120	1	2.09279e-34	100
R7_4660940-4661060		mitochondrial outer membrane protein porin 3-like (LOC108816791), mRNA			120	2	2.12261e-24	97.5
R7_4158839-4158959		stearoyl-			120	2	7.31698e-54	92.92
R7_3936340-3936460		dnAJ-like protein slr0093 (LOC108818254), transcript variant X3, mRNA			120	3	2.76526e-18	100
R7_3931061-3931181		origin of replication complex subunit 3 (LOC108814806), mRNA			120	1	9.73678e-33	100
R7_3876876-3876996		transducin beta-like protein 3 (LOC108815827), mRNA			120	1	3.47728e-37	100
R7_3787114-3787234		protein EXPORTIN 1A-like (LOC108817984), transcript variant X2, mRNA			120	4	1.61782e-35	93.83
R7_3783276-3783396		protein EXPORTIN 1A-like (LOC108817984), transcript variant X2, mRNA			120	5	2.72641e-28	96.86
R7_3709698-3709818		tetratricopeptide repeat protein 27 homolog (LOC108817743), mRNA			120	2	1.57268e-55	94.39
R7_3594328-3594448		phytoene synthase, chloroplastic-like (LOC108814563), transcript variant X3, mRNA			120	8	9.66814e-38	94.53
R7_3584931-3585051		GPI ethanolamine phosphate transferase 3-like (LOC108814990), mRNA			120	2	9.59999e-43	98.39
R7_3552001-3552121		chromo domain-containing protein LHP1-like (LOC108817825), mRNA			120	2	9.39839e-58	96.12
R7_3496952-3497072		NADH--cytochrome b5 reductase 1 (LOC108814112), mRNA			120	3	5.81872e-35	95.78
R7_3405230-3405350		ISWI chromatin-remodeling complex ATPase CHR17 (LOC108817635), transcript variant X2, mRNA			120	6	2.66915e-43	95
R7_3330529-3330649		serine/threonine-protein kinase RUNKEL (LOC108817998), mRNA			120	3	3.47728e-37	96.75
R7_3329925-3330045		serine/threonine-protein kinase RUNKEL (LOC108817998), mRNA			120	1	9.39839e-58	100
R7_3300883-3301003		squamosa promoter-binding-like protein 7 (LOC108818208), transcript variant X2, mRNA			120	2	9.39839e-58	100
R7_3280702-3280822		uncharacterized LOC108829976 (LOC108829976), mRNA			120	2	9.39839e-58	100
R7_3216908-3217028		uncharacterized LOC108814683 (LOC108814683), mRNA			120	3	9.39839e-58	93.03
R7_3023781-3023901		glutamate dehydrogenase 1-like (LOC108816396), mRNA			120	4	1.62931e-30	98.24
R7_2941061-2941181		glycosylphosphatidylinositol anchor attachment 1 protein-like (LOC108818312), transcript variant X2, mRNA			120	3	9.73678e-33	99.11
R7_2939551-2939671		glycosylphosphatidylinositol anchor attachment 1 protein-like (LOC108818312), transcript variant X1, mRNA			120	2	3.50197e-32	98.65
R7_2798186-2798306		nudix hydrolase 20, chloroplastic (LOC108814312), transcript variant X3, mRNA			120	5	9.39839e-58	99.67
R7_2672510-2672630		pheophytinase, chloroplastic (LOC108815008), mRNA			120	1	7.58043e-29	100
R7_2592240-2592360		phosphatidylinositol-3-phosphatase myotubularin-2-like (LOC108818295), transcript variant X2, mRNA			120	6	7.42124e-44	98.94
R7_2387524-2387644		probable E3 ubiquitin-protein ligase LUL3 (LOC108817590), mRNA			120	2	9.39839e-58	100
R7_2335840-2335960		protein PLASTID MOVEMENT IMPAIRED 1-RELATED 1-like (LOC108818231), mRNA			120	3	4.40369e-51	96.54
R7_2299354-2299474		uncharacterized LOC108816134 (LOC108816134), mRNA			120	3	9.39839e-58	95
R7_2226010-2226130		sucrose synthase 1 (LOC108817509), mRNA			120	2	4.53008e-31	95.14
R7_2210495-2210615		phosphoinositide phosphatase SAC4-like (LOC108817564), transcript variant X2, mRNA			120	3	3.45277e-42	97.46
R7_2147034-2147154		5-methyltetrahydropteroyltriglutamate--homocysteine methyltransferase 3, chloroplastic-like (LOC108814831), mRNA			120	3	9.39839e-58	96.11
R7_1997134-1997254		copper-transporting ATPase PAA2, chloroplastic (LOC108814534), mRNA			120	2	9.39839e-58	94.69
R7_1723456-1723576		fatty acyl-CoA reductase 1 (LOC108814213), mRNA			120	1	3.45277e-42	100
R7_1688653-1688773		probable WRKY transcription factor 38 (LOC108816235), mRNA			120	1	9.39839e-58	100
R7_1323482-1323602		serine/threonine-protein kinase GRIK2 (LOC108814548), transcript variant X3, mRNA			120	3	7.58043e-29	100
R7_1138797-1138917		shugoshin-1-like (LOC108814355), transcript variant X2, mRNA			120	2	9.39839e-58	100
R7_662964-663084		laccase-11-like (LOC108814350), mRNA			120	2	9.39839e-58	100
R7_542926-543046		two-component response regulator-like APRR7 (LOC108817653), transcript variant X2, mRNA			120	2	7.58043e-29	100
R7_514807-514927		protein MODIFIER OF SNC1 11-like (LOC108818216), mRNA			120	2	1.26847e-26	98.51
R7_235104-235224		expansin-A9 (LOC108817473), transcript variant X4, mRNA			120	5	9.39839e-58	99
R7_225611-225731		ribonuclease II, chloroplastic/mitochondrial (LOC108817786), mRNA			120	1	9.66814e-38	100
R7_61366-61486		phosphatidylinositol N-acetylglucosaminyltransferase gpi3 subunit-like (LOC108817049), mRNA			120	2	2.66915e-43	99.48
R7_28728-28848		E3 ubiquitin-protein ligase PRT6-like (LOC108815057) mRNA			120	7	1.25953e-31	95.41
R7_25958-26078		E3 ubiquitin-protein ligase PRT6-like (LOC108815057) mRNA			120	1	9.39839e-58	100
R7_23729-23849		E3 ubiquitin-protein ligase PRT6-like (LOC108815057) mRNA			120	7	5.7777e-40	88.82

## Sheet: Ch 8
SeqName	Description	Description			Length	#Hits	e-Value	sim mean
R8_105557-105677		uncharacterized LOC108819430 (LOC108819430), transcript variant X7, mRNA			120	7	1.62931e-30	100
R8_276183-276303		vacuolar protein sorting-associated protein 2 homolog 3-like (LOC108818859), mRNA			120	2	1.64088e-25	97.11
R8_302562-302682		eukaryotic translation initiation factor 2 subunit gamma-like (LOC108818970), transcript variant X3, mRNA			120	3	9.39839e-58	100
R8_398185-398305		MATH domain-containing protein At5g43560-like (LOC108822528), transcript variant X3, mRNA			120	3	2.10764e-29	100
R8_415039-415159		cryptochrome-2 (LOC108818969), transcript variant X2, mRNA			120	9	9.39839e-58	93.06
R8_416409-416529		malate dehydrogenase, cytoplasmic 1-like (LOC108819428), mRNA			120	3	7.58043e-29	99.02
R8_441658-441778		malate dehydrogenase, cytoplasmic 1-like (LOC108819428), mRNA			120	2	9.39839e-58	100
R8_446265-446385		probable methyltransferase PMT8 (LOC108818871), mRNA			120	3	4.46644e-41	99.63
R8_626084-626204		uncharacterized LOC108822792 (LOC108822792), mRNA			120	1	9.39839e-58	100
R8_690713-690833		synaptotagmin-5 (LOC108813857), mRNA			120	1	9.53231e-48	95
R8_696593-696713		protein transport protein SEC23-like (LOC108819038), mRNA			120	1	5.81872e-35	98.78
R8_740747-740867		transcription factor bHLH113-like (LOC108822878), transcript variant X2, mRNA			120	4	5.86003e-30	100
R8_783222-783342		transcription factor bHLH113-like (LOC108822878), transcript variant X2, mRNA			120	4	5.86003e-30	100
R8_981814-981934		putative methyltransferase NSUN6 (LOC108818845), transcript variant X2, mRNA			120	2	9.39839e-58	100
R8_988601-988721		uncharacterized oxidoreductase At1g06690, chloroplastic (LOC108822530), mRNA			120	1	7.63425e-24	100
R8_1237296-1237416		dirigent protein 25-like (LOC108837311), mRNA			120	2	7.52699e-34	99.38
R8_1260604-1260724		3-ketoacyl-CoA synthase 3-like (LOC108822262), mRNA			120	3	9.39839e-58	100
R8_1512855-1512975		myosin-9-like (LOC108822394), transcript variant X3, mRNA			120	6	9.39839e-58	96.67
R8_1753879-1753999		glucose-6-phosphate 1-dehydrogenase 4, chloroplastic-like (LOC108822500), transcript variant X2, mRNA			120	4	5.73697e-45	100
R8_1934789-1934909		endonuclease 1 (LOC108819336), mRNA			120	2	1.60642e-40	100
R8_2110021-2110141		sterol 14-demethylase-like (LOC108818949), mRNA			120	1	7.52699e-34	100
R8_2167589-2167709		proline synthase co-transcribed bacterial homolog protein-like (LOC108820632), mRNA			120	7	4.37264e-56	98.92
R8_2187192-2187312		proline synthase co-transcribed bacterial homolog protein-like (LOC108820632), mRNA			120	7	4.37264e-56	98.92
R8_2394161-2394281		uncharacterized LOC108822705 (LOC108822705), mRNA			120	2	9.39839e-58	92.5
R8_2744747-2744867		uncharacterized LOC108819057 (LOC108819057), transcript variant X2, mRNA			120	6	3.47728e-37	100
R8_2969942-2970062		ubiquitin-conjugating enzyme E2 1 (LOC108822541), mRNA			120	12	1.24184e-41	95.23
R8_3048879-3048999		dynamin-related protein 1C-like (LOC108822523), mRNA			120	3	2.10764e-29	98.53
R8_3075506-3075626		dynamin-related protein 1C-like (LOC108822523), mRNA			120	3	2.10764e-29	98.53
R8_3203496-3203616		DCN1-like protein 4 (LOC108823005), mRNA			120	6	1.58385e-50	92.76
R8_3290370-3290490		putative cyclin-B3-1 (LOC108820757), transcript variant X2, mRNA			120	2	1.27748e-21	100
R8_3350735-3350855		putative serine/threonine-protein kinase (LOC108822746), transcript variant X2, mRNA			120	2	2.72641e-28	100
R8_3363919-3364039		histone acetyltransferase HAC12-like (LOC108822205), transcript variant X3, mRNA			120	8	9.39839e-58	94.67
R8_3365245-3365365		histone acetyltransferase HAC12-like (LOC108822205), transcript variant X3, mRNA			120	8	4.37264e-56	96.26
R8_3567615-3567735		U3 small nucleolar RNA-associated protein 25 (LOC108820978), mRNA			120	2	2.09279e-34	99.36
R8_3586464-3586584		cleavage stimulation factor subunit 77 (LOC108822278), mRNA			120	1	1.26847e-26	94.81
R8_3616592-3616712		ABC transporter E family member 1-like (LOC108822929), transcript variant X3, mRNA			120	8	9.39839e-58	100
R8_3658564-3658684		E3 ubiquitin-protein ligase RNF8-A (LOC108822273), transcript variant X2, mRNA			120	4	9.39839e-58	100
R8_3793067-3793187		protein LONGIFOLIA 1-like (LOC108820658), transcript variant X2, mRNA			120	4	9.39839e-58	100
R8_3862856-3862976		protein LONGIFOLIA 1-like (LOC108820658), transcript variant X2, mRNA			120	4	9.39839e-58	100
R8_4006816-4006936		DDT domain-containing protein DDR4-like (LOC108822844), transcript variant X2, mRNA			120	2	9.39839e-58	100
R8_4009605-4009725		DDT domain-containing protein DDR4-like (LOC108822844), transcript variant X2, mRNA			120	4	9.39839e-58	96.25
R8_4099093-4099213		photosystem I chlorophyll a/b-binding protein 6, chloroplastic (LOC108819493), mRNA			120	2	2.03439e-54	100
R8_4201197-4201317		uncharacterized LOC108818975 (LOC108818975), transcript variant X3, mRNA			120	3	7.31698e-54	100
R8_4303164-4303284		auxin response factor 5-like (LOC108820953), transcript variant X2, mRNA			120	2	9.39839e-58	100
R8_4429770-4429890		cyclin-B2-3 (LOC108818910), transcript variant X2, mRNA			120	2	5.94354e-20	100
R8_4445035-4445155		protein NLP4-like (LOC108822664), transcript variant X2, mRNA			120	2	2.70719e-33	100
R8_4448078-4448198		serine/threonine-protein kinase CDL1-like (LOC108822665), mRNA			120	1	9.39839e-58	100
R8_4555432-4555552		UDP-galactose transporter 2-like (LOC108818839), mRNA			120	3	1.25953e-31	96.68
R8_4668237-4668357		bidirectional sugar transporter SWEET1 (LOC108821997), mRNA			120	1	1.00163e-12	92.31
R8_4743624-4743744		keratinocyte-associated protein 2-like (LOC108822932), transcript variant X4, mRNA			120	4	7.58043e-29	98.24
R8_4774598-4774718		lysM domain-containing GPI-anchored protein 1-like (LOC108819395), mRNA			120	3	9.39839e-58	95.09
R8_5015073-5015193		phospho-2-dehydro-3-deoxyheptonate aldolase 1, chloroplastic-like (LOC108819096), mRNA			120	3	1.60642e-40	98.16
R8_5108701-5108821		uncharacterized LOC108820806 (LOC108820806), transcript variant X2, ncRNA			120	4	9.39839e-58	97
R8_5171217-5171337		MLP-like protein 31 (LOC108819227), mRNA			120	1	2.65034e-48	100
R8_5196261-5196381		glutamate--glyoxylate aminotransferase 1 (LOC108822100), mRNA			120	3	1.28655e-16	98.61
R8_5328884-5329004		aldehyde dehydrogenase family 2 member B7, mitochondrial-like (LOC108822843), mRNA			120	4	3.45277e-42	97.28
R8_5349690-5349810		ADP-ribosylation factor 1-like (LOC108821235), mRNA			120	5	7.52699e-34	97.66
R8_5415633-5415753		probable alpha,alpha-trehalose-phosphate synthase			120	1	9.39839e-58	100
R8_5500360-5500480		microtubule-associated protein TORTIFOLIA1-like (LOC108819125), mRNA			120	1	9.39839e-58	100
R8_5754403-5754523		valine--tRNA ligase, mitochondrial 1-like (LOC108822989), mRNA			120	4	9.39839e-58	93.05
R8_5756423-5756543		valine--tRNA ligase, mitochondrial 1-like (LOC108822989), mRNA			120	1	9.39839e-58	100
R8_5842105-5842225		HD domain-containing protein 2 (LOC108819422), transcript variant X2, mRNA			120	2	2.78489e-13	100
R8_5910542-5910662		AP2/ERF and B3 domain-containing transcription repressor TEM1-like (LOC108819330), mRNA			120	2	9.39839e-58	98.75
R8_5930631-5930751		lysine histidine transporter-like 6 (LOC108818930), mRNA			120	1	9.39839e-58	100
R8_6073174-6073294		putative caffeoyl-CoA O-methyltransferase At1g67980 (LOC108822083), transcript variant X1, mRNA			120	2	2.09279e-34	100
R8_6080901-6081021		THO complex subunit 2 (LOC108822082), transcript variant X2, mRNA			120	2	5.7777e-40	100
R8_6086948-6087068		THO complex subunit 2 (LOC108822082), transcript variant X2, mRNA			120	2	2.10764e-29	100
R8_6094738-6094858		zinc finger protein 7 (LOC108819213), transcript variant X2, mRNA			120	2	9.39839e-58	100
R8_6124228-6124348		probable E3 ubiquitin-protein ligase XERICO (LOC108821986), mRNA			120	2	1.24184e-41	97.25
R8_6185563-6185683		uncharacterized LOC108818943 (LOC108818943), mRNA			120	2	2.70719e-33	94.08
R8_6260969-6261089		protein EXECUTER 2, chloroplastic-like (LOC108822781), mRNA			120	2	4.53008e-31	100
R8_6301520-6301640		uncharacterized LOC108822715 (LOC108822715), transcript variant X2, mRNA			120	3	9.39839e-58	100
R8_6405958-6406078		activating signal cointegrator 1 complex subunit 2 (LOC108822638), transcript variant X2, mRNA			120	2	9.53231e-48	99.05
R8_6552689-6552809		chaperone protein dnaJ 1, mitochondrial (LOC108819782), mRNA			120	1	1.26847e-26	100
R8_6584380-6584500		sphingosine-1-phosphate lyase-like (LOC108822716), mRNA			120	2	9.39839e-58	95.78
R8_6837377-6837497		receptor-like protein kinase HSL1 (LOC108822490), mRNA			120	2	9.39839e-58	100
R8_6989466-6989586		protein SCAR3-like (LOC108821881), mRNA			120	2	1.22439e-51	98.17
R8_7065016-7065136		ER lumen protein-retaining receptor A (LOC108818649), mRNA			120	6	9.39839e-58	94.72
R8_6925053-6925173		uncharacterized LOC108818964 (LOC108818964), mRNA			120	2	3.55187e-22	100
R8_6560800-6560920		purine permease 1 (LOC108820761), mRNA			120	1	9.39839e-58	100
R8_7565143-7565263		putative hydrolase C777.06c (LOC108822255), mRNA			120	2	3.50197e-32	100
R8_7665250-7665370		ABC transporter C family member 1-like (LOC108822457), transcript variant X3, mRNA			120	8	1.28655e-16	99.46
R8_7692310-7692430		cation-chloride cotransporter 1-like (LOC108822568), mRNA			120	2	1.21576e-56	100
R8_7697959-7698079		30-kDa cleavage and polyadenylation specificity factor 30-like (LOC108818669), mRNA			120	2	3.40426e-52	100
R8_7703017-7703137		serine/threonine-protein phosphatase 6 regulatory subunit 3-like (LOC108822909), mRNA			120	2	7.47393e-39	100
R8_7751185-7751305		cation-chloride cotransporter 1-like (LOC108822568), mRNA			120	2	1.21576e-56	100
R8_7762693-7762813		serine/threonine-protein phosphatase 6 regulatory subunit 3-like (LOC108822909), mRNA			120	2	2.70719e-33	100
R8_7784092-7784212		casein kinase 1-like protein 8 (LOC108822720), transcript variant X2, mRNA			120	7	3.52683e-27	96.31
R8_7976923-7977043		anti-sigma-I factor RsgI6 (LOC108819248), mRNA			120	1	4.66011e-11	100
R8_7993565-7993685		eukaryotic translation initiation factor 4B3 (LOC108822798), transcript variant X2, mRNA			120	2	9.39839e-58	100
R8_8118532-8118652		chromatin remodeling protein SHL-like (LOC108819365), transcript variant X3, misc_RNA			120	6	2.10764e-29	98.59
R8_8139509-8139629		uncharacterized LOC108822448 (LOC108822448), mRNA			120	1	4.46644e-41	94.59
R8_8206336-8206456		ribonucleoside-diphosphate reductase large subunit-like (LOC108822723), mRNA			120	2	5.90164e-25	94.37
R8_8526707-8526827		uncharacterized LOC108821348 (LOC108821348), mRNA			120	2	9.39839e-58	98.33
R8_8687836-8687956		protein RMD5 homolog A-like (LOC108820938), mRNA			120	1	1.57268e-55	100
R8_8776448-8776568		protein SHORT-ROOT-like (LOC108822030), mRNA			120	2	9.39839e-58	94.58
R8_8776894-8777014		protein SHORT-ROOT-like (LOC108822030), mRNA			120	2	9.39839e-58	96.02
R8_9167460-9167580		probable disease resistance protein RPP1 (LOC108820540), mRNA			120	1	9.39839e-58	100
R8_9531292-9531412		disease resistance protein RPS4-like (LOC108822582), mRNA			120	1	9.39839e-58	100
R8_9788113-9788233		ATP-dependent DNA helicase Q-like 3 (LOC108821900), mRNA			120	3	9.39839e-58	97.78
R8_9800794-9800914		serine/threonine-protein kinase STY17 (LOC108821902), transcript variant X2, mRNA			120	3	1.25953e-31	99.09
R8_10484423-10484543		protein SMAX1-LIKE 4-like (LOC108821800), mRNA			120	2	9.39839e-58	95.83
R8_10520023-10520143		uncharacterized LOC108821805 (LOC108821805), mRNA			120	1	9.39839e-58	100
R8_10639048-10639168		uncharacterized LOC108821645 (LOC108821645), mRNA			120	3	9.39839e-58	98.21
R8_10736309-10736429		uncharacterized LOC108820770 (LOC108820770), mRNA			120	2	9.39839e-58	100
R8_10858015-10858135		uncharacterized LOC108821872 (LOC108821872), transcript variant X2, mRNA			120	2	9.39839e-58	100
R8_10861621-10861741		arginine--tRNA ligase, chloroplastic/mitochondrial-like (LOC108821874), transcript variant X2, mRNA			120	6	2.6881e-38	96.31
R8_11085557-11085677		putative WEB family protein At1g65010, chloroplastic (LOC108822443), mRNA			120	2	9.39839e-58	100
R8_11371243-11371363		uncharacterized LOC108822184 (LOC108822184), mRNA			120	2	9.39839e-58	100
R8_11464914-11465034		protein tesmin/TSO1-like CXC 5 (LOC108822760), mRNA			120	1	2.66915e-43	98
R8_11573484-11573604		transcription factor TCP19 (LOC108819042), mRNA			120	1	9.39839e-58	100
R8_11702600-11702720		gamma-glutamylcyclotransferase 2-2-like (LOC108821926), mRNA			120	4	9.39839e-58	90.4
R8_11749611-11749731		gamma-glutamylcyclotransferase 2-2-like (LOC108821932), mRNA			120	4	4.53008e-31	97.92
R8_11893529-11893649		B3 domain-containing protein REM7-like (LOC108822127), mRNA			120	2	1.25953e-31	100
R8_12038716-12038836		putative exosome complex component rrp40 (LOC108822789), mRNA			120	3	9.80591e-28	98.99
R8_12246302-12246422		myb-related protein 3R-1-like (LOC108822773), mRNA			120	1	9.39839e-58	100
R8_12394671-12394791		beta carbonic anhydrase 5, chloroplastic-like (LOC108820855), mRNA			120	2	2.09279e-34	98.08
R8_12415882-12416002		dynamin-related protein 3A-like (LOC108822418), transcript variant X2, mRNA			120	2	2.76526e-18	100
R8_12434063-12434183		serine carboxypeptidase-like 20 (LOC108819404), transcript variant X2, mRNA			120	2	2.72641e-28	97.3
R8_12435077-12435197		serine carboxypeptidase-like 20 (LOC108819404), transcript variant X2, mRNA			120	2	7.52699e-34	100
R8_12645038-12645158		probable E3 ubiquitin ligase SUD1 (LOC108821911), transcript variant X2, mRNA			120	4	9.39839e-58	93.75
R8_13091265-13091385		aquaporin PIP2-7-like (LOC108822711), mRNA			120	3	7.63425e-24	98.81
R8_13552480-13552600		protein TPX2-like (LOC108820484), mRNA			120	1	9.80591e-28	100
R8_13609655-13609775		FAM10 family protein At4g22670 (LOC108820488), transcript variant X2, mRNA			120	4	7.52699e-34	98.7
R8_14365348-14365468		vacuolar protein sorting-associated protein 2 homolog 2-like (LOC108822689), mRNA			120	2	2.13768e-19	96.08
R8_14366556-14366676		vacuolar protein sorting-associated protein 2 homolog 2-like (LOC108822689), mRNA			120	3	2.70719e-33	96.49
R8_14586892-14587012		zinc finger BED domain-containing protein RICESLEEPER 2-like (LOC108819864), mRNA			120	5	9.39839e-58	99.33
R8_14700689-14700809		potassium transporter 9-like (LOC108820018), mRNA			120	5	3.38026e-57	92.65
R8_15608531-15608651		AT-hook motif nuclear-localized protein 13-like (LOC108822827), mRNA			120	1	9.39839e-58	100
R8_15716133-15716253		putative glycerol-3-phosphate transporter 4 (LOC108823058), mRNA			120	1	9.39839e-58	100
R8_15880332-15880452		uncharacterized LOC108819321 (LOC108819321), transcript variant X7, ncRNA			120	10	4.40369e-51	94.48
R8_16255003-16255123		uncharacterized LOC108820609 (LOC108820609), transcript variant X2, mRNA			120	3	2.06338e-44	99.65
R8_16546800-16546920		importin subunit alpha-2-like (LOC108822855), mRNA			120	2	2.10764e-29	94.29
R8_16694812-16694932		lysine-specific histone demethylase 1 homolog 3 (LOC108822210), transcript variant X4, mRNA			120	4	9.39839e-58	100
R8_16914737-16914857		UDP-glycosyltransferase 75D1-like (LOC108819275), mRNA			120	2	9.39839e-58	94.74
R8_16925520-16925640		CSC1-like protein At4g15430 (LOC108822267), mRNA			120	9	9.73678e-33	96.24
R8_17071029-17071149		pre-mRNA-processing factor 39-like (LOC108822890), transcript variant X2, mRNA			120	3	1.58385e-50	99.38
R8_17110769-17110889		beta-amylase 5-like (LOC108819353), mRNA			120	1	3.42843e-47	100
R8_17111488-17111608		beta-amylase 5-like (LOC108819353), mRNA			120	1	9.39839e-58	100
R8_17112804-17112924		beta-amylase 5-like (LOC108819353), mRNA			120	1	7.47393e-39	100
R8_17198856-17198976		Fanconi anemia group D2 protein homolog (LOC108822226), mRNA			120	1	9.39839e-58	100
R8_17227619-17227739		uncharacterized LOC108821192 (LOC108821192), transcript variant X4, ncRNA			120	5	9.39839e-58	99.83
R8_17262279-17262399		cysteine synthase-like (LOC108820082) mRNA			120	2	3.52683e-27	97.69
R8_17435277-17435397		putative caffeoyl-CoA O-methyltransferase At1g67980 (LOC108820088) mRNA			120	4	9.39839e-58	96.47
R8_17602291-17602411		protein BREAST CANCER SUSCEPTIBILITY 2 homolog B-like (LOC108819090), mRNA			120	1	3.50197e-32	100
R8_18363642-18363762		mediator of RNA polymerase II transcription subunit 34 (LOC108823025), mRNA			120	1	2.6881e-38	100
R8_18580632-18580752		trihelix transcription factor GTL1-like (LOC108818690), transcript variant X2, mRNA			120	2	9.39839e-58	100
R8_19009724-19009844		selenium-binding protein 1 (LOC108822690), mRNA			120	2	9.39839e-58	93.75
R8_19194292-19194412		putative oxidoreductase TDA3 (LOC108819243), mRNA			120	1	9.39839e-58	100
R8_19480747-19480867		uncharacterized LOC108816133 (LOC108816133), ncRNA			120	7	9.39839e-58	91.49
R8_19552139-19552259		putative acyl-activating enzyme 19 (LOC108818754), transcript variant X2, mRNA			120	2	9.80591e-28	99.29
R8_19943587-19943707		phosphoribulokinase, chloroplastic-like (LOC108819071), mRNA			120	4	7.47393e-39	95.72
R8_20291667-20291787		transcription initiation factor TFIID subunit 1 (LOC108822197), mRNA			120	1	1.58385e-50	100
R8_20296943-20297063		transcription initiation factor TFIID subunit 1 (LOC108822197), mRNA			120	1	3.45277e-42	100
R8_20297514-20297634		transcription initiation factor TFIID subunit 1 (LOC108822197), mRNA			120	1	1.24184e-41	100
R8_20962166-20962286		regulator of nonsense transcripts UPF3-like (LOC108821069), mRNA			120	3	3.47728e-37	97.64
R8_21148854-21148974		LRR receptor-like serine/threonine-protein kinase GSO2 (LOC108823000), mRNA			120	1	9.39839e-58	100
R8_21180512-21180632		uncharacterized LOC108822535 (LOC108822535), mRNA			120	3	4.46644e-41	96.81
R8_21342428-21342548		acetyl-CoA carboxylase 1 (LOC108821865), mRNA			120	2	2.06338e-44	96.35
R8_21344182-21344302		acetyl-CoA carboxylase 1 (LOC108821865), mRNA			120	1	7.63425e-24	100
R8_21344853-21344973		acetyl-CoA carboxylase 1 (LOC108821865), mRNA			120	1	2.06338e-44	100
R8_21346916-21347036		acetyl-CoA carboxylase 1 (LOC108821865), mRNA			120	1	3.50197e-32	100
R8_21348090-21348210		acetyl-CoA carboxylase 1 (LOC108821865), mRNA			120	1	2.10764e-29	98.61
R8_21547017-21547137		probable serine incorporator (LOC108819408), transcript variant X3, misc_RNA			120	3	3.50197e-32	100
R8_22658831-22658951		L-type lectin-domain containing receptor kinase IV.1-like (LOC108819263), mRNA			120	1	9.39839e-58	100
R8_24263002-24263122		uncharacterized LOC108821980 (LOC108821980), transcript variant X3, mRNA			120	5	9.53231e-48	95.7
R8_24274766-24274886		uncharacterized LOC108821980 (LOC108821980), transcript variant X3, mRNA			120	5	9.39839e-58	97.67
R8_24828012-24828132		metal transporter Nramp2 (LOC108822666), transcript variant X1, mRNA			120	1	9.39839e-58	100
R8_24939369-24939489		protein LURP-one-related 15-like (LOC108818778), mRNA			120	2	9.39839e-58	91.25
R8_25610194-25610314		probable serine/threonine protein kinase IRE3 (LOC108822556), transcript variant X2, misc_RNA			120	4	1.27748e-21	97.45
R8_25847662-25847782		uncharacterized LOC108820865 (LOC108820865), mRNA			120	1	4.40369e-51	100
R8_26149898-26150018		B3 domain-containing protein At1g49475 (LOC108820861), transcript variant X2, mRNA			120	2	9.39839e-58	100
R8_27197638-27197758		FBD-associated F-box protein At5g38590-like (LOC108818829), transcript variant X5, mRNA			120	5	9.39839e-58	100
R8_27233687-27233807		homeobox-DDT domain protein RLT3 (LOC108822993), mRNA			120	1	9.73678e-33	100
R8_27356917-27357037		ubiquitin carboxyl-terminal hydrolase 6 (LOC108820646), mRNA			120	2	1.64088e-25	96.77
R8_27530666-27530786		nucleoprotein TPR-like (LOC108820972), mRNA			120	1	9.39839e-58	100
R8_27384276-27384396		FBD-associated F-box protein At5g38590-like (LOC108818829), transcript variant X5, mRNA			120	5	5.90164e-25	93.42
R8_28206601-28206721		ABC transporter F family member 4-like (LOC108822451), transcript variant X4, mRNA			120	9	7.58043e-29	96.87
R8_28279187-28279307		malate dehydrogenase 1, mitochondrial (LOC108822930), mRNA			120	2	9.80591e-28	99.24
R8_29033370-29033490		E3 ubiquitin-protein ligase BRE1-like 2 (LOC108822923), mRNA			120	1	9.80591e-28	100
R8_29106755-29106875		ATP-dependent RNA helicase DBP3 (LOC108819053), mRNA			120	1	2.65034e-48	100
R8_29370140-29370260		nucleoside diphosphate kinase 1-like (LOC108822237), mRNA			120	1	5.94354e-20	98.18
R8_29392407-29392527		uncharacterized LOC108822147 (LOC108822147), transcript variant X8, ncRNA			120	17	9.39839e-58	98.04
R8_29413893-29414013		probable galactinol--sucrose galactosyltransferase 1 (LOC108822143), mRNA			120	1	1.62931e-30	100
R8_29597964-29598084		uncharacterized LOC108821845 (LOC108821845), transcript variant X3, ncRNA			120	3	7.42124e-44	100
R8_29606508-29606628		probable LRR receptor-like serine/threonine-protein kinase At1g56140 (LOC108821841), mRNA			120	4	1.25953e-31	95.77
R8_29615278-29615398		probable LRR receptor-like serine/threonine-protein kinase At1g56140 (LOC108821841), mRNA			120	5	7.36893e-49	90.87
R8_29605451-29605571		probable LRR receptor-like serine/threonine-protein kinase At1g56140 (LOC108821841), mRNA			120	4	9.39839e-58	96.25
R8_29554602-29554722		DNA-dependent metalloprotease WSS1-like (LOC108822822), transcript variant X4, misc_RNA			120	3	7.47393e-39	98.88
R8_29392525-29392645		uncharacterized LOC108822147 (LOC108822147), transcript variant X8, ncRNA			120	18	9.39839e-58	98.61
R8_29392150-29392270		uncharacterized LOC108823550 (LOC108823550), transcript variant X10, ncRNA			120	17	2.07803e-39	97.29
R8_29142767-29142887		uncharacterized LOC108822797 (LOC108822797), mRNA			120	1	9.39839e-58	100
R8_29066391-29066511		putative disease resistance protein At1g63350 (LOC108821862), mRNA			120	1	3.47728e-37	91.15
R8_28891447-28891567		glutamine-dependent NAD(+) synthetase (LOC108822866), transcript variant X2, mRNA			120	2	9.73678e-33	100
R8_28263137-28263257		uncharacterized LOC108823009 (LOC108823009), mRNA			120	3	9.39839e-58	99.72
R8_28056142-28056262		coatomer subunit beta'-2-like (LOC108822609), transcript variant X3, mRNA			120	5	2.07803e-39	96.32
R8_27325877-27325997		GATA transcription factor 28 (LOC108820649), mRNA			120	1	3.55187e-22	100
R8_26719447-26719567		uncharacterized LOC108819466 (LOC108819466), mRNA			120	1	9.39839e-58	100
R8_25847827-25847947		uncharacterized LOC108820865 (LOC108820865), mRNA			120	1	1.62931e-30	100
R8_25759600-25759720		protein trichome berefringence-like 7 (LOC108819279), mRNA			120	1	9.39839e-58	100
R8_25524040-25524160		fanconi-associated nuclease 1 homolog (LOC108819264), transcript variant X2, mRNA			120	2	9.53231e-48	100
R8_24906644-24906764		tubby-like F-box protein 6 (LOC108819596), mRNA			120	2	9.39839e-58	97.92
R8_24536045-24536165		uncharacterized LOC108832045 (LOC108832045), mRNA			120	2	5.86003e-30	100
R8_24272230-24272350		uncharacterized LOC108821980 (LOC108821980), transcript variant X3, mRNA			120	5	9.39839e-58	98
R8_23890690-23890810		type I inositol polyphosphate 5-phosphatase 1-like (LOC108820275), mRNA			120	1	5.69653e-50	100
R8_21612324-21612444		uncharacterized LOC108823047 (LOC108823047), transcript variant X2, ncRNA			120	1	9.39839e-58	100
R8_21350750-21350870		acetyl-CoA carboxylase 1 (LOC108821865), mRNA			120	1	9.39839e-58	100
R8_21347516-21347636		acetyl-CoA carboxylase 1 (LOC108821865), mRNA			120	1	9.39839e-58	100
R8_21344986-21345106		acetyl-CoA carboxylase 1 (LOC108821865), mRNA			120	2	2.07803e-39	97.06
R8_21344574-21344694		acetyl-CoA carboxylase 1 (LOC108821865), mRNA			120	1	4.49815e-36	100
R8_21343853-21343973		acetyl-CoA carboxylase 1 (LOC108821865), mRNA			120	1	4.46644e-41	98.92
R8_21342056-21342176		acetyl-CoA carboxylase 1 (LOC108821865), mRNA			120	1	2.10764e-29	100
R8_21149884-21150004		LRR receptor-like serine/threonine-protein kinase GSO2 (LOC108823000), mRNA			120	1	9.39839e-58	100
R8_21147574-21147694		LRR receptor-like serine/threonine-protein kinase GSO2 (LOC108823000), mRNA			120	1	9.39839e-58	100
R8_20961716-20961836		regulator of nonsense transcripts UPF3-like (LOC108821069), mRNA			120	5	9.39839e-58	92.83
R8_20297288-20297408		transcription initiation factor TFIID subunit 1 (LOC108822197), mRNA			120	2	9.39839e-58	94.66
R8_20292994-20293114		transcription initiation factor TFIID subunit 1 (LOC108822197), mRNA			120	1	9.73678e-33	100
R8_20065825-20065945		inactive poly			120	2	1.24184e-41	100
R8_19553347-19553467		putative acyl-activating enzyme 19 (LOC108818754), transcript variant X2, mRNA			120	2	9.94564e-18	100
R8_19481001-19481121		uncharacterized LOC108816133 (LOC108816133), ncRNA			120	5	1.58385e-50	98.66
R8_19262358-19262478		heparanase-like protein 3 (LOC108822216), mRNA			120	2	2.70719e-33	99.34
R8_19012759-19012879		uncharacterized LOC108820688 (LOC108820688), ncRNA			120	13	9.39839e-58	93.29
R8_18871709-18871829		uncharacterized LOC108819762 (LOC108819762), transcript variant X5, ncRNA			120	11	1.59509e-45	100
R8_18438117-18438237		protein DETOXIFICATION 21-like (LOC108818869), mRNA			120	1	9.39839e-58	100
R8_18359520-18359640		pentatricopeptide repeat-containing protein At1g31430 (LOC108823026), transcript variant X2, mRNA			120	2	9.39839e-58	100
R8_17496191-17496311		uncharacterized LOC108822945 (LOC108822945), mRNA			120	2	3.38026e-57	100
R8_17302765-17302885		VAN3-binding protein-like (LOC108818976), transcript variant X2, mRNA			120	2	4.43495e-46	100
R8_17249506-17249626		5'-nucleotidase SurE-like (LOC108822888), mRNA			120	1	9.80591e-28	98.55
R8_17199507-17199627		Fanconi anemia group D2 protein homolog (LOC108822226), mRNA			120	1	9.39839e-58	100
R8_17112970-17113090		beta-amylase 5-like (LOC108819353), mRNA			120	2	1.22439e-51	92.31
R8_17112500-17112620		beta-amylase 5-like (LOC108819353), mRNA			120	1	3.47728e-37	100
R8_17111210-17111330		beta-amylase 5-like (LOC108819353), mRNA			120	1	2.63165e-53	100
R8_17103931-17104051		beta-amylase 5 (LOC108822849), mRNA			120	2	9.39839e-58	99.58
R8_16969113-16969233		protein TPX2 (LOC108822991), transcript variant X3, mRNA			120	3	2.70719e-33	99.12
R8_16924024-16924144		CSC1-like protein At4g15430 (LOC108822267), mRNA			120	9	9.66814e-38	95.54
R8_16763661-16763781		protein FAM179B-like (LOC108820758), mRNA			120	2	9.53231e-48	99.02
R8_16688740-16688860		lysine-specific histone demethylase 1 homolog 3 (LOC108822210), transcript variant X4, mRNA			120	4	9.66814e-38	100
R8_16434403-16434523		sulfiredoxin, chloroplastic/mitochondrial (LOC108820781), mRNA			120	1	1.25065e-36	100
R8_16233356-16233476		60S ribosomal protein L15-1 (LOC108820616), mRNA			120	5	2.12261e-24	97.67
R8_15608192-15608312		AT-hook motif nuclear-localized protein 13-like (LOC108822827), mRNA			120	1	9.39839e-58	100
R8_14563475-14563595		protein SENESCENCE-ASSOCIATED GENE 21, mitochondrial-like (LOC108820786), mRNA			120	5	2.04884e-49	94.82
R8_14366255-14366375		vacuolar protein sorting-associated protein 2 homolog 2-like (LOC108822689), mRNA			120	1	7.52699e-34	98.75
R8_14197780-14197900		splicing factor 3B subunit 2-like (LOC108822330), mRNA			120	3	1.21576e-56	95.49
R8_13552985-13553105		protein TPX2-like (LOC108820484), mRNA			120	1	4.59464e-21	100
R8_13352430-13352550		cysteine-rich receptor-like protein kinase 10 (LOC108820481), mRNA			120	2	9.39839e-58	100
R8_12904613-12904733		squalene synthase 1 (LOC108819316), transcript variant X2, mRNA			120	2	1.28655e-16	100
R8_12563137-12563257		probable protein phosphatase 2C 63 (LOC108818805), mRNA			120	3	5.81872e-35	96.98
R8_12423325-12423445		LL-diaminopimelate aminotransferase, chloroplastic-like (LOC108822419), mRNA			120	1	1.61782e-35	100
R8_12413704-12413824		dynamin-related protein 3A-like (LOC108822418), transcript variant X2, mRNA			120	2	9.39839e-58	100
R8_12338761-12338881		IQ domain-containing protein IQM1 (LOC108819139), transcript variant X2, mRNA			120	4	9.39839e-58	96.67
R8_12217913-12218033		serine carboxypeptidase-like 42 (LOC108819480), transcript variant X1, mRNA			120	2	9.39839e-58	100
R8_12012286-12012406		60S ribosomal protein L39-1 (LOC108820929), mRNA			120	1	7.36893e-49	100
R8_11829134-11829254		exocyst complex component EXO70A1 (LOC108823070), mRNA			120	2	9.39839e-58	94.92
R8_11727797-11727917		DDB1- and CUL4-associated factor homolog 1-like (LOC108821929), mRNA			120	2	9.39839e-58	95.38
R8_11658437-11658557		PREDICTED: uncharacterized protein At2g24330 (LOC108819377), transcript variant X2, mRNA			120	2	3.40426e-52	100
R8_11518569-11518689		transcription factor bHLH68-like (LOC108818905), mRNA			120	4	9.39839e-58	97.86
R8_11397793-11397913		uncharacterized LOC108822184 (LOC108822184), mRNA			120	2	9.39839e-58	100
R8_11363669-11363789		TBC1 domain family member 15 (LOC108822181), transcript variant X1, mRNA			120	1	1.59509e-45	100
R8_10979113-10979233		polyadenylate-binding protein RBP45C-like (LOC108823001), mRNA			120	3	3.52683e-27	95.83
R8_10860905-10861025		arginine--tRNA ligase, chloroplastic/mitochondrial-like (LOC108821874), transcript variant X2, mRNA			120	4	1.62931e-30	99.3
R8_10766381-10766501		probable disease resistance protein RPP1 (LOC108819306), mRNA			120	7	9.39839e-58	91.04
R8_10639719-10639839		protein YIPF6 homolog (LOC108819093), mRNA			120	2	9.39839e-58	99.17
R8_10586191-10586311		villin-4-like (LOC108822600), mRNA			120	1	2.10764e-29	100
R8_10510956-10511076		pathogenesis-related homeodomain protein-like (LOC108821801), mRNA			120	1	9.39839e-58	100
R8_10382068-10382188		acid phosphatase 1-like (LOC108822403), mRNA			120	1	9.39839e-58	100
R8_9790320-9790440		ATP-dependent DNA helicase Q-like 3 (LOC108821900), mRNA			120	4	9.39839e-58	94.47
R8_9760837-9760957		ganglioside-induced differentiation-associated protein 2-like (LOC108821907), mRNA			120	4	9.39839e-58	97.71
R8_9218824-9218944		uncharacterized LOC108820559 (LOC108820559), mRNA			120	3	9.39839e-58	97.78
R8_9145859-9145979		zinc finger BED domain-containing protein RICESLEEPER 4-like (LOC108805294), transcript variant X2, mRNA			120	4	9.66814e-38	98.85
R8_8691467-8691587		glutamic acid-rich protein-like (LOC108823030), mRNA			120	5	9.39839e-58	97.42
R8_8645990-8646110		serine hydroxymethyltransferase 1, mitochondrial (LOC108818971), mRNA			120	2	2.12261e-24	99.17
R8_8498709-8498829		probable disease resistance protein RPP1 (LOC108821867), transcript variant X2, mRNA			120	4	9.39839e-58	97.48
R8_8184133-8184253		protein RER1A (LOC108822800), transcript variant X2, mRNA			120	4	9.39839e-58	100
R8_8137321-8137441		uncharacterized LOC108822448 (LOC108822448), mRNA			120	1	2.63165e-53	97.54
R8_8117922-8118042		chromatin remodeling protein SHL-like (LOC108819365), transcript variant X2, mRNA			120	6	1.62931e-30	99.53
R8_7977374-7977494		anti-sigma-I factor RsgI6 (LOC108819248), mRNA			120	13	9.39839e-58	96.94
R8_7791533-7791653		60S ribosomal protein L36a (LOC108819270), mRNA			120	3	9.80591e-28	95.96
R8_7764408-7764528		serine/threonine-protein phosphatase 6 regulatory subunit 3-like (LOC108822909), mRNA			120	5	9.39839e-58	94
R8_7755715-7755835		30-kDa cleavage and polyadenylation specificity factor 30-like (LOC108818669), mRNA			120	2	7.58043e-29	100
R8_7724123-7724243		ABC transporter C family member 1-like (LOC108822457), transcript variant X3, mRNA			120	8	1.28655e-16	99.46
R8_7699427-7699547		30-kDa cleavage and polyadenylation specificity factor 30-like (LOC108818669), mRNA			120	2	9.39839e-58	100
R8_7696839-7696959		30-kDa cleavage and polyadenylation specificity factor 30-like (LOC108818669), mRNA			120	2	7.58043e-29	100
R8_7666714-7666834		ABC transporter C family member 1-like (LOC108822457), transcript variant X3, mRNA			120	8	4.53008e-31	98.61
R8_7570983-7571103		cysteine--tRNA ligase 2, cytoplasmic-like (LOC108822253), mRNA			120	2	7.47393e-39	100
R8_7262565-7262685		probable LRR receptor-like serine/threonine-protein kinase At1g29720 (LOC108806781), transcript variant X1, mRNA			120	1	7.68845e-19	90.14
R8_6513195-6513315		ubiquitin thioesterase otubain-like (LOC108819126), mRNA			120	1	4.40369e-51	100
R8_6292616-6292736		protein EXECUTER 2, chloroplastic-like (LOC108822781), mRNA			120	2	4.53008e-31	100
R8_6185787-6185907		uncharacterized LOC108818943 (LOC108818943), mRNA			120	1	4.53008e-31	100
R8_6176094-6176214		glucose-6-phosphate 1-dehydrogenase 3, chloroplastic-like (LOC108819273), transcript variant X1, mRNA			120	2	4.46644e-41	100
R8_6121355-6121475		uncharacterized LOC108821985 (LOC108821985), mRNA			120	1	3.38026e-57	100
R8_6087101-6087221		THO complex subunit 2 (LOC108822082), transcript variant X2, mRNA			120	2	5.94354e-20	100
R8_6081022-6081142		THO complex subunit 2 (LOC108822082), transcript variant X2, mRNA			120	2	1.25065e-36	100
R8_6077641-6077761		THO complex subunit 2 (LOC108822082), transcript variant X2, mRNA			120	2	9.39839e-58	100
R8_5979788-5979908		nicotinamide adenine dinucleotide transporter 2, mitochondrial-like (LOC108819266), mRNA			120	2	9.39839e-58	100
R8_5930561-5930681		lysine histidine transporter-like 6 (LOC108818930), mRNA			120	1	9.39839e-58	100
R8_5910314-5910434		AP2/ERF and B3 domain-containing transcription repressor TEM1-like (LOC108819330), mRNA			120	3	9.39839e-58	96.47
R8_5832886-5833006		LAG1 longevity assurance homolog 3 (LOC108820708), mRNA			120	1	2.70719e-33	100
R8_5755503-5755623		valine--tRNA ligase, mitochondrial 1-like (LOC108822989), mRNA			120	3	9.39839e-58	94.64
R8_5695303-5695423		phosphate transporter PHO1 homolog 8-like (LOC108819584), mRNA			120	2	9.39839e-58	99.17
R8_5500274-5500394		microtubule-associated protein TORTIFOLIA1-like (LOC108819125), mRNA			120	2	9.39839e-58	95.42
R8_5400390-5400510		aldehyde dehydrogenase family 2 member B7, mitochondrial-like (LOC108822843), mRNA			120	4	3.45277e-42	97.28
R8_5343406-5343526		pyrrolidone-carboxylate peptidase-like (LOC108821233), transcript variant X2, mRNA			120	4	1.65253e-20	100
R8_5271898-5272018		pyrrolidone-carboxylate peptidase-like (LOC108821233), transcript variant X2, mRNA			120	4	1.65253e-20	100
R8_5171439-5171559		MLP-like protein 31 (LOC108819227), mRNA			120	1	9.39839e-58	100
R8_5133628-5133748		uncharacterized LOC108821117 (LOC108821117), ncRNA			120	1	9.39839e-58	100
R8_5087317-5087437		phosphoinositide phosphatase SAC1 (LOC108822695), transcript variant X3, mRNA			120	3	1.61782e-35	100
R8_4775481-4775601		transmembrane emp24 domain-containing protein p24delta5-like (LOC108820706), mRNA			120	4	5.7777e-40	96.28
R8_4751622-4751742		replication factor C subunit 4-like (LOC108822640), mRNA			120	2	2.09279e-34	98.72
R8_4724470-4724590		uncharacterized LOC108822277 (LOC108822277), transcript variant X2, ncRNA			120	4	4.43495e-46	100
R8_4667720-4667840		bidirectional sugar transporter SWEET1 (LOC108821997), mRNA			120	2	9.39839e-58	98.33
R8_4465674-4465794		epidermal growth factor receptor substrate 15-like 1 (LOC108822480), mRNA			120	1	9.39839e-58	100
R8_4447173-4447293		protein NLP4-like (LOC108822664), transcript variant X2, mRNA			120	4	9.39839e-58	97.66
R8_4438140-4438260		catalase-3 (LOC108822519), mRNA			120	3	7.63425e-24	97.47
R8_4393870-4393990		probable prolyl 4-hydroxylase 3 (LOC108822199), transcript variant X3, mRNA			120	2	9.46511e-53	100
R8_4145293-4145413		putative pentatricopeptide repeat-containing protein At1g19290 (LOC108822071), mRNA			120	1	9.39839e-58	100
R8_4010191-4010311		DDT domain-containing protein DDR4-like (LOC108822844), transcript variant X2, mRNA			120	4	9.39839e-58	93.85
R8_4009290-4009410		DDT domain-containing protein DDR4-like (LOC108822844), transcript variant X2, mRNA			120	2	5.69653e-50	100
R8_3786050-3786170		tip elongation aberrant protein 1-like (LOC108820665), transcript variant X3, mRNA			120	6	7.42124e-44	100
R8_3620051-3620171		homeobox-leucine zipper protein HDG12-like (LOC108822928), transcript variant X5, misc_RNA			120	5	9.39839e-58	100
R8_3611951-3612071		homeobox-leucine zipper protein HDG12-like (LOC108822928), transcript variant X2, mRNA			120	3	9.39839e-58	98.55
R8_3568823-3568943		U3 small nucleolar RNA-associated protein 25 (LOC108820978), mRNA			120	2	9.39839e-58	97.59
R8_3535230-3535350		telomere repeat-binding factor 4-like (LOC108822346), transcript variant X2, mRNA			120	2	9.66814e-38	100
R8_3362945-3363065		histone acetyltransferase HAC12-like (LOC108822205), transcript variant X3, mRNA			120	3	9.39839e-58	100
R8_3290781-3290901		putative cyclin-B3-1 (LOC108820757), transcript variant X2, mRNA			120	2	9.94564e-18	100
R8_3272777-3272897		wall-associated receptor kinase-like 8 (LOC108819017), mRNA			120	1	9.39839e-58	100
R8_3088398-3088518		uncharacterized LOC108819683 (LOC108819683), mRNA			120	5	1.61782e-35	98.74
R8_3061770-3061890		uncharacterized LOC108819683 (LOC108819683), mRNA			120	5	1.61782e-35	98.74
R8_2984446-2984566		mitochondrial substrate carrier family protein B-like (LOC108819277), mRNA			120	1	9.39839e-58	100
R8_2885177-2885297		remorin (LOC108852658), transcript variant X2, mRNA			120	3	9.66814e-38	96.83
R8_2399666-2399786		protein cornichon homolog 4-like (LOC108820844), mRNA			120	4	7.31698e-54	95.55
R8_2287882-2288002		protein NRT1/ PTR FAMILY 6.3-like (LOC108822916), mRNA			120	5	9.39839e-58	93.05
R8_2174717-2174837		GPI mannosyltransferase 2-like (LOC108820624), transcript variant X2, mRNA			120	5	9.39839e-58	100
R8_2122254-2122374		starch synthase 3, chloroplastic/amyloplastic (LOC108822675), mRNA			120	1	4.56225e-26	100
R8_2025391-2025511		G-type lectin S-receptor-like serine/threonine-protein kinase RKS1 (LOC108822430), transcript variant X1, mRNA			120	1	9.39839e-58	100
R8_1864306-1864426		U2 small nuclear ribonucleoprotein A'-like (LOC108821029), mRNA			120	5	9.39839e-58	97.39
R8_1690086-1690206		probable Xaa-Pro aminopeptidase 3 (LOC108822672), mRNA			120	2	3.47728e-37	100
R8_1342957-1343077		UDP-D-apiose/UDP-D-xylose synthase 2-like (LOC108822902), mRNA			120	1	7.63425e-24	100
R8_1242314-1242434		3-ketoacyl-CoA synthase 3 (LOC108819314), mRNA			120	3	9.39839e-58	97.22
R8_1133803-1133923		methylsterol monooxygenase 2-2 (LOC108819536), mRNA			120	1	2.72641e-28	100
R8_984072-984192		protein JASON-like (LOC108822529), mRNA			120	1	3.47728e-37	100
R8_971323-971443		probable sugar phosphate/phosphate translocator At1g06470 (LOC108820594), transcript variant X2, mRNA			120	3	2.65034e-48	98.28
R8_765500-765620		UDP-glycosyltransferase 74E2 (LOC108818823), mRNA			120	2	9.39839e-58	100
R8_723026-723146		UDP-glycosyltransferase 74E2 (LOC108818823), mRNA			120	2	9.39839e-58	100
R8_690800-690920		synaptotagmin-5 (LOC108813857), mRNA			120	1	9.73678e-33	96.43
R8_662415-662535		traB domain-containing protein-like (LOC108819108), mRNA			120	3	4.56225e-26	96.77
R8_539605-539725		vesicle-associated membrane protein 721 (LOC108819007), mRNA			120	12	9.80591e-28	94.24
R8_441867-441987		malate dehydrogenase, cytoplasmic 1-like (LOC108819428), mRNA			120	3	7.58043e-29	99.02
R8_420807-420927		probable methyltransferase PMT8 (LOC108818871), mRNA			120	3	4.46644e-41	99.63
R8_416200-416320		malate dehydrogenase, cytoplasmic 1-like (LOC108819428), mRNA			120	2	9.39839e-58	100
R8_399731-399851		ethylene response sensor 2-like (LOC108819247), mRNA			120	1	2.09279e-34	100
[truncated: 3 more rows]

## Sheet: Ch 9
SeqName	Description	Description			Length	#Hits	e-Value	sim mean
[truncated: 433 more rows]
