# Supplementary material for: Transcriptome sequencing assisted discovery and computational analysis of novel SNPs associated with flowering in Raphanus sativus in-bred lines for marker-assisted backcross breeding
Source: Hortic Res. 2019 Nov 1;6:120. doi: 10.1038/s41438-019-0200-0 (PMC6823433; doi:10.1038/s41438-019-0200-0)
Supplement: Supplementary file 4 — Supplementary data 3 [file 41438_2019_200_MOESM4_ESM.xlsx]

## Sheet: Sheet1
								Transcriptome sequencing assisted discovery and computational analysis of novel SNPs associated with flowering in Raphanus sativus in-bred lines for marker-assisted backcross breeding
								Jin-Hee Kim1￥,Abinaya Manivannan1￥, Do-Sun Kim1, Eun-Su Lee1, and Hye-Eun Lee1*
								1Vegetable Research Division, National Institute of Horticultural and Herbal Science, Rural Development Administration, Jeonju-55365, Republic of Korea.
								*Correspondence: helee72@korea.kr; Tel.: +82-63-238-6674
Supplementary data 3: The GO enrichment analysis of SNPs associated with flowering
Analysis Type:	PANTHER Overrepresentation Test (Released 20190606)
Annotation Version and Release Date:	GO Ontology database Released 2019-02-02
Analyzed List:	upload_1 (Arabidopsis thaliana)
Reference List:	Arabidopsis thaliana (all genes in database)
Test Type:	FISHER
Correction:	FDR
GO biological process complete	Arabidopsis thaliana - REFLIST (27581)	upload_1 (14)	upload_1 (expected)	upload_1 (over/under)	upload_1 (fold Enrichment)	upload_1 (raw P-value)	upload_1 (FDR)
circadian regulation of calcium ion oscillation (GO:0010617)	3	2	0	+	> 100	2.39e-06	0.000589
flavin adenine dinucleotide metabolic process (GO:0072387)	6	2	0	+	> 100	6.68e-06	0.00141
response to strigolactone (GO:1902347)	7	2	0	+	> 100	8.59e-06	0.00159
response to low fluence blue light stimulus by blue low-fluence system (GO:0010244)	9	2	0	+	> 100	1.31e-05	0.00235
regulation of cytosolic calcium ion concentration (GO:0051480)	13	2	0.01	+	> 100	2.5e-05	0.00379
phototropism (GO:0009638)	22	3	0.01	+	> 100	2.38e-07	7.8e-05
flavin-containing compound metabolic process (GO:0042726)	15	2	0.01	+	> 100	3.24e-05	0.00435
long-day photoperiodism, flowering (GO:0048574)	15	2	0.01	+	> 100	3.24e-05	0.00425
long-day photoperiodism (GO:0048571)	18	2	0.01	+	> 100	4.52e-05	0.00569
response to low light intensity stimulus (GO:0009645)	19	2	0.01	+	> 100	4.99e-05	0.00615
intracellular receptor signaling pathway (GO:0030522)	21	2	0.01	+	> 100	6.01e-05	0.00726
blue light signaling pathway (GO:0009785)	21	2	0.01	+	> 100	6.01e-05	0.00711
regulation of leaf morphogenesis (GO:1901371)	21	2	0.01	+	> 100	6.01e-05	0.00697
cellular response to blue light (GO:0071483)	27	2	0.01	+	> 100	9.63e-05	0.0102
regulation of shoot system morphogenesis (GO:1900618)	31	2	0.02	+	> 100	0.000125	0.0121
regulation of plant organ morphogenesis (GO:1905421)	36	2	0.02	+	> 100	0.000166	0.0151
positive regulation of flower development (GO:0009911)	40	2	0.02	+	98.5	0.000203	0.0182
response to absence of light (GO:0009646)	41	2	0.02	+	96.1	0.000213	0.0188
photoperiodism, flowering (GO:0048573)	66	3	0.03	+	89.55	5.34e-06	0.00121
negative regulation of gene expression, epigenetic (GO:0045814)	47	2	0.02	+	83.83	0.000277	0.0238
regulation of reactive oxygen species metabolic process (GO:2000377)	50	2	0.03	+	78.8	0.000312	0.0264
photoperiodism (GO:0009648)	76	3	0.04	+	77.77	8.04e-06	0.00158
response to far red light (GO:0010218)	51	2	0.03	+	77.26	0.000325	0.027
cellular calcium ion homeostasis (GO:0006874)	52	2	0.03	+	75.77	0.000337	0.0277
regulation of meristem growth (GO:0010075)	54	2	0.03	+	72.97	0.000362	0.0278
calcium ion homeostasis (GO:0055074)	54	2	0.03	+	72.97	0.000362	0.0275
regulation of circadian rhythm (GO:0042752)	55	2	0.03	+	71.64	0.000375	0.0281
stomatal movement (GO:0010118)	55	2	0.03	+	71.64	0.000375	0.0278
cellular divalent inorganic cation homeostasis (GO:0072503)	57	2	0.03	+	69.13	0.000402	0.0294
positive regulation of reproductive process (GO:2000243)	58	2	0.03	+	67.93	0.000416	0.03
response to blue light (GO:0009637)	93	3	0.05	+	63.55	1.44e-05	0.00251
vegetative to reproductive phase transition of meristem (GO:0010228)	169	5	0.09	+	58.29	1.8e-08	1.06e-05
divalent inorganic cation homeostasis (GO:0072507)	68	2	0.03	+	57.94	0.000566	0.0385
tropism (GO:0009606)	102	3	0.05	+	57.94	1.89e-05	0.00319
response to red light (GO:0010114)	69	2	0.04	+	57.1	0.000582	0.0391
photomorphogenesis (GO:0009640)	71	2	0.04	+	55.49	0.000615	0.0409
anther development (GO:0048653)	73	2	0.04	+	53.97	0.000649	0.0422
regulation of leaf development (GO:2000024)	74	2	0.04	+	53.25	0.000667	0.0429
cellular response to light stimulus (GO:0071482)	115	3	0.06	+	51.39	2.68e-05	0.00387
cellular response to radiation (GO:0071478)	122	3	0.06	+	48.44	3.18e-05	0.00438
meristem maintenance (GO:0010073)	132	3	0.07	+	44.77	4.01e-05	0.00515
regulation of flower development (GO:0009909)	180	4	0.09	+	43.78	1.82e-06	0.000467
regulation of gene expression, epigenetic (GO:0040029)	152	3	0.08	+	38.88	6.05e-05	0.00688
response to light intensity (GO:0009642)	156	3	0.08	+	37.89	6.52e-05	0.00728
regulation of shoot system development (GO:0048831)	263	5	0.13	+	37.45	1.55e-07	5.74e-05
floral whorl development (GO:0048438)	186	3	0.09	+	31.78	0.000109	0.0113
cellular response to environmental stimulus (GO:0104004)	192	3	0.1	+	30.78	0.000119	0.012
cellular response to abiotic stimulus (GO:0071214)	192	3	0.1	+	30.78	0.000119	0.0118
flower development (GO:0009908)	389	6	0.2	+	30.39	2.26e-08	1.21e-05
meristem development (GO:0048507)	202	3	0.1	+	29.26	0.000138	0.0132
reproductive shoot system development (GO:0090567)	405	6	0.21	+	29.19	2.86e-08	1.21e-05
regulation of post-embryonic development (GO:0048580)	387	5	0.2	+	25.45	1.02e-06	0.000286
floral organ development (GO:0048437)	235	3	0.12	+	25.15	0.000215	0.0187
regulation of reproductive process (GO:2000241)	370	4	0.19	+	21.3	2.99e-05	0.0042
regulation of multicellular organismal development (GO:2000026)	535	5	0.27	+	18.41	4.87e-06	0.00115
chromatin organization (GO:0006325)	343	3	0.17	+	17.23	0.000642	0.0422
regulation of multicellular organismal process (GO:0051239)	579	5	0.29	+	17.01	7.13e-06	0.00145
phyllome development (GO:0048827)	475	4	0.24	+	16.59	7.82e-05	0.00841
shoot system development (GO:0048367)	743	6	0.38	+	15.91	9.77e-07	0.000289
post-embryonic development (GO:0009791)	1477	11	0.75	+	14.67	3.39e-12	2e-08
reproductive structure development (GO:0048608)	1219	9	0.62	+	14.55	1.09e-09	3.22e-06
reproductive system development (GO:0061458)	1221	9	0.62	+	14.52	1.1e-09	2.18e-06
regulation of developmental process (GO:0050793)	720	5	0.37	+	13.68	2.03e-05	0.00333
response to light stimulus (GO:0009416)	739	5	0.38	+	13.33	2.3e-05	0.00367
response to radiation (GO:0009314)	760	5	0.39	+	12.96	2.63e-05	0.00389
developmental process involved in reproduction (GO:0003006)	1444	9	0.73	+	12.28	4.78e-09	4.04e-06
system development (GO:0048731)	1830	10	0.93	+	10.77	1.33e-09	1.96e-06
plant organ development (GO:0099402)	945	5	0.48	+	10.42	7.39e-05	0.0081
reproductive process (GO:0022414)	1727	9	0.88	+	10.27	2.27e-08	1.12e-05
reproduction (GO:0000003)	1737	9	0.88	+	10.21	2.38e-08	1.09e-05
negative regulation of biological process (GO:0048519)	1036	5	0.53	+	9.51	0.000114	0.0116
cellular developmental process (GO:0048869)	872	4	0.44	+	9.04	0.000783	0.0487
multicellular organism development (GO:0007275)	2613	11	1.33	+	8.29	1.56e-09	1.85e-06
multicellular organismal process (GO:0032501)	2853	11	1.45	+	7.6	3.99e-09	3.94e-06
anatomical structure development (GO:0048856)	2965	11	1.51	+	7.31	6.02e-09	4.45e-06
developmental process (GO:0032502)	3147	11	1.6	+	6.89	1.13e-08	7.46e-06
regulation of metabolic process (GO:0019222)	3115	10	1.58	+	6.32	2.22e-07	7.74e-05
regulation of gene expression (GO:0010468)	2498	8	1.27	+	6.31	8.32e-06	0.00159
regulation of cellular metabolic process (GO:0031323)	2865	9	1.45	+	6.19	1.75e-06	0.00047
response to abiotic stimulus (GO:0009628)	2099	6	1.07	+	5.63	0.000344	0.0278
regulation of transcription, DNA-templated (GO:0006355)	2112	6	1.07	+	5.6	0.000355	0.0284
regulation of RNA biosynthetic process (GO:2001141)	2113	6	1.07	+	5.59	0.000356	0.0281
regulation of nucleic acid-templated transcription (GO:1903506)	2113	6	1.07	+	5.59	0.000356	0.0277
regulation of macromolecule metabolic process (GO:0060255)	2867	8	1.46	+	5.5	2.31e-05	0.0036
regulation of RNA metabolic process (GO:0051252)	2186	6	1.11	+	5.41	0.000428	0.0305
regulation of nucleobase-containing compound metabolic process (GO:0019219)	2242	6	1.14	+	5.27	0.000491	0.0346
regulation of nitrogen compound metabolic process (GO:0051171)	2644	7	1.34	+	5.22	0.00014	0.0131
regulation of cellular macromolecule biosynthetic process (GO:2000112)	2285	6	1.16	+	5.17	0.000544	0.0379
regulation of macromolecule biosynthetic process (GO:0010556)	2294	6	1.16	+	5.15	0.000556	0.0382
regulation of primary metabolic process (GO:0080090)	2714	7	1.38	+	5.08	0.000165	0.0152
regulation of cellular biosynthetic process (GO:0031326)	2384	6	1.21	+	4.96	0.000684	0.0435
regulation of biosynthetic process (GO:0009889)	2408	6	1.22	+	4.91	0.000721	0.0454
regulation of biological process (GO:0050789)	4997	12	2.54	+	4.73	7.99e-08	3.15e-05
regulation of cellular process (GO:0050794)	4393	10	2.23	+	4.48	5.69e-06	0.00125
biological regulation (GO:0065007)	5678	12	2.88	+	4.16	3.5e-07	0.000109
