# Supplementary material for: Transcriptome sequencing assisted discovery and computational analysis of novel SNPs associated with flowering in Raphanus sativus in-bred lines for marker-assisted backcross breeding
Source: Hortic Res. 2019 Nov 1;6:120. doi: 10.1038/s41438-019-0200-0 (PMC6823433; doi:10.1038/s41438-019-0200-0)
Supplement: Supplementary file 5 — Supplementary data 4 [file 41438_2019_200_MOESM5_ESM.xlsx]

## Sheet: Sheet1
													Transcriptome sequencing assisted discovery and computational analysis of novel SNPs associated with flowering in Raphanus sativus in-bred lines for marker-assisted backcross breeding
													Jin-Hee Kim1￥,Abinaya Manivannan1￥, Do-Sun Kim1, Eun-Su Lee1, and Hye-Eun Lee1*
													1Vegetable Research Division, National Institute of Horticultural and Herbal Science, Rural Development Administration, Jeonju-55365, Republic of Korea.
													*Correspondence: helee72@korea.kr; Tel.: +82-63-238-6674
Supplementary data 4. The genotype data used for the construction of dendrogram and the pheonotype of radish inbred lines used in this study
	Marker/Accessions	H01	H02	H03	H04	H06	H08	H09	H11	H15	H16	H18	H19	H20	H21	H22	H24	H25	H26	H27	H28	H29	H30
	RsaSPT001	B	A	B	B	B	A	B	A	A	A	A	B	B	B	A	A	B	B	B	A	B	B
	RsaSPT002	B	A	A	A	A	A	A	B	B	B	A	B	A	B	B	B	A	A	A	B	A	B
	RsaSPT003	-	-	-	-	A	-	-	A	-	-	-	-	A	-	-	-	A	A	A	-	A	-
	RsaSPT004	B	A	A	A	B	A	A	B	A	A	A	A	B	A	A	-	A	A	B	B	B	B
	RsaSPT005	A	B	B	B	A	-	B	H	B	H	B	B	B	B	B	A	B	A	A	A	A	A
	RsaSPT006	B	B	B	B	A	B	B	A	B	B	A	B	B	B	A	B	B	B	A	B	B	A
	RsaSPT007	B	B	A	A	A	A	A	A	B	A	B	A	H	B	B	B	A	A	A	B	A	A
	RsaSPT008	H	H	H	H	H	H	H	H	H	H	H	H	H	H	H	H	H	H	H	H	H	H
	RsaSPT009	A	A	B	A	B	B	B	B	B	A	A	A	A	A	A	B	A	A	A	B	B	B
	RsaSPT010	A	B	B	B	A	B	A	B	A	H	A	A	B	A	B	B	B	B	A	B	B	B
	RsaSPT011	A	A	A	A	B	A	B	A	B	B	A	B	B	B	A	A	H	B	B	B	A	B
	RsaSPT012	B	-	B	B	A	A	A	B	A	B	B	B	A	B	A	B	A	A	B	A	B	A
	RsaSPT013	A	B	A	A	A	A	B	A	B	B	B	A	B	B	A	B	A	A	A	B	A	A
	RsaSPT014	A	B	B	B	B	B	B	B	B	A	A	A	A	A	A	A	A	A	B	B	B	B
	RsaSPT015	B	B	A	B	B	B	A	A	A	B	A	B	B	B	B	A	H	A	B	A	A	A
	RsaSPT016	H	H	H	H	H	H	H	H	H	H	H	H	H	H	H	H	H	H	H	H	H	H
	RsaSPT017	B	A	A	A	B	A	A	A	A	B	B	B	A	B	B	B	H	B	A	B	A	A
	RsaSPT018	A	A	A	B	B	A	B	B	A	A	A	A	B	A	B	B	B	B	B	A	B	B
	RsaSPT019	H	B	B	B	B	B	H	H	B	H	H	B	H	B	B	B	H	H	H	B	B	H
	RsaSPT020	B	A	A	A	A	A	A	A	B	A	A	A	A	A	B	A	B	B	B	A	B	B
	RsaSPT021	H	H	H	H	H	H	H	H	H	H	H	H	H	H	H	H	H	H	H	H	H	H
	RsaSPT022	H	H	H	H	H	H	H	H	H	H	H	H	H	H	H	H	H	H	H	H	H	H
	RsaSPT023	A	A	B	B	A	A	B	A	B	B	B	B	A	B	B	A	H	A	B	H	A	B
	RsaSPT024	-	-	-	-	-	-	-	-	-	-	-	-	-	-	-	-	-	-	-	-	-	-
	RsaSPT025	A	A	A	B	A	A	A	A	A	B	B	B	B	B	B	B	H	A	A	A	A	A
	RsaSPT026	B	B	B	B	A	B	A	A	B	H	A	B	B	B	A	B	B	B	A	A	A	B
	RsaSPT027	B	A	A	A	B	A	B	A	B	A	A	A	A	B	B	B	A	A	B	H	B	B
	RsaSPT028	H	H	H	H	H	H	H	H	H	H	H	H	H	H	H	H	H	H	H	H	H	H
	RsaSPT029	H	H	H	H	H	H	H	H	H	H	H	H	H	H	H	H	H	H	H	H	H	H
	RsaSPT030	H	H	H	H	H	H	H	H	H	H	H	H	H	H	H	H	H	H	H	H	H	H
	RsaSPT031	H	H	H	H	H	H	H	H	H	H	H	H	H	H	H	H	H	H	H	H	H	H
	RsaSPT032	A	A	A	H	H	A	A	H	H	A	A	A	H	A	A	A	A	A	H	A	H	H
	RsaSPT033	A	A	A	H	A	H	A	H	H	H	H	A	A	H	A	A	A	A	H	A	H	H
	RsaSPT034	H	H	H	H	H	H	H	H	H	H	H	H	H	H	H	H	H	H	H	H	H	H
	RsaSPT035	H	H	H	H	H	H	H	H	H	H	H	H	H	H	H	H	H	H	H	H	H	H
	RsaSPT036	A	B	B	B	B	B	B	B	A	B	B	A	A	B	B	B	B	B	A	B	A	A
	RsaSPT037	A	B	A	A	A	A	B	A	A	A	B	A	B	A	A	B	A	A	B	B	B	A
	RsaSPT038	H	H	H	H	H	H	H	H	H	H	H	H	H	H	H	H	H	H	H	H	H	H
	RsaSPT039	B	A	A	A	A	A	A	B	B	B	A	A	H	A	A	B	H	B	B	B	B	A
	RsaSPT040	B	A	A	A	B	A	A	B	B	A	B	A	H	A	A	A	H	B	B	A	B	B
	RsaSPT041	B	B	B	A	A	B	A	B	A	B	B	A	B	A	B	A	H	B	A	A	A	A
	RsaSPT042	B	A	A	A	B	A	A	B	A	A	A	B	B	A	B	A	A	A	A	B	B	B
	RsaSPT043	B	B	A	A	B	B	A	A	B	A	A	A	B	A	B	A	A	A	A	B	A	A
	RsaSPT044	B	B	A	B	A	B	A	B	B	A	B	A	B	A	A	B	B	B	A	B	B	A
	RsaSPT045	A	A	B	A	A	B	A	B	B	A	B	B	A	A	B	B	A	A	B	B	A	B
	RsaSPT046	B	B	B	B	A	A	B	B	B	B	B	B	B	B	B	B	B	B	A	B	A	A
	RsaSPT047	B	A	A	B	A	A	A	A	A	H	B	B	B	B	A	B	H	A	A	A	A	A
	RsaSPT048	B	B	A	A	B	B	-	-	A	A	B	A	-	-	B	-	A	-	B	A	-	B
	RsaSPT049	B	B	A	A	B	A	A	B	B	A	A	A	B	B	A	B	A	A	A	A	B	B
	RsaSPT050	B	B	B	B	A	A	A	B	B	B	B	B	B	B	A	B	H	A	A	B	A	A
Supplemetary Figure 2. Phenotype of radish inbred lines employed in this study.
